# Supplementary material for: Construction of C-B axial chirality via dynamic kinetic asymmetric cross-coupling mediated by tetracoordinate boron
Source: Nat Commun. 2023 Jul 24;14:4438. doi: 10.1038/s41467-023-40164-6 (PMC10366327; doi:10.1038/s41467-023-40164-6)
Supplement: Supplementary file 4 — Supplementary Data 1 [file 41467_2023_40164_MOESM4_ESM.cif]

data_myf147
_audit_creation_date               2021-10-01
_audit_creation_method
;
Olex2 1.2
(compiled 2018.05.29 svn.r3508 for OlexSys, GUI svn.r5506)
;
_shelx_SHELXL_version_number       '2014/7'
_audit_contact_author_address      ?
_audit_contact_author_email        ?
_audit_contact_author_name         ''
_audit_contact_author_phone        ?
_publ_contact_author_id_orcid      ?
_publ_section_references
;
Dolomanov, O.V., Bourhis, L.J., Gildea, R.J, Howard, J.A.K. & Puschmann, H.
 (2009), J. Appl. Cryst. 42, 339-341.

Sheldrick, G.M. (2015). Acta Cryst. C71, 3-8.
;
_chemical_name_common              ?
_chemical_name_systematic          ?
_chemical_formula_moiety           'C33 H28 B N O2'
_chemical_formula_sum              'C33 H28 B N O2'
_chemical_formula_weight           481.37
_chemical_absolute_configuration   ?
_chemical_melting_point            ?
loop_
  _atom_type_symbol
  _atom_type_description
  _atom_type_scat_dispersion_real
  _atom_type_scat_dispersion_imag
  _atom_type_scat_source
 'C' 'C' 0.0033 0.0016 'International Tables Vol C Tables 4.2.6.8 and 6.1.1.4'
 'H' 'H' 0.0000 0.0000 'International Tables Vol C Tables 4.2.6.8 and 6.1.1.4'
 'B' 'B' 0.0013 0.0007 'International Tables Vol C Tables 4.2.6.8 and 6.1.1.4'
 'N' 'N' 0.0061 0.0033 'International Tables Vol C Tables 4.2.6.8 and 6.1.1.4'
 'O' 'O' 0.0106 0.0060 'International Tables Vol C Tables 4.2.6.8 and 6.1.1.4'

_shelx_space_group_comment
;
The symmetry employed for this shelxl refinement is uniquely defined
by the following loop, which should always be used as a source of
symmetry information in preference to the above space-group names.
They are only intended as comments.
;
_space_group_crystal_system        'orthorhombic'
_space_group_IT_number             19
_space_group_name_H-M_alt          'P 21 21 21'
_space_group_name_Hall             'P 2ac 2ab'
loop_
  _space_group_symop_operation_xyz
 'x, y, z'
 '-x+1/2, -y, z+1/2'
 '-x, y+1/2, -z+1/2'
 'x+1/2, -y+1/2, -z'

_cell_length_a                     8.0335(5)
_cell_length_b                     16.1647(11)
_cell_length_c                     19.5315(13)
_cell_angle_alpha                  90
_cell_angle_beta                   90
_cell_angle_gamma                  90
_cell_volume                       2536.3(3)
_cell_formula_units_Z              4
_cell_measurement_reflns_used      6888
_cell_measurement_temperature      296(2)
_cell_measurement_theta_max        26.85
_cell_measurement_theta_min        2.44
_shelx_estimated_absorpt_T_max     0.989
_shelx_estimated_absorpt_T_min     0.986
_exptl_absorpt_coefficient_mu      0.077
_exptl_absorpt_correction_T_max    ?
_exptl_absorpt_correction_T_min    ?
_exptl_absorpt_correction_type     ?
_exptl_absorpt_process_details     ?
_exptl_absorpt_special_details     ?
_exptl_crystal_colour              ?
_exptl_crystal_density_diffrn      1.261
_exptl_crystal_density_meas        ?
_exptl_crystal_density_method      ?
_exptl_crystal_description         block
_exptl_crystal_F_000               1016
_exptl_crystal_size_max            0.18
_exptl_crystal_size_mid            0.16
_exptl_crystal_size_min            0.15
_exptl_transmission_factor_max     ?
_exptl_transmission_factor_min     ?
_diffrn_reflns_av_R_equivalents    0.0841
_diffrn_reflns_av_unetI/netI       0.0804
_diffrn_reflns_Laue_measured_fraction_full  1.000
_diffrn_reflns_Laue_measured_fraction_max  0.998
_diffrn_reflns_limit_h_max         10
_diffrn_reflns_limit_h_min         -10
_diffrn_reflns_limit_k_max         21
_diffrn_reflns_limit_k_min         -21
_diffrn_reflns_limit_l_max         25
_diffrn_reflns_limit_l_min         -25
_diffrn_reflns_number              43857
_diffrn_reflns_point_group_measured_fraction_full  1.000
_diffrn_reflns_point_group_measured_fraction_max  0.994
_diffrn_reflns_theta_full          25.242
_diffrn_reflns_theta_max           27.859
_diffrn_reflns_theta_min           2.085
_diffrn_ambient_temperature        296.15
_diffrn_detector_area_resol_mean   ?
_diffrn_measured_fraction_theta_full  1.000
_diffrn_measured_fraction_theta_max  0.998
_diffrn_measurement_device_type    'Bruker CMOS area detector'
_diffrn_measurement_method         ?
_diffrn_radiation_type             MoK\a
_diffrn_radiation_wavelength       0.71073
_diffrn_source                     ?
_reflns_Friedel_coverage           0.762
_reflns_Friedel_fraction_full      0.999
_reflns_Friedel_fraction_max       0.989
_reflns_number_gt                  4128
_reflns_number_total               6007
_reflns_special_details
;
 Reflections were merged by SHELXL according to the crystal
 class for the calculation of statistics and refinement.
 
 _reflns_Friedel_fraction is defined as the number of unique
 Friedel pairs measured divided by the number that would be
 possible theoretically, ignoring centric projections and
 systematic absences.
;
_reflns_threshold_expression       'I > 2\s(I)'
_computing_cell_refinement         ?
_computing_data_collection         ?
_computing_data_reduction          ?
_computing_molecular_graphics      'Olex2 (Dolomanov et al., 2009)'
_computing_publication_material    'Olex2 (Dolomanov et al., 2009)'
_computing_structure_refinement    'ShelXL (Sheldrick, 2015)'
_computing_structure_solution      'SHELXT 2018/2 (Sheldrick, 2018)'
_refine_diff_density_max           0.162
_refine_diff_density_min           -0.223
_refine_diff_density_rms           0.047
_refine_ls_abs_structure_details
;
 Flack x determined using 1390 quotients [(I+)-(I-)]/[(I+)+(I-)]
 (Parsons, Flack and Wagner, Acta Cryst. B69 (2013) 249-259).
;
_refine_ls_abs_structure_Flack     0.0(7)
_refine_ls_extinction_coef         .
_refine_ls_extinction_method       none
_refine_ls_goodness_of_fit_ref     1.011
_refine_ls_hydrogen_treatment      constr
_refine_ls_matrix_type             full
_refine_ls_number_parameters       336
_refine_ls_number_reflns           6007
_refine_ls_number_restraints       0
_refine_ls_R_factor_all            0.0952
_refine_ls_R_factor_gt             0.0484
_refine_ls_restrained_S_all        1.011
_refine_ls_shift/su_max            0.000
_refine_ls_shift/su_mean           0.000
_refine_ls_structure_factor_coef   Fsqd
_refine_ls_weighting_details      
 'w=1/[\s^2^(Fo^2^)+(0.0476P)^2^] where P=(Fo^2^+2Fc^2^)/3'
_refine_ls_weighting_scheme        calc
_refine_ls_wR_factor_gt            0.0874
_refine_ls_wR_factor_ref           0.0986
_refine_special_details            ?
_olex2_refinement_description
;
1. Fixed Uiso
 At 1.2 times of:
  All C(H) groups, All C(H,H) groups
 At 1.5 times of:
  All C(H,H,H) groups
2.a Secondary CH2 refined with riding coordinates:
 C00D(H00A,H00B)
2.b Aromatic/amide H refined with riding coordinates:
 C009(H009), C00C(H00C), C00G(H00G), C00H(H00H), C00I(H00I), C00J(H00J),
 C00K(H00K), C00M(H00M), C00N(H00N), C00O(H00O), C00P(H00P), C00Q(H00Q),
 C00R(H00R), C00S(H00S), C00T(H00T), C00V(H00V), C00W(H00W), C00X(H00X),
 C00Y(H00Y), C010(H010)
2.c Idealised Me refined as rotating group:
 C00U(H00D,H00E,H00F), C00Z(H00L,H00U,H00Z)
;
_atom_sites_solution_hydrogens     geom
_atom_sites_solution_primary       ?
_atom_sites_solution_secondary     ?
loop_
  _atom_site_label
  _atom_site_type_symbol
  _atom_site_fract_x
  _atom_site_fract_y
  _atom_site_fract_z
  _atom_site_U_iso_or_equiv
  _atom_site_adp_type
  _atom_site_occupancy
  _atom_site_site_symmetry_order
  _atom_site_calc_flag
  _atom_site_refinement_flags_posn
  _atom_site_refinement_flags_adp
  _atom_site_refinement_flags_occupancy
  _atom_site_disorder_assembly
  _atom_site_disorder_group
 O001 O 0.2985(2) 0.43565(11) 0.52283(9) 0.0306(4) Uani 1 1 d . . . . .
 O002 O 0.8365(2) 0.55255(11) 0.37016(8) 0.0307(5) Uani 1 1 d . . . . .
 N003 N 0.5620(2) 0.37053(12) 0.66213(10) 0.0198(5) Uani 1 1 d . . . . .
 C004 C 0.7045(3) 0.36928(15) 0.46978(12) 0.0215(6) Uani 1 1 d . . . . .
 C005 C 0.6120(3) 0.29065(15) 0.68145(12) 0.0207(6) Uani 1 1 d . . . . .
 C006 C 0.6727(3) 0.34494(15) 0.54235(12) 0.0209(6) Uani 1 1 d . . . . .
 C007 C 0.7866(3) 0.47358(15) 0.38807(13) 0.0234(6) Uani 1 1 d . . . . .
 C008 C 0.3113(3) 0.40612(15) 0.73438(13) 0.0218(6) Uani 1 1 d . . . . .
 C009 C 0.7264(3) 0.26991(15) 0.56509(13) 0.0233(6) Uani 1 1 d . . . . .
 H009 H 0.7833 0.2357 0.5348 0.028 Uiso 1 1 calc R . . . .
 C00A C 0.6993(3) 0.24119(15) 0.63379(13) 0.0219(6) Uani 1 1 d . . . . .
 C00B C 0.3851(3) 0.50618(15) 0.54038(13) 0.0255(6) Uani 1 1 d . . . . .
 C00C C 0.7509(3) 0.45024(16) 0.45442(12) 0.0213(6) Uani 1 1 d . . . . .
 H00C H 0.7578 0.4891 0.4894 0.026 Uiso 1 1 calc R . . . .
 C00D C 0.4908(3) 0.42308(15) 0.71621(11) 0.0211(6) Uani 1 1 d . . . . .
 H00A H 0.5001 0.4804 0.7019 0.025 Uiso 1 1 calc R . . . .
 H00B H 0.5576 0.4165 0.7572 0.025 Uiso 1 1 calc R . . . .
 C00E C 0.5283(3) 0.49343(15) 0.57729(12) 0.0221(6) Uani 1 1 d . . . . .
 C00F C 0.6266(3) 0.56376(16) 0.59449(12) 0.0237(6) Uani 1 1 d . . . . .
 C00G C 0.2547(3) 0.42267(16) 0.80024(13) 0.0262(6) Uani 1 1 d . . . . .
 H00G H 0.3299 0.4391 0.8338 0.031 Uiso 1 1 calc R . . . .
 C00H C 0.6944(3) 0.31262(17) 0.41650(13) 0.0295(6) Uani 1 1 d . . . . .
 H00H H 0.6631 0.2583 0.4255 0.035 Uiso 1 1 calc R . . . .
 C00I C 0.1974(3) 0.38011(16) 0.68553(14) 0.0275(6) Uani 1 1 d . . . . .
 H00I H 0.2329 0.3689 0.6412 0.033 Uiso 1 1 calc R . . . .
 C00J C 0.5841(3) 0.25918(15) 0.74756(13) 0.0257(6) Uani 1 1 d . . . . .
 H00J H 0.5231 0.2900 0.7790 0.031 Uiso 1 1 calc R . . . .
 C00K C 0.7628(3) 0.16423(16) 0.65508(14) 0.0274(6) Uani 1 1 d . . . . .
 H00K H 0.8222 0.1320 0.6241 0.033 Uiso 1 1 calc R . . . .
 C00L C 0.5776(3) 0.64482(16) 0.57385(13) 0.0277(6) Uani 1 1 d . . . . .
 C00M C 0.6467(3) 0.18297(17) 0.76609(13) 0.0310(7) Uani 1 1 d . . . . .
 H00M H 0.6268 0.1629 0.8100 0.037 Uiso 1 1 calc R . . . .
 C00N C 0.7307(3) 0.33633(17) 0.35002(14) 0.0319(7) Uani 1 1 d . . . . .
 H00N H 0.7235 0.2977 0.3149 0.038 Uiso 1 1 calc R . . . .
 C00O C 0.7390(3) 0.13558(17) 0.72055(13) 0.0307(7) Uani 1 1 d . . . . .
 H00O H 0.7840 0.0852 0.7342 0.037 Uiso 1 1 calc R . . . .
 C00P C 0.0884(3) 0.41507(16) 0.81630(14) 0.0328(7) Uani 1 1 d . . . . .
 H00P H 0.0519 0.4276 0.8603 0.039 Uiso 1 1 calc R . . . .
 C00Q C 0.3338(3) 0.58614(17) 0.51978(14) 0.0328(7) Uani 1 1 d . . . . .
 H00Q H 0.2354 0.5930 0.4954 0.039 Uiso 1 1 calc R . . . .
 C00R C 0.7776(3) 0.55606(17) 0.63191(13) 0.0288(6) Uani 1 1 d . . . . .
 H00R H 0.8124 0.5039 0.6459 0.035 Uiso 1 1 calc R . . . .
 C00S C -0.0243(3) 0.38895(17) 0.76747(15) 0.0353(7) Uani 1 1 d . . . . .
 H00S H -0.1365 0.3837 0.7784 0.042 Uiso 1 1 calc R . . . .
 C00T C 0.7773(3) 0.41651(17) 0.33512(13) 0.0308(7) Uani 1 1 d . . . . .
 H00T H 0.8021 0.4320 0.2904 0.037 Uiso 1 1 calc R . . . .
 C00U C 0.8135(3) 0.61625(16) 0.41929(14) 0.0343(7) Uani 1 1 d . . . . .
 H00D H 0.8354 0.6689 0.3985 0.051 Uiso 1 1 calc GR . . . .
 H00E H 0.8887 0.6079 0.4569 0.051 Uiso 1 1 calc GR . . . .
 H00F H 0.7010 0.6150 0.4358 0.051 Uiso 1 1 calc GR . . . .
 C00V C 0.0312(3) 0.37073(17) 0.70243(14) 0.0327(7) Uani 1 1 d . . . . .
 H00V H -0.0437 0.3520 0.6696 0.039 Uiso 1 1 calc R . . . .
 C00W C 0.4294(4) 0.65305(17) 0.53587(14) 0.0339(7) Uani 1 1 d . . . . .
 H00W H 0.3960 0.7053 0.5215 0.041 Uiso 1 1 calc R . . . .
 C00X C 0.8725(4) 0.62321(17) 0.64780(15) 0.0403(8) Uani 1 1 d . . . . .
 H00X H 0.9708 0.6162 0.6723 0.048 Uiso 1 1 calc R . . . .
 C00Y C 0.6788(4) 0.71303(17) 0.59139(15) 0.0389(8) Uani 1 1 d . . . . .
 H00Y H 0.6465 0.7659 0.5781 0.047 Uiso 1 1 calc R . . . .
 C00Z C 0.1301(3) 0.44512(19) 0.49978(15) 0.0393(7) Uani 1 1 d . . . . .
 H00L H 0.1295 0.4722 0.4560 0.059 Uiso 1 1 calc GR . . . .
 H00U H 0.0691 0.4779 0.5322 0.059 Uiso 1 1 calc GR . . . .
 H00Z H 0.0791 0.3917 0.4957 0.059 Uiso 1 1 calc GR . . . .
 C010 C 0.8231(4) 0.70306(19) 0.62750(16) 0.0444(8) Uani 1 1 d . . . . .
 H010 H 0.8883 0.7487 0.6386 0.053 Uiso 1 1 calc R . . . .
 B011 B 0.5853(3) 0.40195(18) 0.59457(14) 0.0199(6) Uani 1 1 d . . . . .

loop_
  _atom_site_aniso_label
  _atom_site_aniso_U_11
  _atom_site_aniso_U_22
  _atom_site_aniso_U_33
  _atom_site_aniso_U_23
  _atom_site_aniso_U_13
  _atom_site_aniso_U_12
 O001 0.0222(9) 0.0347(11) 0.0350(11) -0.0009(9) -0.0099(8) 0.0023(8)
 O002 0.0380(11) 0.0303(11) 0.0238(10) 0.0009(9) 0.0086(8) -0.0060(9)
 N003 0.0179(10) 0.0203(11) 0.0211(11) -0.0018(9) 0.0001(9) 0.0017(9)
 C004 0.0188(12) 0.0256(14) 0.0201(13) 0.0004(11) 0.0000(10) 0.0006(11)
 C005 0.0174(12) 0.0235(14) 0.0214(13) -0.0002(11) -0.0023(11) -0.0027(11)
 C006 0.0190(13) 0.0250(14) 0.0187(13) -0.0007(11) -0.0026(10) -0.0038(11)
 C007 0.0180(13) 0.0270(15) 0.0251(14) 0.0021(11) 0.0017(11) -0.0013(11)
 C008 0.0218(13) 0.0189(14) 0.0246(14) 0.0009(11) -0.0004(11) 0.0023(11)
 C009 0.0242(14) 0.0252(15) 0.0205(14) -0.0036(11) 0.0023(11) 0.0018(11)
 C00A 0.0204(13) 0.0227(14) 0.0226(14) 0.0014(11) -0.0013(11) -0.0033(11)
 C00B 0.0236(14) 0.0285(15) 0.0242(14) 0.0000(12) 0.0004(12) 0.0043(12)
 C00C 0.0167(12) 0.0286(14) 0.0185(13) -0.0039(11) -0.0001(11) 0.0020(11)
 C00D 0.0215(13) 0.0233(14) 0.0186(13) -0.0023(11) -0.0003(11) -0.0009(11)
 C00E 0.0229(14) 0.0260(15) 0.0175(13) -0.0011(11) 0.0035(11) 0.0026(11)
 C00F 0.0283(14) 0.0257(15) 0.0171(13) -0.0008(11) 0.0049(11) 0.0012(12)
 C00G 0.0262(13) 0.0267(15) 0.0257(14) -0.0022(12) 0.0018(12) 0.0010(11)
 C00H 0.0330(15) 0.0295(15) 0.0258(15) -0.0016(13) 0.0032(12) -0.0034(13)
 C00I 0.0270(14) 0.0306(16) 0.0250(15) -0.0039(12) 0.0009(12) -0.0019(12)
 C00J 0.0247(14) 0.0301(16) 0.0223(15) 0.0022(12) 0.0003(12) -0.0015(12)
 C00K 0.0276(14) 0.0263(15) 0.0284(14) -0.0020(12) -0.0020(12) 0.0005(12)
 C00L 0.0363(16) 0.0236(15) 0.0231(15) 0.0000(12) 0.0085(12) 0.0032(12)
 C00M 0.0370(16) 0.0318(16) 0.0243(14) 0.0079(13) -0.0004(13) -0.0045(13)
 C00N 0.0402(17) 0.0329(17) 0.0227(14) -0.0070(12) 0.0021(13) -0.0030(14)
 C00O 0.0369(16) 0.0223(15) 0.0330(17) 0.0056(13) -0.0041(13) 0.0011(13)
 C00P 0.0304(15) 0.0356(17) 0.0324(16) 0.0001(13) 0.0097(13) 0.0035(13)
 C00Q 0.0313(15) 0.0347(17) 0.0325(16) 0.0031(13) -0.0042(13) 0.0122(14)
 C00R 0.0327(15) 0.0263(15) 0.0274(15) 0.0017(12) -0.0007(13) -0.0029(12)
 C00S 0.0214(14) 0.0351(17) 0.0494(19) 0.0021(15) 0.0068(13) 0.0006(12)
 C00T 0.0352(16) 0.0389(18) 0.0183(14) 0.0035(12) 0.0044(12) 0.0002(13)
 C00U 0.0426(17) 0.0309(16) 0.0296(15) -0.0001(13) 0.0037(14) -0.0072(14)
 C00V 0.0264(14) 0.0364(17) 0.0354(17) -0.0046(14) -0.0026(13) -0.0016(13)
 C00W 0.0420(17) 0.0285(16) 0.0313(16) 0.0053(13) 0.0048(14) 0.0118(13)
 C00X 0.0407(18) 0.0387(18) 0.0416(19) -0.0008(15) -0.0031(14) -0.0082(15)
 C00Y 0.052(2) 0.0234(15) 0.0415(18) -0.0012(14) 0.0149(16) 0.0007(14)
 C00Z 0.0235(14) 0.0500(18) 0.0445(19) -0.0045(16) -0.0097(13) 0.0029(14)
 C010 0.050(2) 0.0317(18) 0.051(2) -0.0063(15) 0.0034(17) -0.0138(16)
 B011 0.0140(14) 0.0251(16) 0.0204(16) -0.0003(13) -0.0014(11) -0.0045(12)

_geom_special_details
;
 All esds (except the esd in the dihedral angle between two l.s. planes)
 are estimated using the full covariance matrix.  The cell esds are taken
 into account individually in the estimation of esds in distances, angles
 and torsion angles; correlations between esds in cell parameters are only
 used when they are defined by crystal symmetry.  An approximate (isotropic)
 treatment of cell esds is used for estimating esds involving l.s. planes.
;
loop_
  _geom_bond_atom_site_label_1
  _geom_bond_atom_site_label_2
  _geom_bond_distance
  _geom_bond_site_symmetry_2
  _geom_bond_publ_flag
 O001 C00B 1.379(3) . ?
 O001 C00Z 1.434(3) . ?
 O002 C007 1.383(3) . ?
 O002 C00U 1.420(3) . ?
 N003 C005 1.404(3) . ?
 N003 C00D 1.471(3) . ?
 N003 B011 1.426(3) . ?
 C004 C006 1.493(3) . ?
 C004 C00C 1.393(3) . ?
 C004 C00H 1.389(3) . ?
 C005 C00A 1.413(3) . ?
 C005 C00J 1.406(3) . ?
 C006 C009 1.362(3) . ?
 C006 B011 1.543(4) . ?
 C007 C00C 1.380(3) . ?
 C007 C00T 1.388(3) . ?
 C008 C00D 1.510(3) . ?
 C008 C00G 1.390(3) . ?
 C008 C00I 1.387(3) . ?
 C009 H009 0.9300 . ?
 C009 C00A 1.437(4) . ?
 C00A C00K 1.407(3) . ?
 C00B C00E 1.373(4) . ?
 C00B C00Q 1.415(3) . ?
 C00C H00C 0.9300 . ?
 C00D H00A 0.9700 . ?
 C00D H00B 0.9700 . ?
 C00E C00F 1.424(3) . ?
 C00E B011 1.584(4) . ?
 C00F C00L 1.426(3) . ?
 C00F C00R 1.421(4) . ?
 C00G H00G 0.9300 . ?
 C00G C00P 1.377(4) . ?
 C00H H00H 0.9300 . ?
 C00H C00N 1.385(4) . ?
 C00I H00I 0.9300 . ?
 C00I C00V 1.384(3) . ?
 C00J H00J 0.9300 . ?
 C00J C00M 1.379(4) . ?
 C00K H00K 0.9300 . ?
 C00K C00O 1.374(4) . ?
 C00L C00W 1.409(4) . ?
 C00L C00Y 1.412(4) . ?
 C00M H00M 0.9300 . ?
 C00M C00O 1.388(4) . ?
 C00N H00N 0.9300 . ?
 C00N C00T 1.380(4) . ?
 C00O H00O 0.9300 . ?
 C00P H00P 0.9300 . ?
 C00P C00S 1.382(4) . ?
 C00Q H00Q 0.9300 . ?
 C00Q C00W 1.363(4) . ?
 C00R H00R 0.9300 . ?
 C00R C00X 1.363(4) . ?
 C00S H00S 0.9300 . ?
 C00S C00V 1.378(4) . ?
 C00T H00T 0.9300 . ?
 C00U H00D 0.9600 . ?
 C00U H00E 0.9600 . ?
 C00U H00F 0.9600 . ?
 C00V H00V 0.9300 . ?
 C00W H00W 0.9300 . ?
 C00X H00X 0.9300 . ?
 C00X C010 1.407(4) . ?
 C00Y H00Y 0.9300 . ?
 C00Y C010 1.367(4) . ?
 C00Z H00L 0.9600 . ?
 C00Z H00U 0.9600 . ?
 C00Z H00Z 0.9600 . ?
 C010 H010 0.9300 . ?

loop_
  _geom_angle_atom_site_label_1
  _geom_angle_atom_site_label_2
  _geom_angle_atom_site_label_3
  _geom_angle
  _geom_angle_site_symmetry_1
  _geom_angle_site_symmetry_3
  _geom_angle_publ_flag
 C00B O001 C00Z 117.8(2) . . ?
 C007 O002 C00U 117.44(19) . . ?
 C005 N003 C00D 116.69(19) . . ?
 C005 N003 B011 122.6(2) . . ?
 B011 N003 C00D 120.6(2) . . ?
 C00C C004 C006 119.8(2) . . ?
 C00H C004 C006 121.8(2) . . ?
 C00H C004 C00C 118.3(2) . . ?
 N003 C005 C00A 119.0(2) . . ?
 N003 C005 C00J 122.3(2) . . ?
 C00J C005 C00A 118.6(2) . . ?
 C004 C006 B011 123.2(2) . . ?
 C009 C006 C004 119.3(2) . . ?
 C009 C006 B011 117.4(2) . . ?
 O002 C007 C00T 116.1(2) . . ?
 C00C C007 O002 123.4(2) . . ?
 C00C C007 C00T 120.5(2) . . ?
 C00G C008 C00D 119.6(2) . . ?
 C00I C008 C00D 121.5(2) . . ?
 C00I C008 C00G 118.6(2) . . ?
 C006 C009 H009 118.5 . . ?
 C006 C009 C00A 123.0(2) . . ?
 C00A C009 H009 118.5 . . ?
 C005 C00A C009 120.5(2) . . ?
 C00K C00A C005 119.0(2) . . ?
 C00K C00A C009 120.4(2) . . ?
 O001 C00B C00Q 122.5(2) . . ?
 C00E C00B O001 115.4(2) . . ?
 C00E C00B C00Q 122.0(2) . . ?
 C004 C00C H00C 119.5 . . ?
 C007 C00C C004 121.0(2) . . ?
 C007 C00C H00C 119.5 . . ?
 N003 C00D C008 115.8(2) . . ?
 N003 C00D H00A 108.3 . . ?
 N003 C00D H00B 108.3 . . ?
 C008 C00D H00A 108.3 . . ?
 C008 C00D H00B 108.3 . . ?
 H00A C00D H00B 107.4 . . ?
 C00B C00E C00F 117.9(2) . . ?
 C00B C00E B011 119.6(2) . . ?
 C00F C00E B011 122.3(2) . . ?
 C00E C00F C00L 120.9(2) . . ?
 C00R C00F C00E 121.6(2) . . ?
 C00R C00F C00L 117.5(2) . . ?
 C008 C00G H00G 119.7 . . ?
 C00P C00G C008 120.7(2) . . ?
 C00P C00G H00G 119.7 . . ?
 C004 C00H H00H 119.7 . . ?
 C00N C00H C004 120.5(3) . . ?
 C00N C00H H00H 119.7 . . ?
 C008 C00I H00I 119.8 . . ?
 C00V C00I C008 120.4(3) . . ?
 C00V C00I H00I 119.8 . . ?
 C005 C00J H00J 119.8 . . ?
 C00M C00J C005 120.4(2) . . ?
 C00M C00J H00J 119.8 . . ?
 C00A C00K H00K 119.2 . . ?
 C00O C00K C00A 121.5(3) . . ?
 C00O C00K H00K 119.2 . . ?
 C00W C00L C00F 117.9(2) . . ?
 C00W C00L C00Y 122.7(3) . . ?
 C00Y C00L C00F 119.3(2) . . ?
 C00J C00M H00M 119.3 . . ?
 C00J C00M C00O 121.3(2) . . ?
 C00O C00M H00M 119.3 . . ?
 C00H C00N H00N 119.5 . . ?
 C00T C00N C00H 121.0(3) . . ?
 C00T C00N H00N 119.5 . . ?
 C00K C00O C00M 119.0(3) . . ?
 C00K C00O H00O 120.5 . . ?
 C00M C00O H00O 120.5 . . ?
 C00G C00P H00P 119.8 . . ?
 C00G C00P C00S 120.4(3) . . ?
 C00S C00P H00P 119.8 . . ?
 C00B C00Q H00Q 120.2 . . ?
 C00W C00Q C00B 119.7(2) . . ?
 C00W C00Q H00Q 120.2 . . ?
 C00F C00R H00R 119.2 . . ?
 C00X C00R C00F 121.7(3) . . ?
 C00X C00R H00R 119.2 . . ?
 C00P C00S H00S 120.4 . . ?
 C00V C00S C00P 119.3(3) . . ?
 C00V C00S H00S 120.4 . . ?
 C007 C00T H00T 120.6 . . ?
 C00N C00T C007 118.8(2) . . ?
 C00N C00T H00T 120.6 . . ?
 O002 C00U H00D 109.5 . . ?
 O002 C00U H00E 109.5 . . ?
 O002 C00U H00F 109.5 . . ?
 H00D C00U H00E 109.5 . . ?
 H00D C00U H00F 109.5 . . ?
 H00E C00U H00F 109.5 . . ?
 C00I C00V H00V 119.7 . . ?
 C00S C00V C00I 120.6(3) . . ?
 C00S C00V H00V 119.7 . . ?
 C00L C00W H00W 119.3 . . ?
 C00Q C00W C00L 121.5(2) . . ?
 C00Q C00W H00W 119.3 . . ?
 C00R C00X H00X 119.7 . . ?
 C00R C00X C010 120.6(3) . . ?
 C010 C00X H00X 119.7 . . ?
 C00L C00Y H00Y 119.3 . . ?
 C010 C00Y C00L 121.4(3) . . ?
 C010 C00Y H00Y 119.3 . . ?
 O001 C00Z H00L 109.5 . . ?
 O001 C00Z H00U 109.5 . . ?
 O001 C00Z H00Z 109.5 . . ?
 H00L C00Z H00U 109.5 . . ?
 H00L C00Z H00Z 109.5 . . ?
 H00U C00Z H00Z 109.5 . . ?
 C00X C010 H010 120.2 . . ?
 C00Y C010 C00X 119.5(3) . . ?
 C00Y C010 H010 120.2 . . ?
 N003 B011 C006 117.3(2) . . ?
 N003 B011 C00E 119.5(2) . . ?
 C006 B011 C00E 123.2(2) . . ?

loop_
  _geom_torsion_atom_site_label_1
  _geom_torsion_atom_site_label_2
  _geom_torsion_atom_site_label_3
  _geom_torsion_atom_site_label_4
  _geom_torsion
  _geom_torsion_site_symmetry_1
  _geom_torsion_site_symmetry_2
  _geom_torsion_site_symmetry_3
  _geom_torsion_site_symmetry_4
  _geom_torsion_publ_flag
 O001 C00B C00E C00F 177.5(2) . . . . ?
 O001 C00B C00E B011 1.9(3) . . . . ?
 O001 C00B C00Q C00W -176.7(2) . . . . ?
 O002 C007 C00C C004 -178.6(2) . . . . ?
 O002 C007 C00T C00N 179.0(2) . . . . ?
 N003 C005 C00A C009 -4.3(3) . . . . ?
 N003 C005 C00A C00K 174.2(2) . . . . ?
 N003 C005 C00J C00M -174.9(2) . . . . ?
 C004 C006 C009 C00A -179.2(2) . . . . ?
 C004 C006 B011 N003 179.6(2) . . . . ?
 C004 C006 B011 C00E -2.9(4) . . . . ?
 C004 C00H C00N C00T -0.1(4) . . . . ?
 C005 N003 C00D C008 -79.1(3) . . . . ?
 C005 N003 B011 C006 -1.3(3) . . . . ?
 C005 N003 B011 C00E -178.9(2) . . . . ?
 C005 C00A C00K C00O 1.3(4) . . . . ?
 C005 C00J C00M C00O 0.3(4) . . . . ?
 C006 C004 C00C C007 177.7(2) . . . . ?
 C006 C004 C00H C00N -177.6(2) . . . . ?
 C006 C009 C00A C005 0.6(4) . . . . ?
 C006 C009 C00A C00K -177.8(2) . . . . ?
 C008 C00G C00P C00S 1.5(4) . . . . ?
 C008 C00I C00V C00S 1.6(4) . . . . ?
 C009 C006 B011 N003 -2.2(3) . . . . ?
 C009 C006 B011 C00E 175.2(2) . . . . ?
 C009 C00A C00K C00O 179.8(3) . . . . ?
 C00A C005 C00J C00M 2.5(4) . . . . ?
 C00A C00K C00O C00M 1.5(4) . . . . ?
 C00B C00E C00F C00L -0.1(3) . . . . ?
 C00B C00E C00F C00R -179.3(2) . . . . ?
 C00B C00E B011 N003 -104.3(3) . . . . ?
 C00B C00E B011 C006 78.3(3) . . . . ?
 C00B C00Q C00W C00L -1.2(4) . . . . ?
 C00C C004 C006 C009 -139.9(2) . . . . ?
 C00C C004 C006 B011 38.2(3) . . . . ?
 C00C C004 C00H C00N 0.4(4) . . . . ?
 C00C C007 C00T C00N 0.4(4) . . . . ?
 C00D N003 C005 C00A -172.5(2) . . . . ?
 C00D N003 C005 C00J 4.9(3) . . . . ?
 C00D N003 B011 C006 175.6(2) . . . . ?
 C00D N003 B011 C00E -2.0(3) . . . . ?
 C00D C008 C00G C00P 173.9(2) . . . . ?
 C00D C008 C00I C00V -175.3(2) . . . . ?
 C00E C00B C00Q C00W 0.9(4) . . . . ?
 C00E C00F C00L C00W -0.1(4) . . . . ?
 C00E C00F C00L C00Y -179.5(2) . . . . ?
 C00E C00F C00R C00X 179.3(3) . . . . ?
 C00F C00E B011 N003 80.3(3) . . . . ?
 C00F C00E B011 C006 -97.1(3) . . . . ?
 C00F C00L C00W C00Q 0.8(4) . . . . ?
 C00F C00L C00Y C010 0.3(4) . . . . ?
 C00F C00R C00X C010 0.1(4) . . . . ?
 C00G C008 C00D N003 151.4(2) . . . . ?
 C00G C008 C00I C00V -0.2(4) . . . . ?
 C00G C00P C00S C00V -0.1(4) . . . . ?
 C00H C004 C006 C009 38.1(3) . . . . ?
 C00H C004 C006 B011 -143.8(3) . . . . ?
 C00H C004 C00C C007 -0.3(4) . . . . ?
 C00H C00N C00T C007 -0.3(4) . . . . ?
 C00I C008 C00D N003 -33.5(3) . . . . ?
 C00I C008 C00G C00P -1.3(4) . . . . ?
 C00J C005 C00A C009 178.2(2) . . . . ?
 C00J C005 C00A C00K -3.3(4) . . . . ?
 C00J C00M C00O C00K -2.3(4) . . . . ?
 C00L C00F C00R C00X 0.1(4) . . . . ?
 C00L C00Y C010 C00X 0.0(5) . . . . ?
 C00P C00S C00V C00I -1.4(4) . . . . ?
 C00Q C00B C00E C00F -0.3(4) . . . . ?
 C00Q C00B C00E B011 -176.0(2) . . . . ?
 C00R C00F C00L C00W 179.1(2) . . . . ?
 C00R C00F C00L C00Y -0.3(4) . . . . ?
 C00R C00X C010 C00Y -0.2(5) . . . . ?
 C00T C007 C00C C004 -0.1(4) . . . . ?
 C00U O002 C007 C00C -14.6(4) . . . . ?
 C00U O002 C007 C00T 166.9(2) . . . . ?
 C00W C00L C00Y C010 -179.1(3) . . . . ?
 C00Y C00L C00W C00Q -179.9(3) . . . . ?
 C00Z O001 C00B C00E 164.8(2) . . . . ?
 C00Z O001 C00B C00Q -17.4(3) . . . . ?
 B011 N003 C005 C00A 4.6(3) . . . . ?
 B011 N003 C005 C00J -178.1(2) . . . . ?
 B011 N003 C00D C008 103.9(3) . . . . ?
 B011 C006 C009 C00A 2.6(4) . . . . ?
 B011 C00E C00F C00L 175.4(2) . . . . ?
 B011 C00E C00F C00R -3.8(4) . . . . ?

_shelx_res_file
;
    myf147.res created by SHELXL-2014/7

TITL myf147_a.res in P2(1)2(1)2(1)
REM Old TITL MYF147 in P2(1)2(1)2(1)
REM SHELXT solution in P2(1)2(1)2(1): R1 0.112, Rweak 0.034, Alpha 0.001
REM <I/s> 0.944 for 25 systematic absences, Orientation as input
REM Flack x = 0.211 ( 0.761 ) from 1428 Parsons' quotients
REM Formula found by SHELXT: C34 N O2
CELL 0.71073 8.0335 16.1647 19.5315 90 90 90
ZERR 4 0.0005 0.0011 0.0013 0 0 0
LATT -1
SYMM 0.5-X,-Y,0.5+Z
SYMM -X,0.5+Y,0.5-Z
SYMM 0.5+X,0.5-Y,-Z
SFAC C H B N O
UNIT 132 112 4 4 8

L.S. 4 0 0
PLAN  5
SIZE 0.15 0.18 0.16
TEMP 23
CONF
BOND
list 4
MORE -1
BOND $H
fmap 2 53
acta
REM <olex2.extras>
REM <HklSrc "%.\\MYF147.hkl">
REM </olex2.extras>

WGHT    0.047600
FVAR       0.53025
O001  5    0.298511    0.435648    0.522830    11.00000    0.02218    0.03473 =
         0.03501   -0.00087   -0.00994    0.00226
O002  5    0.836494    0.552553    0.370156    11.00000    0.03803    0.03035 =
         0.02381    0.00092    0.00857   -0.00605
N003  4    0.561988    0.370528    0.662126    11.00000    0.01794    0.02031 =
         0.02112   -0.00181    0.00009    0.00173
C004  1    0.704527    0.369276    0.469784    11.00000    0.01881    0.02561 =
         0.02011    0.00037    0.00000    0.00056
C005  1    0.611959    0.290649    0.681453    11.00000    0.01735    0.02347 =
         0.02143   -0.00024   -0.00232   -0.00268
C006  1    0.672657    0.344940    0.542355    11.00000    0.01901    0.02497 =
         0.01865   -0.00070   -0.00262   -0.00380
C007  1    0.786627    0.473577    0.388071    11.00000    0.01796    0.02700 =
         0.02512    0.00206    0.00171   -0.00128
C008  1    0.311269    0.406115    0.734376    11.00000    0.02175    0.01891 =
         0.02461    0.00088   -0.00041    0.00229
C009  1    0.726424    0.269914    0.565093    11.00000    0.02421    0.02521 =
         0.02050   -0.00363    0.00232    0.00182
AFIX  43
H009  2    0.783306    0.235727    0.534772    11.00000   -1.20000
AFIX   0
C00A  1    0.699258    0.241186    0.633791    11.00000    0.02038    0.02274 =
         0.02256    0.00142   -0.00133   -0.00331
C00B  1    0.385141    0.506181    0.540375    11.00000    0.02360    0.02854 =
         0.02424   -0.00003    0.00042    0.00427
C00C  1    0.750865    0.450244    0.454422    11.00000    0.01668    0.02865 =
         0.01852   -0.00394   -0.00011    0.00196
AFIX  43
H00C  2    0.757792    0.489129    0.489399    11.00000   -1.20000
AFIX   0
C00D  1    0.490760    0.423079    0.716206    11.00000    0.02154    0.02328 =
         0.01856   -0.00226   -0.00027   -0.00095
AFIX  23
H00A  2    0.500057    0.480360    0.701909    11.00000   -1.20000
H00B  2    0.557578    0.416524    0.757215    11.00000   -1.20000
AFIX   0
C00E  1    0.528313    0.493426    0.577290    11.00000    0.02290    0.02598 =
         0.01746   -0.00112    0.00352    0.00258
C00F  1    0.626590    0.563757    0.594494    11.00000    0.02833    0.02568 =
         0.01713   -0.00083    0.00492    0.00115
C00G  1    0.254692    0.422673    0.800237    11.00000    0.02624    0.02675 =
         0.02566   -0.00223    0.00180    0.00103
AFIX  43
H00G  2    0.329889    0.439057    0.833804    11.00000   -1.20000
AFIX   0
C00H  1    0.694429    0.312623    0.416502    11.00000    0.03305    0.02950 =
         0.02583   -0.00158    0.00317   -0.00345
AFIX  43
H00H  2    0.663068    0.258328    0.425536    11.00000   -1.20000
AFIX   0
C00I  1    0.197392    0.380109    0.685526    11.00000    0.02703    0.03059 =
         0.02495   -0.00394    0.00089   -0.00187
AFIX  43
H00I  2    0.232941    0.368914    0.641168    11.00000   -1.20000
AFIX   0
C00J  1    0.584127    0.259182    0.747560    11.00000    0.02474    0.03009 =
         0.02232    0.00219    0.00029   -0.00152
AFIX  43
H00J  2    0.523100    0.289956    0.779001    11.00000   -1.20000
AFIX   0
C00K  1    0.762777    0.164228    0.655076    11.00000    0.02757    0.02627 =
         0.02837   -0.00201   -0.00203    0.00049
AFIX  43
H00K  2    0.822229    0.132039    0.624099    11.00000   -1.20000
AFIX   0
C00L  1    0.577608    0.644819    0.573854    11.00000    0.03634    0.02362 =
         0.02313    0.00001    0.00849    0.00315
C00M  1    0.646742    0.182967    0.766092    11.00000    0.03703    0.03177 =
         0.02434    0.00791   -0.00040   -0.00453
AFIX  43
H00M  2    0.626786    0.162925    0.809963    11.00000   -1.20000
AFIX   0
C00N  1    0.730685    0.336330    0.350022    11.00000    0.04016    0.03293 =
         0.02269   -0.00703    0.00207   -0.00300
AFIX  43
H00N  2    0.723498    0.297651    0.314897    11.00000   -1.20000
AFIX   0
C00O  1    0.738968    0.135575    0.720552    11.00000    0.03692    0.02228 =
         0.03304    0.00563   -0.00409    0.00110
AFIX  43
H00O  2    0.783958    0.085183    0.734171    11.00000   -1.20000
AFIX   0
C00P  1    0.088438    0.415066    0.816296    11.00000    0.03040    0.03557 =
         0.03240    0.00010    0.00965    0.00350
AFIX  43
H00P  2    0.051891    0.427589    0.860271    11.00000   -1.20000
AFIX   0
C00Q  1    0.333847    0.586140    0.519781    11.00000    0.03132    0.03466 =
         0.03247    0.00309   -0.00419    0.01216
AFIX  43
H00Q  2    0.235405    0.593006    0.495378    11.00000   -1.20000
AFIX   0
C00R  1    0.777573    0.556059    0.631908    11.00000    0.03268    0.02634 =
         0.02740    0.00171   -0.00068   -0.00294
AFIX  43
H00R  2    0.812423    0.503863    0.645894    11.00000   -1.20000
AFIX   0
C00S  1   -0.024349    0.388945    0.767470    11.00000    0.02141    0.03510 =
         0.04940    0.00206    0.00679    0.00059
AFIX  43
H00S  2   -0.136543    0.383710    0.778377    11.00000   -1.20000
AFIX   0
C00T  1    0.777326    0.416507    0.335119    11.00000    0.03520    0.03888 =
         0.01830    0.00353    0.00439    0.00025
AFIX  43
H00T  2    0.802072    0.432009    0.290409    11.00000   -1.20000
AFIX   0
C00U  1    0.813528    0.616251    0.419293    11.00000    0.04256    0.03087 =
         0.02957   -0.00008    0.00369   -0.00719
AFIX 137
H00D  2    0.835397    0.668940    0.398473    11.00000   -1.50000
H00E  2    0.888694    0.607913    0.456875    11.00000   -1.50000
H00F  2    0.700963    0.614977    0.435759    11.00000   -1.50000
AFIX   0
C00V  1    0.031167    0.370730    0.702429    11.00000    0.02639    0.03638 =
         0.03540   -0.00459   -0.00255   -0.00160
AFIX  43
H00V  2   -0.043734    0.351971    0.669611    11.00000   -1.20000
AFIX   0
C00W  1    0.429392    0.653052    0.535875    11.00000    0.04202    0.02845 =
         0.03133    0.00531    0.00481    0.01182
AFIX  43
H00W  2    0.396013    0.705318    0.521466    11.00000   -1.20000
AFIX   0
C00X  1    0.872540    0.623212    0.647800    11.00000    0.04074    0.03868 =
         0.04162   -0.00077   -0.00308   -0.00821
AFIX  43
H00X  2    0.970844    0.616220    0.672272    11.00000   -1.20000
AFIX   0
C00Y  1    0.678763    0.713031    0.591386    11.00000    0.05169    0.02341 =
         0.04153   -0.00122    0.01487    0.00069
AFIX  43
H00Y  2    0.646475    0.765890    0.578080    11.00000   -1.20000
AFIX   0
C00Z  1    0.130135    0.445118    0.499779    11.00000    0.02349    0.05002 =
         0.04445   -0.00445   -0.00966    0.00286
AFIX 137
H00L  2    0.129482    0.472157    0.456018    11.00000   -1.50000
H00U  2    0.069138    0.477882    0.532200    11.00000   -1.50000
H00Z  2    0.079050    0.391658    0.495685    11.00000   -1.50000
AFIX   0
C010  1    0.823149    0.703055    0.627500    11.00000    0.05027    0.03173 =
         0.05116   -0.00631    0.00345   -0.01376
AFIX  43
H010  2    0.888261    0.748705    0.638573    11.00000   -1.20000
AFIX   0
B011  3    0.585287    0.401952    0.594575    11.00000    0.01403    0.02514 =
         0.02038   -0.00027   -0.00140   -0.00455
HKLF 4

REM  myf147_a.res in P2(1)2(1)2(1)
REM R1 =  0.0484 for    4128 Fo > 4sig(Fo)  and  0.0952 for all    6007 data
REM    336 parameters refined using      0 restraints

END

WGHT      0.0476      0.0000

REM Highest difference peak  0.162,  deepest hole -0.223,  1-sigma level  0.047
Q1    1  -0.0928  0.3207  0.8428  11.00000  0.05    0.16
Q2    1   0.4918  0.1216  0.7951  11.00000  0.05    0.15
Q3    1   0.9318  0.2011  0.6216  11.00000  0.05    0.15
Q4    1   0.8266  0.4859  0.5231  11.00000  0.05    0.15
Q5    1   0.2148  0.3180  0.6007  11.00000  0.05    0.15
;
_shelx_res_checksum                51398
_shelx_hkl_file
;
   0   2   0  845.99   21.05
   0   2   0  859.09   21.78
   0  -2   0  862.52   21.66
   0  -2   0  852.19   21.02
   0  -2   0  855.20   23.25
   0  -3   0    0.23    1.22
   0   3   0    1.71    1.00
   0  -3   0    1.62    1.88
   0  -3   0    0.44    0.87
   0   3   0    0.63    2.06
   0   3   0    1.69    1.27
   0  -4   0 4754.67  111.62
   0   4   0 4688.72  106.64
   0   4   0 4786.65  108.46
   0  -4   0 4629.93  107.72
   0  -4   0 4525.04  106.36
   0   4   0 4506.67  111.39
   0   5   0    0.91    2.50
   0  -5   0    0.32    2.40
   0  -5   0    1.39    1.52
   0   5   0    0.49    2.05
   0   5   0   -0.39    2.56
   0  -5   0    1.06    1.44
   0   6   0 1335.78   38.79
   0  -6   0 1306.23   42.09
   0   6   0 1376.00   43.15
   0  -6   0 1356.74   37.95
   0   6   0 1346.00   36.59
   0   6   0 1375.54   41.96
   0  -6   0 1432.91   36.76
   0   7   0    0.39    2.78
   0  -7   0    2.45    1.88
   0   7   0   -0.94    2.43
   0  -7   0    6.28    3.72
   0   7   0    2.13    2.43
   0  -7   0    1.47    2.54
   0   7   0   -4.10    3.17
   0  -8   0   13.58    3.85
   0   8   0    8.95    4.12
   0   8   0    7.05    2.78
   0   8   0   18.82    6.27
   0  -8   0    9.47    4.78
   0   8   0    6.03    4.47
   0  -8   0   16.33    3.76
   0   9   0   -2.05    3.56
   0  -9   0    7.13    3.73
   0   9   0    1.27    5.31
   0  -9   0   -0.31    5.01
   0  -9   0    1.83    2.41
   0   9   0    0.83    2.75
   0   9   0    0.12    4.46
   0  10   0  127.88    9.59
   0  10   0  104.87   14.69
   0 -10   0  140.89   14.18
   0 -10   0  116.88   10.32
   0  10   0  142.94   16.22
   0 -10   0  126.79    9.27
   0  10   0  154.51   12.84
   0  11   0    5.20    4.00
   0  11   0    6.80    7.61
   0  11   0    3.63    5.91
   0 -11   0    4.01    3.58
   0  11   0    2.94    5.42
   0 -11   0    8.44    5.96
   0  12   0   12.00    6.95
   0  12   0    8.46    7.32
   0  12   0    8.84    4.23
   0 -12   0   10.29    4.64
   0 -12   0    2.23    7.97
   0  12   0   22.62    8.99
   0 -13   0   12.08    5.30
   0  13   0   10.75    7.46
   0  13   0   13.27    8.34
   0  13   0    0.34    9.16
   0 -13   0   13.18    8.43
   0  13   0   11.21    5.02
   0  14   0  241.73   19.40
   0  14   0  202.50   23.36
   0  14   0  266.07   33.24
   0 -15   0   -4.96    7.06
   0  15   0    7.49   10.19
   0  15   0    3.89    5.52
   0  15   0   14.74   12.57
   0  16   0  109.87   12.93
   0 -16   0  102.13   19.42
   0  16   0  106.54   19.71
   0 -16   0   91.22   17.35
   0 -17   0   -2.46    6.88
   0 -17   0   -0.62    9.08
   0  17   0   -1.62   12.68
   0  17   0    3.63    8.54
   0  18   0   -6.70   14.49
   0 -18   0    3.35    8.60
   0  18   0   21.34    9.24
   0 -18   0    3.73    8.67
   0  19   0   -6.05   16.16
   0  19   0   18.83    9.58
   0 -19   0  -12.56    9.09
   0  20   0   20.32   31.52
   0 -20   0  -12.23   10.78
   0 -21   0    2.75   12.49
   1   0   0   -0.03    0.42
   1   0   0    0.83    0.77
   1   0   0    3.81    1.00
   1   0   0   -0.10    0.49
  -1   0   0    0.96    0.60
  -1   0   0   -0.79    0.68
  -1   0   0    0.05    0.76
  -1   0   0    0.49    0.40
   1  -1   0  760.24   19.92
   1  -1   0  780.13   20.31
   1   1   0  800.36   20.63
   1   1   0  791.32   21.97
   1   1   0  798.64   19.49
   1   1   0  783.51   20.17
   1  -1   0  786.60   20.92
  -1   1   0  812.92   20.42
  -1  -1   0  801.02   19.20
  -1   1   0  771.72   21.25
  -1  -1   0  802.88   22.07
  -1   1   0  807.53   20.04
  -1  -1   0  844.39   20.47
   1   2   0    5.17    1.43
   1  -2   0   10.01    2.11
   1  -2   0    7.55    2.09
   1   2   0    7.35    1.89
   1   2   0   11.97    2.81
   1  -2   0    6.58    1.75
  -1  -2   0    6.82    1.42
  -1   2   0    9.26    1.83
  -1  -2   0    6.25    1.81
  -1  -2   0    6.30    2.31
  -1   2   0    6.68    2.33
   1  -3   0  347.60   11.98
   1   3   0  329.55   11.08
   1   3   0  341.55   11.37
   1  -3   0  352.72   12.18
   1   3   0  361.42   14.51
   1  -3   0  354.18   13.72
   1   3   0  337.06   12.95
  -1   3   0  342.55   12.08
  -1  -3   0  329.97   10.88
  -1  -3   0  331.42   14.07
  -1  -3   0  351.25   13.17
  -1  -3   0  338.79   11.46
  -1   3   0  331.96   13.70
   1   4   0    1.95    2.24
   1   4   0    3.68    1.54
   1   4   0    5.73    2.60
   1  -4   0    2.70    1.84
   1  -4   0    1.94    2.82
   1  -4   0    4.04    1.75
   1   4   0    3.37    1.89
  -1  -4   0   -0.77    2.14
  -1   4   0    0.98    2.14
  -1  -4   0    1.08    1.47
  -1  -4   0    2.15    1.33
  -1   4   0    6.07    2.24
  -1  -4   0    0.41    2.21
  -1   4   0    1.23    1.31
   1   5   0 1212.00   37.22
   1  -5   0 1218.31   37.79
   1  -5   0 1204.88   34.31
   1   5   0 1177.68   33.88
   1   5   0 1284.54   38.90
   1  -5   0 1226.31   34.22
  -1   5   0 1250.76   33.93
  -1   5   0 1286.33   39.05
  -1   5   0 1245.92   35.09
  -1  -5   0 1227.01   33.12
  -1  -5   0 1188.50   32.29
  -1  -5   0 1198.51   38.45
  -1  -5   0 1215.53   37.28
   1   6   0  115.63    9.61
   1  -6   0  116.84    7.80
   1  -6   0  117.46   10.06
   1   6   0   93.75    6.26
   1   6   0  106.40    9.86
   1  -6   0  121.43    8.18
  -1   6   0  114.42   10.19
  -1   6   0  106.77    7.40
  -1  -6   0  120.59    7.56
  -1  -6   0   99.20    9.40
  -1   6   0  115.77    8.32
  -1  -6   0  109.64    6.67
   1  -7   0   30.86    5.12
   1  -7   0   35.26    7.58
   1   7   0   32.73    7.55
   1  -7   0   37.97    5.84
   1   7   0   26.53    4.13
   1   7   0   34.47    6.23
   1   7   0   32.52    7.24
  -1   7   0   29.67    5.66
  -1  -7   0   25.21    6.46
  -1   7   0   18.81    4.07
  -1  -7   0   36.75    4.53
  -1  -7   0   36.75    5.50
   1   8   0  128.99   12.85
   1   8   0  130.16    9.90
   1  -8   0  140.99   10.44
   1   8   0  132.96    8.55
   1   8   0  148.30   12.45
   1  -8   0  127.72    9.42
   1  -8   0  139.08   12.67
  -1  -8   0  152.00    9.97
  -1   8   0  156.30   10.00
  -1   8   0  151.73   11.26
  -1   8   0  148.68   13.41
  -1  -8   0  127.70    8.29
  -1  -8   0  157.57   13.45
   1  -9   0   17.50    6.55
   1   9   0   15.24    3.88
   1   9   0   17.81    6.81
   1   9   0   19.52    7.04
   1  -9   0   14.05    4.31
  -1  -9   0   14.21    6.08
  -1   9   0   13.85    7.07
  -1   9   0   11.93    3.91
  -1  -9   0   16.14    3.84
  -1  -9   0   20.19    4.69
  -1   9   0   17.35    4.87
   1 -10   0   22.41    5.67
   1  10   0   22.24    4.87
   1 -10   0   18.01    6.80
   1  10   0    4.72    6.21
   1  10   0   20.65    7.74
  -1  10   0   27.01    7.01
  -1 -10   0   19.11    7.68
  -1 -10   0   12.15    4.76
  -1  10   0   19.22    8.67
  -1  10   0   21.36    4.74
   1  11   0  539.01   29.09
   1 -11   0  492.64   21.91
   1  11   0  530.98   24.88
   1 -11   0  471.56   27.56
   1  11   0  472.68   20.25
   1 -11   0  520.09   27.48
   1  11   0  476.05   27.79
  -1  11   0  501.29   25.03
  -1  11   0  521.31   30.37
  -1 -11   0  504.56   20.12
  -1 -11   0  552.42   24.09
  -1  11   0  493.38   26.73
  -1 -11   0  514.01   28.24
  -1  11   0  495.54   21.52
   1  12   0   -5.56    6.75
   1  12   0    1.79    7.25
   1 -12   0   -5.09    4.22
   1  12   0    2.81    4.22
   1 -12   0    2.24    6.61
   1 -12   0    1.99    5.50
   1  12   0   -2.02    5.12
  -1  12   0   -1.08    6.33
  -1  12   0   -2.26    8.41
  -1  12   0    5.38    5.88
  -1 -12   0    8.78    8.02
  -1 -12   0   -2.83    3.52
  -1 -12   0    4.49    6.24
   1  13   0  218.71   24.31
   1  13   0  185.49   13.43
   1  13   0  190.32   23.47
   1 -13   0  200.72   14.50
   1  13   0  175.08   16.89
   1 -13   0  127.07   16.83
  -1  13   0  190.78   23.95
  -1  13   0  146.10   18.92
  -1  13   0  170.13   14.47
  -1 -13   0  156.10   19.69
  -1  13   0  181.82   21.47
  -1 -13   0  190.62   14.97
   1  14   0    1.17    9.93
   1  14   0    8.45    7.59
   1  14   0   11.23   11.04
   1 -14   0   -0.29    6.69
  -1  14   0   -0.80    5.56
  -1  14   0   16.85    9.82
  -1  14   0    3.00    8.35
  -1 -14   0   12.11    7.32
  -1 -14   0    9.84    8.69
  -1  14   0    2.52    9.91
   1  15   0   -2.61    9.86
   1  15   0    2.05    6.01
   1  15   0   11.92   11.79
   1 -15   0   -5.69    6.93
   1  15   0    4.61    9.98
  -1  15   0    8.49    9.36
  -1 -15   0  -14.57    8.49
  -1 -15   0   -5.45    7.62
  -1  15   0   -9.24   11.35
  -1  15   0   -1.41    5.83
   1 -16   0   -2.93    7.86
   1  16   0   18.57   18.48
   1  16   0    6.12    6.82
  -1  16   0    0.56   11.31
  -1 -16   0    4.44    6.30
  -1  16   0  -11.03   13.48
  -1 -16   0    3.06    9.28
   1 -17   0    1.03    8.49
   1  17   0    3.23    7.83
   1 -17   0    3.27    7.82
  -1 -17   0   -1.70    6.98
  -1 -17   0    1.57   10.48
  -1  17   0   13.49   16.13
   1  18   0   15.14    8.46
   1 -18   0    5.10   10.04
   1 -18   0    6.78    9.20
  -1 -18   0   -2.31    7.98
  -1  18   0   17.01   14.76
   1 -19   0   38.68   12.61
   1  19   0   11.01   19.27
   1  19   0   36.85   14.09
  -1 -19   0   73.62   17.67
  -1 -19   0   55.34   11.39
   1  20   0    5.17   19.14
   1  20   0    2.34   10.29
  -1 -20   0   15.50   11.47
   1 -21   0   23.36   15.65
  -1  21   0  -23.66   21.62
  -1 -21   0    8.46   19.20
   2   0   0 9999.00  219.79
  -2   0   0 9805.65  216.15
  -2   0   0 9346.01  219.08
   2  -1   0 6542.19  149.03
   2   1   0 6658.58  151.41
   2   1   0 6748.72  153.32
   2   1   0 6432.77  147.96
   2   1   0 6619.97  149.32
   2  -1   0 6632.01  150.38
   2   1   0 6613.62  148.70
  -2  -1   0 6532.17  150.76
  -2   1   0 6765.85  149.25
  -2  -1   0 6626.77  147.75
  -2  -1   0 6819.45  150.16
  -2  -1   0 6626.92  153.16
  -2   1   0 6499.25  148.70
  -2  -1   0 6440.27  146.95
   2  -2   0   20.19    3.72
   2   2   0   14.32    3.86
   2   2   0   21.04    4.03
   2  -2   0   19.50    2.87
   2   2   0   18.64    3.03
   2   2   0   20.07    2.68
  -2  -2   0   21.62    3.51
  -2   2   0   21.62    3.04
  -2   2   0   15.93    2.76
  -2  -2   0   17.67    1.91
  -2  -2   0   15.45    1.97
  -2   2   0   15.65    3.22
  -2  -2   0   18.19    3.93
   2   3   0  117.39    6.19
   2  -3   0  125.17    7.66
   2  -3   0  117.30    7.79
   2   3   0  127.00    7.27
   2  -3   0  116.19    6.83
   2   3   0  110.75    8.53
  -2   3   0  101.77    6.51
  -2  -3   0  111.28    7.22
  -2  -3   0  113.58    5.37
  -2   3   0  111.27    7.95
  -2  -3   0  135.13    9.33
   2  -4   0   -1.99    1.70
   2   4   0    2.31    1.83
   2  -4   0    3.89    2.08
   2   4   0    1.42    1.85
   2  -4   0    3.58    2.57
  -2   4   0    0.59    2.17
  -2   4   0    0.02    2.55
  -2  -4   0    1.46    3.09
  -2   4   0    2.94    2.16
  -2  -4   0   -1.62    2.24
  -2  -4   0   -0.39    1.50
   2  -5   0   92.82    8.46
   2   5   0   95.61    9.39
   2  -5   0   96.05    7.25
   2   5   0  103.49    6.90
   2   5   0  102.63    8.04
  -2  -5   0   73.27    5.43
  -2   5   0   84.51    8.62
  -2   5   0  100.30    7.69
  -2  -5   0   88.70   10.69
  -2  -5   0   97.60    8.40
   2   6   0  245.84   14.17
   2  -6   0  265.19   13.04
   2  -6   0  268.34   13.51
   2   6   0  237.54   11.27
   2   6   0  264.71   16.38
   2  -6   0  248.58   14.98
  -2  -6   0  247.07   10.87
  -2   6   0  244.68   12.47
  -2  -6   0  228.79   15.63
  -2   6   0  274.75   16.38
  -2  -6   0  221.18   13.75
  -2   6   0  254.85   13.23
   2  -7   0   15.07    4.86
   2  -7   0   25.76    5.20
   2   7   0   22.52    3.97
   2   7   0   18.31    4.75
   2   7   0   19.79    6.30
   2  -7   0   27.17    6.52
   2   7   0   20.98    6.06
  -2  -7   0   23.35    6.03
  -2  -7   0   17.94    3.58
  -2   7   0   22.49    4.86
  -2   7   0   13.10    5.88
  -2  -7   0   14.68    6.05
  -2   7   0   17.91    4.72
   2   8   0  848.94   33.89
   2   8   0  934.18   31.35
   2   8   0  873.85   28.06
   2  -8   0  878.10   30.96
   2  -8   0  950.81   32.05
   2  -8   0  895.29   35.27
   2   8   0  879.13   36.65
  -2  -8   0  924.54   34.99
  -2   8   0  912.41   32.37
  -2   8   0  935.76   37.59
  -2   8   0  913.70   30.30
  -2  -8   0  888.16   28.17
   2   9   0  110.96   14.15
   2  -9   0   86.62   12.40
   2  -9   0  122.71   10.63
   2   9   0  119.07    8.64
   2   9   0  128.00   15.58
  -2  -9   0  114.99   10.35
  -2  -9   0  101.16   13.15
  -2   9   0  107.15    9.56
  -2   9   0  129.77   11.86
  -2   9   0  116.36   15.79
   2  10   0  247.69   16.25
   2  10   0  244.55   18.24
   2  10   0  249.72   20.11
   2 -10   0  237.68   18.47
   2 -10   0  242.13   15.42
   2  10   0  237.72   13.30
  -2  10   0  241.09   19.96
  -2 -10   0  238.76   13.65
  -2  10   0  248.72   16.40
  -2 -10   0  280.61   19.80
  -2  10   0  233.34   16.30
   2  11   0   61.84   12.16
   2  11   0   49.00    7.15
   2  11   0   32.67    9.80
   2 -11   0   37.52   10.05
   2 -11   0   55.65    9.02
   2  11   0   46.91    9.85
  -2 -11   0   72.25   13.48
  -2 -11   0   50.62    7.21
  -2  11   0   57.35   10.21
  -2  11   0   68.35   13.64
   2 -12   0    9.11    6.49
   2  12   0   -3.02    4.29
   2 -12   0   10.11    5.30
   2  12   0    0.23    8.35
   2  12   0  -10.67    5.05
   2  12   0   -4.58    7.24
  -2 -12   0    4.15    5.24
  -2 -12   0   10.23    8.63
  -2  12   0   10.30    6.79
  -2  12   0   -6.17    8.17
  -2 -12   0    3.81    4.60
   2  13   0    6.82    5.96
   2  13   0    0.14    7.33
   2 -13   0    5.28    8.37
   2  13   0    3.13    8.99
   2 -13   0   -1.74    5.23
   2 -13   0    9.96    7.04
   2  13   0   -1.18    8.52
  -2 -13   0   -3.82    5.37
  -2  13   0    3.02    7.25
  -2  13   0    6.11    6.57
  -2 -13   0   -6.50    7.89
  -2  13   0    2.25   10.19
   2  14   0    1.55    5.37
   2  14   0   12.38   10.95
   2  14   0  -11.85    9.94
   2 -14   0    1.37    9.12
   2  14   0    2.37    8.16
   2 -14   0    1.29    7.53
  -2  14   0   11.64   11.65
  -2 -14   0    7.73    6.81
  -2 -14   0    9.24    8.14
  -2  14   0    1.70    8.68
  -2  14   0   -1.57    8.94
   2 -15   0   45.85   11.96
   2  15   0   51.28   15.34
   2  15   0   81.07   15.08
   2  15   0   88.77   18.24
   2  15   0   86.02   11.58
  -2  15   0   58.92   13.63
  -2  15   0  104.45   24.62
  -2 -15   0   61.72   11.07
  -2 -15   0   36.80   10.85
  -2  15   0   79.92   15.55
  -2 -15   0   80.43   11.31
   2  16   0   15.77   11.67
   2  16   0  -11.97   10.92
   2  16   0    4.08   13.58
  -2  16   0    8.10    9.42
  -2 -16   0   -7.41    8.96
  -2  16   0   14.24   12.12
  -2 -16   0    3.12    6.72
   2  17   0   14.14   15.80
   2 -17   0   14.22    8.62
   2  17   0    9.13    7.85
  -2  17   0   -8.38   12.44
  -2 -17   0   -2.08    8.02
   2 -18   0    3.19    9.02
   2  18   0   32.29   31.84
   2  18   0    4.92    8.89
   2 -19   0    0.08   11.17
  -2 -19   0    3.30   14.61
  -2  19   0    7.44   18.31
   2  20   0    8.93   12.69
   2  20   0   25.67   31.96
   2 -20   0   16.60   13.34
  -2  20   0   26.33   21.37
  -2 -20   0   29.40   23.12
   3   0   0    0.60    1.48
   3   0   0    1.06    1.68
  -3   0   0    0.48    2.12
  -3   0   0   -0.25    1.87
  -3   0   0    0.75    1.86
  -3   0   0   -2.05    2.31
  -3   0   0    0.49    1.23
   3   1   0    9.60    2.36
   3   1   0    6.62    2.69
   3   1   0   13.61    2.66
   3  -1   0   13.85    3.09
   3  -1   0   13.25    2.68
  -3  -1   0   13.83    3.34
  -3  -1   0    4.32    2.87
  -3  -1   0   14.20    2.06
  -3   1   0   17.81    2.84
  -3  -1   0   14.06    2.88
  -3  -1   0   12.84    2.30
  -3  -1   0   13.75    3.44
  -3   1   0   10.81    2.66
  -3   1   0   16.53    4.02
   3   2   0  820.67   26.89
   3  -2   0  846.50   26.74
   3   2   0  866.61   25.23
   3  -2   0  880.17   25.39
   3   2   0  873.69   24.74
   3  -2   0  857.87   26.74
  -3   2   0  848.98   26.92
  -3  -2   0  844.30   26.59
  -3  -2   0  891.57   26.64
  -3  -2   0  865.18   21.65
  -3  -2   0  853.49   29.93
  -3   2   0  846.31   27.48
  -3   2   0  875.52   24.98
  -3   2   0  858.63   25.29
  -3  -2   0  864.71   22.45
   3   3   0  483.06   21.64
   3   3   0  524.10   17.34
   3   3   0  552.23   18.19
   3   3   0  477.75   18.77
   3  -3   0  469.10   18.44
   3  -3   0  513.99   19.45
   3  -3   0  489.82   19.67
   3  -3   0  531.73   18.15
  -3  -3   0  503.47   18.78
  -3   3   0  499.70   20.32
  -3  -3   0  488.25   22.11
  -3  -3   0  511.83   14.53
  -3   3   0  501.39   17.69
  -3   3   0  502.17   18.46
  -3  -3   0  508.27   13.97
   3   4   0  191.83   13.47
   3   4   0  163.55   10.65
   3   4   0  168.35    9.14
   3   4   0  157.86    9.52
   3  -4   0  169.67   10.90
   3  -4   0  170.57    9.71
   3  -4   0  176.12   11.06
  -3   4   0  156.91   11.45
  -3   4   0  164.39   11.33
  -3  -4   0  156.39   10.26
  -3  -4   0  163.67    7.98
  -3  -4   0  159.69   12.65
  -3   4   0  168.15    9.83
   3  -5   0  658.79   29.53
   3  -5   0  664.60   25.18
   3   5   0  641.14   22.39
   3   5   0  690.10   24.11
   3  -5   0  669.42   23.46
   3   5   0  647.59   28.14
   3   5   0  677.38   24.48
  -3  -5   0  689.21   25.36
  -3  -5   0  692.35   19.62
  -3   5   0  671.55   23.78
  -3   5   0  638.13   23.08
  -3   5   0  722.08   28.27
  -3  -5   0  639.18   28.50
   3  -6   0  127.63   10.58
   3   6   0  126.85   10.32
   3   6   0  111.38    9.22
   3  -6   0  161.13   12.07
   3   6   0  136.83   12.57
   3  -6   0  151.27   10.24
   3   6   0  142.08    9.66
  -3   6   0  125.99    9.76
  -3  -6   0  164.65   14.07
  -3  -6   0  131.51    7.32
  -3   6   0  120.28   11.84
  -3   6   0  140.87    9.89
  -3  -6   0  134.93   11.04
   3  -7   0   24.71    6.93
   3   7   0   29.82    7.72
   3   7   0   35.59    6.54
   3  -7   0   31.35    6.19
   3   7   0   32.90    6.71
   3  -7   0   37.83    6.89
   3   7   0   26.41    5.23
  -3  -7   0   25.68    4.25
  -3  -7   0   35.97    9.15
  -3  -7   0   19.64    6.27
  -3   7   0   25.69    5.95
  -3   7   0   25.03    5.85
  -3   7   0   23.56    7.40
   3   8   0   34.10    7.75
   3  -8   0   25.28    6.98
   3  -8   0   27.17    6.91
   3   8   0   28.63    6.34
   3   8   0   21.69    7.57
   3  -8   0   31.16    6.48
   3   8   0   28.32    5.52
  -3  -8   0   33.76    8.93
  -3  -8   0   37.46    8.22
  -3   8   0   31.79    6.56
  -3  -8   0   22.20    4.28
   3   9   0  138.09   12.12
   3  -9   0  146.55   12.96
   3   9   0  137.80   17.48
   3  -9   0  152.59   14.39
   3   9   0  145.94   13.58
   3   9   0  135.25   10.33
  -3  -9   0  143.64    9.60
  -3  -9   0  144.88   18.48
  -3   9   0  164.16   13.27
  -3  -9   0  146.10   14.32
  -3   9   0  156.96   19.05
   3 -10   0    7.41    4.77
   3  10   0    7.30    5.49
   3  10   0    3.96    6.28
   3 -10   0   13.40    6.06
   3  10   0    4.03    6.87
   3 -10   0    9.72    7.28
   3  10   0   16.18    5.04
  -3 -10   0    6.95    4.10
  -3  10   0    3.89    6.87
  -3 -10   0    8.13    7.79
  -3  10   0    6.51    4.85
   3 -11   0   11.02    6.99
   3  11   0   23.54    8.46
   3  11   0   15.51    5.08
   3 -11   0    4.35    5.52
   3  11   0    6.11    7.56
   3  11   0    4.36    5.42
   3 -11   0   15.72    7.82
  -3  11   0    7.23    6.49
  -3 -11   0    5.52    6.78
  -3 -11   0   10.53    4.96
  -3  11   0    5.53    9.19
   3 -12   0   22.25    7.53
   3 -12   0   19.04   10.53
   3  12   0   21.42    9.80
   3  12   0   15.20    9.59
   3  12   0   18.07    5.76
   3  12   0   19.78    8.48
  -3 -12   0   21.47    6.06
  -3  12   0   34.78   11.88
   3 -13   0   13.29   14.57
   3 -13   0    1.16    6.36
   3  13   0   -3.28    8.30
   3  13   0   -4.99    9.55
  -3  13   0    0.07    7.32
   3  14   0  116.28   19.73
   3 -14   0   88.55   13.15
   3 -14   0   70.93   13.49
   3  14   0  109.05   15.24
   3  14   0   85.16   10.90
   3  14   0  115.44   18.19
  -3  14   0   65.05   13.21
   3  15   0   22.93    7.78
   3 -15   0   13.92    9.32
   3  15   0   -8.54    9.99
   3 -15   0    7.31    9.72
   3  15   0   13.11   11.91
   3  15   0   28.60   13.11
  -3  15   0   16.96   10.97
  -3 -15   0   12.43    7.66
  -3 -15   0    9.21   10.45
  -3  15   0   12.48   11.20
   3  16   0   46.13   17.19
   3 -16   0   58.42   14.67
  -3  16   0   75.98   22.73
  -3 -16   0   68.81   11.36
  -3 -16   0   20.92   11.08
   3 -17   0    0.54    8.80
   3 -17   0    4.28   10.31
   3  17   0   -4.05    8.26
  -3  17   0   17.66   19.55
  -3 -17   0    1.57   10.27
   3  18   0   39.96   11.01
   3 -18   0   54.22   14.41
  -3  18   0   75.09   19.27
  -3  18   0   60.34   25.49
  -3 -18   0   49.68   13.93
   3  19   0  -19.17   19.57
   3 -19   0    4.98   13.01
  -3  19   0   21.69   18.65
  -3  19   0    7.43   25.52
  -3 -19   0   21.11   22.46
   3 -20   0    3.84   14.90
  -3  20   0   -1.82   20.90
   4   0   0  231.42   10.51
  -4   0   0  218.36    8.91
  -4   0   0  209.14   13.45
  -4   0   0  212.25   13.12
  -4   0   0  216.85   11.73
  -4   0   0  216.06    9.42
  -4   0   0  216.90   11.22
   4  -1   0   65.62    6.23
   4   1   0   82.91    6.13
   4   1   0   82.14    6.34
   4  -1   0   76.95    7.84
   4  -1   0   74.07    6.21
   4   1   0  102.84   10.12
  -4  -1   0   88.98    8.29
  -4  -1   0   68.73    4.33
  -4   1   0   82.02    5.86
  -4  -1   0   74.92    6.40
  -4  -1   0   58.32    8.70
  -4   1   0   59.70    8.01
  -4   1   0   70.03    5.73
  -4   1   0   66.63    8.64
  -4  -1   0   66.60    6.89
   4  -2   0   93.71    7.62
   4  -2   0   77.66    6.76
   4   2   0   81.80    6.58
   4   2   0   89.03   10.58
   4   2   0   93.77    8.87
  -4   2   0   89.82    8.34
  -4  -2   0   83.71    4.24
  -4  -2   0   71.03    6.32
  -4  -2   0   90.14    4.90
  -4  -2   0   95.10    8.76
  -4   2   0   89.15    6.58
  -4  -2   0   80.01    7.17
  -4   2   0   81.35    6.89
  -4  -2   0  101.51   11.91
   4   3   0  151.99    9.21
   4  -3   0  157.48    9.69
   4  -3   0  145.87   10.77
   4  -3   0  155.04   10.39
   4   3   0  160.29    9.36
   4   3   0  177.42   11.40
  -4   3   0  127.67   10.49
  -4  -3   0  141.34    5.43
  -4   3   0  166.67    9.70
  -4  -3   0  145.65   10.35
  -4   3   0  141.40   10.25
  -4  -3   0  145.77    5.91
  -4  -3   0  147.05   12.81
  -4   3   0  158.08    9.65
   4   4   0  122.17    9.75
   4   4   0  100.06    7.96
   4  -4   0  128.72   14.34
   4   4   0  106.00    9.64
   4  -4   0  112.62    8.55
   4  -4   0  104.01    9.77
   4  -4   0  112.20    9.68
  -4  -4   0  108.98    4.93
  -4  -4   0  108.37    9.31
  -4   4   0  112.88    9.31
  -4   4   0   98.96    8.33
  -4  -4   0  115.89    4.66
  -4  -4   0   99.87   12.96
  -4   4   0  109.19   10.70
   4  -5   0  216.37   13.23
   4   5   0  238.03   13.02
   4   5   0  246.50   14.77
   4   5   0  234.36   12.55
   4  -5   0  255.01   15.19
   4  -5   0  258.91   15.66
  -4  -5   0  233.79    9.11
  -4  -5   0  229.15    8.01
  -4  -5   0  266.22   18.84
  -4  -5   0  245.47   14.92
  -4   5   0  231.19   15.82
  -4   5   0  248.09   13.82
  -4   5   0  248.73   13.68
   4  -6   0    1.85    3.91
   4  -6   0    1.48    4.07
   4   6   0    6.07    4.48
   4   6   0    2.59    3.56
   4   6   0    5.54    4.08
   4  -6   0   -1.82    3.79
   4   6   0    1.17    3.68
  -4   6   0   -2.80    3.50
  -4  -6   0   -0.74    1.83
  -4   6   0   -0.99    3.59
  -4   6   0    6.51    5.67
  -4  -6   0    3.61    1.85
  -4  -6   0   -3.07    4.24
   4   7   0   44.14    7.92
   4  -7   0   47.92    7.80
   4  -7   0   40.06    8.47
   4   7   0   52.97    8.87
   4   7   0   54.87    8.81
   4   7   0   49.91   12.47
   4  -7   0   46.67    8.47
   4   7   0   59.19    8.41
  -4  -7   0   64.18   11.39
  -4  -7   0   53.08    4.96
  -4   7   0   49.86   10.39
  -4   7   0   55.40    8.24
  -4   7   0   63.25    9.34
   4  -8   0   15.05    7.26
   4   8   0   15.08    5.79
   4  -8   0   25.56    7.52
   4   8   0   26.11    7.90
   4   8   0   18.24    5.92
   4   8   0    9.09    5.18
   4  -8   0    6.74    4.86
  -4   8   0   14.48    8.51
  -4   8   0   31.97    7.20
  -4  -8   0   14.47    3.59
  -4  -8   0   24.66    7.98
  -4  -8   0    8.82    8.14
  -4   8   0   10.24    5.52
   4   9   0   52.47    9.83
   4  -9   0   41.26    9.33
   4   9   0   38.06    8.09
   4   9   0   33.86   10.40
   4  -9   0   34.97    8.40
   4  -9   0   40.25    8.32
  -4   9   0   35.95    8.13
  -4  -9   0   27.03    4.73
  -4   9   0   31.65    7.85
  -4  -9   0   34.51   11.96
  -4  -9   0   38.44    9.43
  -4   9   0   51.19   12.31
   4  10   0   41.50    8.53
   4  10   0   34.83   11.01
   4 -10   0   63.08   11.53
   4 -10   0   25.03    7.70
   4 -10   0   39.17    9.48
   4  10   0   38.84    9.61
  -4  10   0   65.50   10.43
  -4 -10   0   53.19   14.54
  -4  10   0   41.54    9.28
  -4 -10   0   56.51    6.69
  -4 -10   0   45.09   10.53
  -4  10   0   35.43   12.00
   4  11   0    4.15    4.87
   4  11   0    4.17    7.56
   4  11   0    1.36    6.58
   4 -11   0    6.50    6.69
   4  11   0   -7.34    6.69
   4 -11   0    9.38    6.92
  -4  11   0    9.95    7.77
  -4 -11   0    3.78    4.48
  -4 -11   0    2.97   10.48
  -4  11   0   -1.35    5.79
  -4  11   0   17.14   10.50
   4  12   0   17.09    6.73
   4  12   0   18.09    8.72
   4  12   0   28.91    9.09
   4  12   0    7.69   10.22
   4 -12   0   14.26    8.19
  -4  12   0    7.30    8.28
  -4 -12   0   13.38    5.56
  -4  12   0   27.94    9.69
   4  13   0   25.57   10.43
   4  13   0   56.43    9.71
   4  13   0   32.85   12.44
   4 -13   0   38.55   13.15
   4 -13   0   38.30   11.64
   4  13   0   32.31   11.53
  -4  13   0   33.62   14.49
  -4 -13   0   49.22    7.82
  -4  13   0   39.81   12.15
   4  14   0    4.75   10.03
   4  14   0    0.22    6.79
   4  14   0   -0.45    9.70
   4 -14   0   -1.43    8.71
   4  14   0    0.18   11.21
   4 -14   0   -5.67    8.23
  -4  14   0    9.87   10.71
  -4  14   0    9.29   10.62
  -4 -14   0   13.36    6.49
   4  15   0  153.30   20.18
   4  15   0  168.70   23.23
   4 -15   0  176.43   21.37
   4  15   0  181.76   16.20
  -4  15   0  169.04   22.82
  -4  15   0  199.89   39.73
   4  16   0   -0.89   13.15
   4 -16   0    4.43   10.90
  -4 -16   0   -0.78    8.32
  -4  16   0    4.69   12.83
  -4  16   0   -8.06   14.82
  -4  16   0   24.13   19.82
   4  17   0    4.42   17.66
   4 -17   0   29.21   14.03
   4  17   0   -4.60    9.36
  -4 -17   0    0.11    9.70
  -4  17   0    0.76   14.09
  -4  17   0    4.53   20.90
   4  18   0   -4.24   18.18
   4 -18   0  -15.76   13.42
  -4 -18   0   13.60   10.97
  -4  18   0   -9.63   16.11
  -4  18   0    2.61   24.32
   4  19   0   -7.51   17.23
   4 -19   0    4.04   16.28
  -4  19   0  -26.04   17.92
  -4  19   0   14.30   31.37
  -4 -19   0   -5.07   13.59
   5   0   0    6.12    4.21
   5   0   0    7.24    3.91
   5   0   0    6.92    3.38
  -5   0   0    7.41    4.15
  -5   0   0    6.55    3.63
  -5   0   0    4.92    2.42
  -5   0   0    2.45    2.73
  -5   0   0    7.57    4.85
   5  -1   0   44.18    6.25
   5  -1   0   55.55    8.43
   5   1   0   40.02    8.36
   5   1   0   50.22    6.63
  -5   1   0   47.08    7.46
  -5   1   0   59.47    8.56
  -5  -1   0   47.47    8.02
  -5   1   0   48.07    5.42
  -5   1   0   42.68    8.24
  -5  -1   0   44.43    3.89
  -5  -1   0   48.12    6.91
  -5   1   0   45.73    5.87
  -5  -1   0   44.40    7.10
  -5  -1   0   46.33    7.43
  -5   1   0   61.57    8.90
   5  -2   0  410.29   17.66
   5  -2   0  435.46   20.61
   5  -2   0  411.94   18.79
   5   2   0  422.42   17.67
   5   2   0  387.50   22.04
  -5  -2   0  409.46   17.49
  -5   2   0  418.78   16.73
  -5  -2   0  438.33   11.97
  -5   2   0  431.55   16.47
  -5  -2   0  419.56   11.59
  -5   2   0  398.05   20.35
  -5  -2   0  441.76   20.34
  -5  -2   0  410.11   19.17
  -5   2   0  444.41   22.74
   5  -3   0  155.61   11.30
   5   3   0  184.86   15.39
   5  -3   0  164.34   11.02
   5   3   0  145.99   12.44
   5   3   0  154.55   10.50
   5  -3   0  158.52   12.37
  -5   3   0  159.55   12.54
  -5  -3   0  156.73   11.92
  -5   3   0  175.02   10.38
  -5  -3   0  190.78   11.07
  -5   3   0  170.39   10.82
  -5   3   0  137.86   12.07
   5   4   0   85.12   10.61
   5  -4   0   65.15   10.10
   5  -4   0   83.55   10.35
   5   4   0  100.19   14.24
   5   4   0   82.71    8.04
   5   4   0   79.29    7.76
   5  -4   0   83.25    9.48
   5  -4   0   88.32   10.90
  -5   4   0   91.52    9.55
  -5   4   0   84.65   11.85
  -5   4   0   95.95   11.34
  -5   4   0   67.24    8.53
  -5  -4   0   98.82   13.19
   5  -5   0   10.76    6.04
   5   5   0   26.87    5.97
   5  -5   0   14.01    6.13
   5   5   0   16.31    5.34
   5   5   0    2.75    5.09
   5  -5   0    6.69    4.58
  -5   5   0   29.34    8.63
  -5   5   0    4.68    4.39
  -5   5   0    9.71    5.14
  -5  -5   0    5.10    6.13
   5   6   0  137.65   11.17
   5  -6   0  141.86   17.55
   5  -6   0  145.46   14.29
   5  -6   0  122.73   11.70
   5   6   0  129.22   10.73
   5   6   0  134.83   12.93
  -5  -6   0  123.58   12.83
  -5  -6   0  157.50   19.58
  -5   6   0  143.14   12.32
  -5   6   0  144.82   11.94
   5   7   0    4.00    5.34
   5   7   0   -7.93    5.48
   5  -7   0    2.80    4.65
   5   7   0   -1.17    4.39
   5   7   0    3.28    4.50
   5  -7   0    7.06    5.64
   5  -7   0   -3.65    5.18
  -5  -7   0    7.27    7.91
  -5   7   0    2.66    7.02
  -5   7   0   -2.06    4.75
  -5  -7   0    8.14    6.14
  -5   7   0   -5.62    4.92
   5   8   0  121.52   14.45
   5  -8   0  115.89   13.69
   5  -8   0  114.06   14.33
   5   8   0  100.80   12.18
   5   8   0  109.50   12.14
  -5   8   0  119.28   11.91
  -5   8   0  110.11   13.38
  -5  -8   0  111.30   14.32
  -5  -8   0  102.42   16.99
  -5   8   0   87.00   15.03
   5   9   0   72.59   12.37
   5   9   0   51.45    9.80
   5  -9   0   60.98   10.48
   5   9   0   64.24   10.55
   5  -9   0   57.76   11.73
  -5  -9   0   35.74   13.84
  -5  -9   0   47.61   10.78
  -5   9   0   50.84    9.43
  -5   9   0   43.01    9.37
   5  10   0  378.84   22.07
   5  10   0  358.31   24.72
   5  10   0  387.07   22.74
   5  10   0  397.22   30.64
   5  10   0  381.50   21.44
  -5  10   0  386.00   23.65
  -5 -10   0  434.87   32.33
  -5 -10   0  376.37   12.55
  -5 -10   0  396.35   12.81
  -5 -10   0  401.31   26.54
   5  11   0   22.21    9.95
   5 -11   0   14.73    8.66
   5 -11   0   26.31   10.83
   5  11   0   25.71   12.18
   5  11   0   21.63    9.19
   5  11   0    4.10    7.36
  -5  11   0   24.06    9.79
  -5  11   0   16.08    9.84
  -5 -11   0   15.58    3.74
   5  12   0   73.69   14.73
   5 -12   0   95.11   15.66
   5 -12   0   69.52   13.83
   5  12   0   60.40   15.36
  -5 -12   0  102.78    7.76
  -5  12   0  103.11   16.02
  -5  12   0   96.71   20.93
  -5  12   0   98.39   13.95
   5 -13   0   12.06   10.90
   5  13   0   -1.98    9.45
   5 -13   0   11.13   11.00
   5  13   0   11.90   11.33
   5  13   0    7.82    7.79
  -5 -13   0    6.01    4.71
  -5  13   0   -8.86   13.32
  -5  13   0    6.07    9.78
  -5  13   0    4.58   10.20
   5  14   0   -6.11   13.87
   5 -14   0   -2.29    9.47
   5  14   0    4.48   11.07
   5  14   0    6.70   10.78
  -5 -14   0    1.74    5.10
  -5  14   0    6.35   11.39
  -5  14   0   -2.42   10.59
  -5  14   0   -3.02   15.32
   5 -15   0   17.83   14.44
   5  15   0   52.78   16.78
   5  15   0   67.04   15.12
   5  15   0   47.05   12.19
  -5  15   0   45.77   19.71
  -5  15   0   11.61   13.68
  -5 -15   0   20.57    6.36
  -5  15   0   31.59   12.94
   5  16   0   21.19   10.70
   5 -16   0   12.73   14.59
   5  16   0   25.19   14.74
  -5  16   0  -14.03   19.63
  -5  16   0   17.97   14.66
  -5  16   0   16.09   14.98
  -5 -16   0   26.74    7.65
   5  17   0   -2.35   17.91
   5 -17   0   47.77   16.88
  -5  17   0  -10.31   15.66
  -5 -17   0   34.43    8.54
  -5  17   0   60.46   27.41
  -5  17   0   27.02   17.90
   5 -18   0   -1.67   17.68
  -5  18   0    7.47   18.63
  -5  18   0   35.61   31.90
  -5 -18   0   -1.75    9.07
  -5  18   0    9.70   22.66
   6   0   0   26.97    5.63
  -6   0   0   34.44    7.75
  -6   0   0   25.95    6.67
  -6   0   0   26.56    4.17
  -6   0   0   20.87    6.64
   6  -1   0   41.19    6.95
   6  -1   0   34.94    8.18
   6   1   0   37.88    7.35
  -6   1   0   32.79    7.68
  -6   1   0   44.11    7.99
  -6  -1   0   37.87    3.01
  -6   1   0   44.05    9.75
  -6  -1   0   23.07    6.04
  -6  -1   0   44.71   10.23
  -6   1   0   42.79    5.56
  -6  -1   0   37.42    8.41
  -6  -1   0   41.21    8.75
   6  -2   0    4.05    5.02
   6   2   0    2.42    5.31
   6   2   0   14.54    4.75
   6  -2   0    3.70    4.66
  -6   2   0    8.98    6.34
  -6  -2   0    2.92    6.84
  -6   2   0    2.68    6.57
  -6  -2   0    3.28    4.10
  -6   2   0   10.66    6.60
  -6  -2   0    1.90    5.64
  -6   2   0   12.87    4.58
  -6  -2   0    8.56    5.30
   6  -3   0  101.74   13.35
   6  -3   0   91.73   10.55
   6  -3   0   86.61   11.07
   6  -3   0  107.26   10.74
   6   3   0   83.53    9.55
   6   3   0   97.50   14.53
  -6   3   0  105.12   14.45
  -6   3   0   87.20    9.15
  -6  -3   0   84.52   11.72
  -6  -3   0  112.52   15.86
  -6  -3   0   93.50    9.32
  -6   3   0   82.84   11.88
   6   4   0    3.54    6.88
   6   4   0    1.42    5.67
   6  -4   0    4.84    5.00
   6  -4   0   -1.36    5.57
   6  -4   0   -0.59    5.45
   6   4   0   -1.19    4.03
   6  -4   0    7.95    8.82
  -6   4   0    7.62    4.78
  -6   4   0    2.72    7.40
  -6   4   0    6.31    7.68
  -6   4   0    3.44    5.22
  -6  -4   0   -2.25    7.25
  -6  -4   0    6.62    6.30
   6   5   0  152.28   15.03
   6   5   0  178.66   12.56
   6  -5   0  155.73   15.03
   6   5   0  199.34   21.63
   6  -5   0  161.84   13.44
  -6  -5   0  174.77   14.69
  -6   5   0  131.22   14.33
  -6   5   0  149.27   12.69
  -6   5   0  188.03   16.07
   6  -6   0   -3.76    6.21
   6   6   0    7.06    5.62
   6  -6   0    1.82    5.65
   6   6   0    0.37    8.41
   6  -6   0    0.81    4.93
  -6   6   0    5.58    6.13
  -6   6   0   -0.58    5.58
  -6  -6   0   -4.19    6.67
   6   7   0   49.63    8.51
   6   7   0   22.58   10.72
   6  -7   0   52.02   10.69
   6   7   0   52.20    9.20
   6  -7   0   39.52   10.06
   6  -7   0   45.86    9.72
  -6  -7   0   38.33   14.75
  -6  -7   0   51.16   11.12
  -6   7   0   50.06   13.94
   6  -8   0   28.59    9.94
   6   8   0   46.89    9.53
   6  -8   0   40.45   11.47
   6   8   0   65.01   15.39
   6  -8   0   35.78    9.59
   6   8   0   40.86    8.63
  -6   8   0   50.95   13.95
  -6  -8   0   23.63   10.08
  -6  -8   0   16.50   11.98
   6  -9   0  228.06   20.65
   6  -9   0  185.28   18.07
   6   9   0  190.13   18.12
   6   9   0  198.15   16.16
   6   9   0  186.37   36.18
   6   9   0  198.80   15.90
   6  -9   0  208.47   17.79
   6   9   0  199.54   19.69
  -6  -9   0  189.06   19.72
  -6  -9   0  225.13   27.88
  -6   9   0  157.64   15.87
   6  10   0   97.33   14.20
   6  10   0   70.33   16.53
   6 -10   0  105.32   17.02
   6  10   0   91.48   13.70
  -6  10   0   73.34   12.13
  -6  10   0   97.74   19.25
   6  11   0    3.53   10.51
   6 -11   0   10.23   10.43
   6  11   0   15.44    8.97
  -6 -11   0    0.89   11.44
  -6  11   0   17.73   14.31
  -6 -11   0   35.75   16.98
  -6  11   0    5.08    8.85
   6  12   0   17.56   10.71
   6  12   0   22.57    9.72
   6  12   0   19.46   13.48
  -6  12   0    2.71   15.04
  -6 -12   0    3.06   11.31
  -6  12   0    3.74   14.51
   6  13   0   33.48   15.47
   6 -13   0   31.60   14.30
   6  13   0   39.86   10.95
  -6  13   0   35.79   12.23
  -6  13   0   75.55   20.53
   6  14   0   -1.96   10.39
   6  14   0    0.03   15.71
  -6  14   0   22.36   18.75
  -6  14   0   11.00   11.79
   6  15   0   33.08   15.88
   6 -15   0   24.75   19.43
   6  15   0   43.72   13.20
  -6  15   0   57.94   15.43
  -6  15   0   28.77   22.72
   6 -16   0   24.31   23.34
  -6  16   0   27.64   16.03
  -6  16   0   49.21   25.30
   6 -17   0  -26.19   18.41
   6 -17   0   15.46   24.33
   6  17   0    1.95   14.44
  -6  17   0    4.98   19.28
   7   0   0    2.18    7.27
  -7   0   0    1.26    5.46
  -7   0   0   11.95    7.27
  -7   0   0   21.79    7.94
   7  -1   0   34.28    9.40
   7   1   0   14.41    8.26
   7  -1   0   24.49    7.10
  -7  -1   0   24.06    9.99
  -7   1   0   17.66    8.68
  -7   1   0   16.84    4.05
  -7   1   0    9.81    3.48
  -7  -1   0   15.92    7.48
  -7  -1   0   14.84    6.34
  -7   1   0   11.47    7.56
  -7  -1   0   14.06    8.55
  -7   1   0   11.65    8.05
   7  -2   0   52.11   11.57
   7   2   0   49.92    9.25
   7   2   0   63.97   12.82
   7  -2   0   41.65   10.38
  -7  -2   0   58.88   13.06
  -7   2   0   63.94   12.36
  -7  -2   0   75.09   11.58
  -7  -2   0   79.09   12.26
  -7   2   0   76.14    7.90
  -7   2   0   63.41   11.67
  -7   2   0   65.72    7.44
   7  -3   0    4.65    6.58
   7  -3   0    8.14    7.28
   7  -3   0    1.85    6.04
   7   3   0   15.91    9.43
   7   3   0    7.55    5.86
  -7   3   0   11.87    5.56
  -7  -3   0    9.81    7.65
  -7  -3   0   10.45    9.77
  -7   3   0    0.04    8.25
  -7  -3   0    8.66    6.31
   7  -4   0   -1.40    6.63
   7  -4   0   -2.09    7.35
   7  -4   0    1.95    6.73
   7   4   0    0.81    6.14
   7   4   0   -0.66    9.97
  -7   4   0   -5.32    5.48
  -7  -4   0   10.72    8.41
  -7   4   0   -9.95    7.87
  -7   4   0   -6.65    7.07
  -7  -4   0   -3.82    5.52
  -7   4   0   -7.44    8.11
   7  -5   0   59.15   10.25
   7  -5   0   44.91   11.95
   7  -5   0   65.28   11.22
   7  -5   0   88.68   13.86
  -7   5   0   58.26   13.27
  -7  -5   0   95.86   13.62
  -7   5   0   77.39   10.26
  -7  -5   0   50.35    8.92
  -7   5   0   52.27   13.59
  -7  -5   0   78.94   27.73
  -7   5   0   67.53    9.67
  -7   5   0   95.66   13.97
   7  -6   0    5.03    9.42
   7   6   0    8.73    8.67
   7  -6   0   22.01    8.99
   7   6   0   13.78   14.73
  -7   6   0    4.31    6.65
  -7   6   0    8.41    8.21
  -7   6   0   -6.53    9.89
  -7  -6   0    2.18    9.36
  -7  -6   0    1.71    6.22
  -7  -6   0   12.64   13.48
   7   7   0  190.92   19.75
   7   7   0  126.01   19.66
   7  -7   0  198.47   22.26
   7  -7   0  185.80   17.69
  -7   7   0  168.13   16.27
  -7   7   0  183.23   17.47
  -7   7   0  144.52   21.74
  -7   7   0  176.02   14.91
  -7  -7   0  122.14   20.87
   7   8   0   20.81    7.82
   7  -8   0   31.47   10.13
   7   8   0   31.35   11.01
   7   8   0   33.81   15.24
   7   8   0   49.16   13.57
  -7   8   0    5.02    9.86
  -7   8   0   36.04   15.34
  -7   8   0   21.36    9.71
  -7   8   0   28.71   11.24
   7   9   0    4.57   10.58
   7   9   0   -5.23    6.60
  -7   9   0   -1.64    8.80
  -7   9   0    1.85    9.88
  -7   9   0   11.35   12.44
   7 -10   0   23.18   12.80
   7  10   0    7.44    7.86
   7 -10   0   18.71   13.51
   7  10   0    5.40   12.05
   7  10   0   18.52   11.35
   7 -10   0   19.27   13.15
  -7  10   0    7.47   11.72
  -7  10   0    7.47   11.20
  -7 -10   0   -4.16   17.83
  -7 -10   0   -3.06   11.43
  -7  10   0   15.57   14.74
   7  11   0   -1.06   10.19
   7  11   0    4.00    9.16
   7 -11   0    8.19   12.65
   7  11   0   11.78   13.51
   7 -11   0    3.25   13.51
  -7  11   0   10.12   16.77
  -7  11   0    9.46   10.92
  -7  11   0    8.44   10.61
   7  12   0   -9.43   14.99
   7  12   0   -0.83   14.57
   7 -12   0  -11.04   12.89
   7  12   0   -1.19   11.09
  -7  12   0   -5.74   12.38
  -7  12   0   -2.50   11.13
   7  13   0    6.97   12.50
   7  13   0    5.26   11.48
   7 -13   0  -28.07   14.45
  -7  13   0   10.21   13.71
  -7  13   0   -6.16   12.45
  -7  13   0    9.73   19.69
   7  14   0   32.49   14.32
   7 -14   0   19.19   20.45
  -7  14   0   27.65   14.50
  -7  14   0   62.39   26.14
  -7  14   0   53.90   17.86
   7 -15   0    5.58   23.52
  -7  15   0   26.16   16.73
  -7  15   0   44.25   32.00
  -7  15   0   12.59   18.51
   8   0   0    8.74   10.23
  -8   0   0   36.39   11.93
  -8   0   0   16.84    9.72
  -8  -1   0   27.38   12.52
  -8  -1   0   26.49   10.11
  -8   1   0   21.18   11.80
  -8  -1   0   30.03   10.02
  -8   1   0   39.69   12.91
  -8   1   0    8.69    9.62
   8   2   0   52.49   13.49
   8  -2   0   75.23   12.04
   8  -2   0   56.04   14.70
  -8  -2   0   60.86   15.92
  -8  -2   0   61.22   11.44
  -8   2   0   56.86   15.14
  -8   2   0   70.98    5.89
  -8   2   0   71.14   13.90
   8  -3   0   40.59   11.61
   8  -3   0   39.50   10.50
   8  -3   0   38.80   10.43
   8   3   0   61.02   14.86
  -8   3   0   45.53    7.02
  -8   3   0   19.97   10.98
  -8  -3   0   40.98    9.57
  -8  -3   0   38.36   16.29
  -8   3   0   44.44    7.29
  -8   3   0   59.52   13.94
   8  -4   0   84.22   14.50
   8  -4   0   54.37   14.20
   8   4   0   49.00   15.47
  -8   4   0   56.17    8.97
  -8   4   0   50.21    8.93
  -8  -4   0   64.74   11.13
  -8   4   0   65.23   14.93
  -8  -4   0   56.23   17.96
   8  -5   0  -12.62   10.70
   8  -5   0   -2.69   10.14
  -8  -5   0  -10.41   14.77
  -8   5   0    7.64    7.88
  -8   5   0   -5.08   12.80
  -8   5   0   -2.41   11.46
  -8   5   0   -6.00    7.15
  -8  -5   0   16.18    8.32
  -8   5   0    6.04   10.22
   8  -6   0    9.98    9.63
  -8   6   0    7.84    8.06
  -8   6   0  -13.98    9.80
  -8  -6   0   -4.53    7.82
  -8   6   0   -9.19   12.11
   8  -7   0  162.23   23.84
   8   7   0  135.87   21.43
   8  -7   0  153.78   19.10
  -8  -7   0   91.22   19.04
  -8   7   0  150.61   18.01
  -8  -7   0  124.99   23.43
  -8   7   0  146.65   15.90
  -8  -7   0  149.47   15.47
  -8   7   0  138.88   24.49
  -8   7   0  172.99   24.65
  -8   7   0  136.23   15.32
  -8   8   0   94.03   15.30
  -8   8   0   83.12   23.44
  -8   8   0   82.35   13.74
  -8   8   0   85.00   15.30
  -8   8   0   53.41   17.85
  -8  -8   0   72.81   12.88
  -8  -8   0  114.36   24.98
   8  -9   0   -8.80   12.50
  -8   9   0    3.80   10.67
  -8   9   0   -5.54   11.33
  -8   9   0   12.34   12.29
  -8  -9   0   10.89   10.13
   8  10   0   -4.05   14.76
   8  10   0  -20.45   12.87
  -8  10   0   -6.82   13.68
  -8  10   0    4.96   12.14
  -8  10   0   -0.56   19.42
  -8  10   0  -21.38   11.87
   8  11   0   21.68   19.96
   8  11   0   32.51   15.26
  -8  11   0  -15.69   18.54
  -8  11   0  -26.84   13.05
  -8  11   0   -5.11   12.39
   8  12   0  -23.72   20.03
   8 -12   0    2.75   19.60
  -8  12   0    6.99   17.92
  -8  12   0   -9.20   14.26
  -8  12   0   -1.30   14.88
  -8  12   0   -2.20   24.62
   8 -13   0    6.33   21.76
  -8  13   0   31.45   31.15
  -8  13   0  -17.23   15.27
  -8  13   0  -25.61   16.76
   9   0   0   -0.05   11.74
  -9   0   0   19.07   11.59
  -9   0   0  -20.62   14.54
  -9   0   0   10.46   12.18
  -9  -1   0    6.46   10.89
  -9  -1   0    1.78   10.66
  -9  -1   0  -10.82   14.97
  -9   1   0   11.57   14.58
  -9   1   0   -8.84   11.49
  -9   1   0   -2.16   11.43
  -9  -2   0   -2.71   10.80
  -9   2   0   -6.22   11.92
  -9   2   0   21.43   13.28
  -9   2   0   -6.45   13.83
  -9   3   0   84.53   18.32
  -9  -3   0   74.69   14.53
  -9   3   0   40.70   16.32
  -9   3   0   62.75   17.17
  -9   4   0   -8.01   14.23
  -9   4   0    3.86   15.05
  -9   4   0   17.68    5.25
  -9  -4   0   38.89   11.93
   9  -5   0   -3.57   19.60
  -9   5   0   -7.07   13.65
  -9   5   0    3.91    7.80
  -9  -5   0  -17.94   10.71
  -9   5   0   32.47   16.16
  -9   6   0   21.23   14.35
  -9  -6   0   -9.71   10.33
  -9   6   0    7.95   16.03
  -9   6   0    9.52    9.65
  -9   6   0   24.65   18.64
  -9   7   0   24.26   11.59
  -9   7   0  -18.50   13.86
  -9   7   0   26.31   11.95
  -9   7   0   49.23   19.78
  -9   7   0    9.58   19.09
  -9  -7   0   21.99   12.35
  -9   8   0   37.24   19.42
  -9  -8   0    9.35   12.02
  -9   8   0   13.14   15.26
  -9   8   0   36.22   14.68
  -9   8   0   27.07   13.00
  -9   8   0   22.39   20.73
  -9  -9   0   -4.21   12.74
  -9   9   0   -5.54   19.98
  -9   9   0   -4.78   15.00
  -9   9   0   26.18   24.06
  -9   9   0   12.67   14.76
   9 -10   0   13.29   22.65
  -9 -10   0   13.45   13.57
  -9  10   0   -0.65   22.15
  -9  10   0   22.47   16.90
  -9  10   0   28.21   17.22
  -9  10   0    4.75   21.46
   9 -11   0   14.11   21.79
  -9  11   0    1.29   17.19
  -9  11   0   14.70   29.21
  -9 -11   0   -0.80   15.39
  -9  11   0   15.60   26.86
 -10   0   0   41.09   16.77
 -10   0   0   58.16   18.88
 -10   0   0   48.07   21.26
 -10  -1   0   -1.29   15.68
 -10   1   0   12.81   16.06
 -10   1   0  -10.35   17.29
 -10  -2   0   -0.42   15.66
 -10   2   0   -2.06   17.58
 -10  -2   0  -20.96   21.02
 -10   3   0   71.73   20.13
 -10  -3   0   59.66   17.41
 -10   3   0   42.45   19.53
 -10   3   0   45.99   19.72
 -10  -4   0   11.15   15.59
 -10   4   0    3.27   19.01
 -10   4   0  -21.57   20.22
 -10   4   0   25.73   19.50
 -10   5   0   -0.73   19.27
 -10  -5   0    8.37   15.60
 -10   5   0    6.03   19.86
 -10   5   0   -8.01   21.76
 -10   6   0   61.06   21.52
 -10   6   0   27.48   24.17
 -10  -6   0   21.07   17.89
   0  20  -1  -13.39   20.60
   0 -20   1    0.16   10.09
   0 -19   1    6.24    9.09
   0  19  -1   26.51   19.99
   0  18  -1  -17.65   14.63
   0  18  -1    5.01    7.52
   0 -18   1   -1.58    7.51
   0 -18   1    3.62    7.93
   0  17  -1    4.75   14.06
   0 -17   1    9.41    9.29
   0 -17   1    9.97    7.65
   0  16  -1    5.02    5.96
   0 -16   1   -7.22    9.74
   0 -16   1   -3.01    5.73
   0  16  -1    4.38   12.43
   0 -16   1   -3.61    6.76
   0  15  -1   21.71   12.04
   0  15  -1   21.18    6.97
   0 -15   1    7.26    9.14
   0  15  -1   40.11   12.58
   0  14  -1    4.44   11.68
   0  14  -1    3.39    6.80
   0  14  -1   -1.90    9.46
   0 -14   1    2.55    7.17
   0  13  -1   26.02    9.71
   0 -13   1   12.73    8.80
   0  13  -1   42.06   10.06
   0  13  -1   40.75    6.94
   0  13  -1   35.23   12.61
   0 -12   1  -12.68    6.85
   0 -12   1    3.95    3.41
   0  12  -1    2.24    3.59
   0  12  -1   13.29    8.54
   0  12  -1    2.52    5.44
   0  12  -1   -4.16    6.90
   0  11  -1   10.33    4.09
   0 -11   1   28.44    8.72
   0  11  -1   23.21    8.75
   0  11  -1   14.35    7.29
   0 -11   1   23.08    4.92
   0  11  -1   20.35    6.91
   0  10  -1  147.88   14.59
   0  10  -1  143.25   14.40
   0  10  -1  115.48    8.73
   0 -10   1  120.20   15.00
   0  10  -1  155.35   12.90
   0 -10   1  118.05    8.55
   0  -9   1  298.48   18.82
   0   9  -1  277.49   12.99
   0  -9   1  308.94   15.34
   0   9  -1  307.64   19.78
   0   9  -1  277.84   18.75
   0  -9   1  314.48   13.35
   0   8  -1 1294.69   35.25
   0   8  -1 1250.86   38.98
   0   8  -1 1245.02   43.94
   0  -8   1 1257.10   42.92
   0  -8   1 1264.44   34.87
   0  -8   1 1209.36   37.05
   0   7  -1   60.06    7.29
   0  -7   1   47.70    5.99
   0   7  -1   61.74    5.25
   0  -7   1   58.22    4.93
   0   7  -1   57.16    8.87
   0  -7   1   58.50    8.63
   0  -6   1  643.03   21.22
   0  -6   1  648.42   19.49
   0   6  -1  636.77   22.34
   0   6  -1  669.67   22.31
   0  -6   1  666.60   25.14
   0   5  -1   23.24    5.09
   0  -5   1   34.11    4.27
   0   5  -1   36.19    3.27
   0  -5   1   35.45    5.56
   0   5  -1   32.76    4.39
   0  -5   1   30.80    3.03
   0   4  -1 2901.71   72.79
   0  -4   1 2996.32   72.61
   0   4  -1 2875.27   69.43
   0  -4   1 2894.43   68.93
   0  -4   1 2844.11   67.11
   0   4  -1 2922.33   67.12
   0   3  -1    7.12    2.59
   0   3  -1    6.21    1.15
   0  -3   1    5.05    2.39
   0  -3   1    6.91    1.27
   0   3  -1    3.44    1.35
   0  -3   1    5.91    1.49
   0   2  -1  545.99   14.44
   0  -2   1  518.61   15.53
   0   2  -1  545.55   13.03
   0  -2   1  533.09   14.30
   0  -2   1  544.10   13.10
   0   2  -1  554.24   15.95
   0   2   1  547.18   15.60
   0   2   1  547.57   15.50
   0  -2  -1  532.54   15.33
   0  -2  -1  537.61   15.52
   0  -2  -1  552.34   15.23
   0  -2  -1  549.93   16.95
   0   2   1  504.42   14.94
   0   2   1  554.54   16.94
   0  -3  -1    4.80    2.26
   0   3   1    3.93    2.28
   0  -3  -1    5.88    2.69
   0   3   1    6.28    2.04
   0   3   1    5.16    1.84
   0   3   1    6.89    1.83
   0  -3  -1    9.00    2.02
   0  -3  -1    9.05    2.66
   0   4   1 3054.27   75.54
   0   4   1 2995.44   73.13
   0  -4  -1 2930.07   70.70
   0  -4  -1 2965.76   71.62
   0   4   1 2810.61   71.53
   0  -4  -1 3024.37   75.26
   0   5   1   44.24    6.92
   0   5   1   42.16    5.41
   0   5   1   42.73    4.91
   0  -5  -1   42.15    6.82
   0  -5  -1   27.07    4.31
   0   5   1   20.00    4.10
   0  -5  -1   21.60    3.40
   0   6   1  653.96   26.12
   0   6   1  621.14   22.41
   0  -6  -1  656.27   22.20
   0  -6  -1  655.14   21.15
   0   6   1  628.86   21.13
   0   6   1  622.46   23.87
   0  -6  -1  663.95   25.96
   0  -7  -1   65.47    6.10
   0   7   1   59.09    8.45
   0   7   1   71.65    8.41
   0   7   1   51.44    6.10
   0  -7  -1   69.89   10.14
   0   7   1   62.51   10.05
   0  -7  -1   62.40    7.12
   0   8   1 1301.05   45.17
   0  -8  -1 1284.97   44.32
   0  -8  -1 1256.47   37.27
   0   8   1 1240.09   39.45
   0  -8  -1 1216.69   37.91
   0   8   1 1196.89   36.85
   0   8   1 1227.41   41.68
   0  -9  -1  276.44   19.62
   0   9   1  311.59   17.03
   0  -9  -1  323.69   16.37
   0  -9  -1  272.22   14.16
   0   9   1  322.64   19.17
   0   9   1  312.94   15.34
   0   9   1  315.18   20.36
   0 -10  -1  126.56    9.80
   0  10   1  140.41   10.69
   0  10   1  104.89   13.31
   0  10   1  114.26   11.19
   0 -10  -1  115.15   14.84
   0  10   1  128.70   17.49
   0  11   1   21.80    5.89
   0  11   1   18.10    8.53
   0 -11  -1   10.31    4.28
   0  11   1   14.98    6.63
   0  11   1   20.29    7.97
   0 -11  -1   25.16    9.88
   0  12   1   10.90    7.31
   0 -12  -1   -1.95    3.91
   0  12   1    5.35    6.35
   0  12   1    3.05    7.84
   0 -12  -1    5.48    7.18
   0  13   1   20.25    9.96
   0  13   1   36.92   12.25
   0 -13  -1   37.80    7.49
   0  13   1   47.01   12.05
   0 -13  -1   21.95    9.68
   0  14   1    8.77   10.57
   0 -14  -1    8.47    8.49
   0  14   1   -2.80    5.46
   0  14   1   -4.67    7.95
   0  14   1    7.95    8.28
   0  15   1   26.97   11.49
   0 -15  -1    5.83    8.80
   0  15   1    5.45    6.65
   0  15   1   19.62   14.05
   0  15   1   22.15   11.74
   0  16   1   13.53   13.71
   0  16   1   -5.99   11.02
   0  16   1   -7.94    9.51
   0 -16  -1    1.31    9.03
   0 -17  -1    3.01    7.49
   0  17   1   -4.29   12.88
   0 -18  -1   16.51   14.66
   0  18   1    0.61   14.78
   0 -18  -1   -3.53    7.41
   0 -18  -1   16.80    8.89
   0  19   1    2.42   10.34
   0 -19  -1    0.35    9.75
   0  19   1   14.86   18.53
   0 -20  -1    5.39   12.94
   0  20   1   13.40   12.10
   0 -21  -1    7.03   20.67
   0  21   1   17.93   13.56
   1 -21   1   10.77   12.91
  -1  21  -1   62.11   37.63
   1  20  -1   69.35   13.36
   1 -20   1   96.99   14.58
   1  20  -1   71.72   25.69
  -1 -20   1   78.48   13.44
   1 -19   1   -2.76    9.74
   1  19  -1    4.06    8.43
  -1 -19   1   28.46   15.01
  -1 -19   1    5.37    9.14
   1 -18   1    2.28    8.76
   1 -18   1   16.82   15.75
   1 -18   1   -4.03    8.15
   1  18  -1    8.34    7.65
  -1 -18   1   14.76    7.81
  -1  18  -1    2.60   15.69
   1  17  -1   30.68   16.33
   1  17  -1   21.04   16.49
   1 -17   1   18.80    7.81
   1 -17   1   12.23    8.95
  -1  17  -1   32.34   16.36
  -1 -17   1   31.14    8.18
  -1  17  -1   42.83   15.79
  -1 -17   1   23.13   14.23
   1 -16   1   19.12    7.76
   1  16  -1   35.76   17.10
   1  16  -1   26.22    7.65
   1  16  -1   22.49   10.72
   1  16  -1   26.23   13.50
   1 -16   1    8.92    8.12
  -1  16  -1   17.05    7.24
  -1  16  -1   21.44   17.92
  -1 -16   1   25.90    6.87
  -1 -16   1   33.89   10.24
  -1  16  -1   20.61   13.27
   1  15  -1   66.42    9.36
   1  15  -1   50.85   15.52
   1  15  -1  100.41   18.84
   1  15  -1   64.39   13.20
   1 -15   1   19.93    8.70
  -1  15  -1   72.54   13.54
  -1 -15   1   26.77   11.46
  -1 -15   1   62.34   11.29
  -1  15  -1   34.60   16.08
  -1 -15   1   56.13    8.44
  -1  15  -1   35.28   12.75
  -1  15  -1   62.87    9.44
   1  14  -1  341.15   17.22
   1  14  -1  277.72   26.18
   1  14  -1  331.79   26.27
   1  14  -1  326.42   22.38
  -1 -14   1  298.77   18.94
  -1  14  -1  340.49   25.82
  -1  14  -1  346.22   27.82
  -1  14  -1  318.83   23.82
   1  13  -1  224.77   21.42
   1 -13   1  233.88   15.40
   1  13  -1  217.76   13.52
   1  13  -1  242.03   19.31
   1  13  -1  272.59   24.64
   1 -13   1  229.71   20.90
  -1 -13   1  241.23   16.28
  -1  13  -1  230.81   14.79
  -1  13  -1  253.94   23.22
  -1  13  -1  240.20   19.13
  -1  13  -1  242.01   21.53
   1  12  -1  154.31   14.87
   1  12  -1  171.57   20.70
   1  12  -1  140.23   18.54
   1 -12   1  127.27   19.90
   1 -12   1  157.08   13.25
   1  12  -1  170.64   11.24
   1 -12   1  140.31   11.99
  -1 -12   1  157.91   16.40
  -1 -12   1  143.41   12.55
  -1  12  -1  176.64   15.02
  -1  12  -1  157.68   11.62
  -1 -12   1  159.28   10.70
  -1  12  -1  167.27   20.95
  -1  12  -1  179.88   17.47
   1  11  -1   53.84   11.09
   1 -11   1   71.18    9.07
   1  11  -1   54.78    9.37
   1  11  -1   53.58   11.46
   1  11  -1   71.38    7.81
   1 -11   1   73.83   13.21
   1 -11   1   53.26    8.40
  -1  11  -1   49.20    7.04
  -1 -11   1   60.59   11.45
  -1  11  -1   62.75   13.07
  -1 -11   1   51.69   11.43
  -1 -11   1   76.81    8.83
  -1  11  -1   56.25    9.29
   1 -10   1    8.92    6.07
   1  10  -1   27.88    8.51
   1  10  -1   34.61    8.94
   1 -10   1   25.86    5.47
   1  10  -1   33.37    5.46
  -1  10  -1   29.11    6.88
  -1 -10   1   28.09    4.96
  -1 -10   1   34.65    9.75
  -1  10  -1   39.43    9.96
  -1  10  -1   34.29    6.01
   1   9  -1  435.86   24.24
   1   9  -1  435.87   16.75
   1  -9   1  440.60   23.43
   1  -9   1  438.51   18.44
   1   9  -1  424.97   23.85
  -1   9  -1  483.89   21.67
  -1   9  -1  474.34   18.44
  -1  -9   1  460.05   16.64
  -1  -9   1  472.51   23.74
  -1   9  -1  461.94   25.68
   1  -8   1  110.58   13.44
   1  -8   1   99.58    7.88
   1   8  -1   83.88    6.42
   1   8  -1   91.77    8.22
   1  -8   1   92.75    8.00
   1   8  -1   78.53   11.73
   1   8  -1   90.92   11.82
  -1   8  -1   85.07    9.58
  -1  -8   1   91.84    7.44
  -1   8  -1   96.13    7.54
  -1  -8   1   74.92    6.00
  -1   8  -1   99.22   12.89
  -1  -8   1   88.39   11.93
   1  -7   1  105.26   10.41
   1   7  -1  130.18   11.55
   1   7  -1  129.27   10.78
   1  -7   1  113.29    8.06
   1  -7   1  118.44    8.53
   1   7  -1  108.14    8.54
   1   7  -1  124.97    7.00
  -1  -7   1  123.25    6.86
  -1  -7   1  111.73    7.59
  -1   7  -1  112.29   10.91
  -1  -7   1  121.54   10.89
  -1   7  -1  107.10    7.43
  -1   7  -1  118.22    9.37
   1  -6   1   61.42    5.62
   1   6  -1   71.52    9.04
   1   6  -1   66.88    9.10
   1  -6   1   76.99    9.49
   1  -6   1   65.07    6.02
   1   6  -1   69.29    4.74
  -1   6  -1   64.58    5.42
  -1   6  -1   64.93    6.22
  -1  -6   1   63.73    4.60
  -1  -6   1   75.01    7.51
  -1  -6   1   69.03    5.44
  -1   6  -1   77.55    9.91
   1   5  -1  374.78   12.07
   1   5  -1  384.95   17.84
   1  -5   1  376.83   14.50
   1   5  -1  347.27   16.08
   1  -5   1  367.33   13.89
   1   5  -1  372.78   13.83
   1  -5   1  380.79   16.84
  -1  -5   1  412.27   16.64
  -1  -5   1  382.95   12.43
  -1   5  -1  393.59   13.50
  -1   5  -1  371.38   17.54
  -1   5  -1  365.38   15.00
  -1  -5   1  361.95   12.80
   1   4  -1 1103.34   34.02
   1  -4   1 1043.67   29.38
   1  -4   1 1108.26   32.93
   1   4  -1 1099.44   27.56
   1   4  -1 1073.88   28.94
   1  -4   1 1098.68   30.21
   1   4  -1 1105.88   31.85
  -1   4  -1 1122.37   30.63
  -1  -4   1 1106.55   31.72
  -1   4  -1 1032.64   33.04
  -1  -4   1 1165.32   29.87
   1  -3   1 2492.63   59.15
   1   3  -1 2462.22   63.07
   1  -3   1 2640.93   62.45
   1   3  -1 2482.91   57.83
   1   3  -1 2478.63   57.73
   1   3  -1 2517.61   60.35
   1  -3   1 2439.02   59.49
  -1   3  -1 2489.03   59.76
  -1  -3   1 2477.34   60.27
  -1  -3   1 2411.08   56.89
  -1   3  -1 2402.54   62.09
  -1  -3   1 2460.72   63.28
   1  -2   1    4.55    1.87
   1   2  -1    3.19    1.91
   1   2  -1    4.72    0.99
   1  -2   1    4.44    1.58
   1   2  -1    6.35    1.63
  -1   2  -1    3.51    1.40
  -1   2  -1    6.26    1.95
  -1  -2   1    6.72    1.73
  -1  -2   1    5.40    0.71
  -1   2  -1    3.86    1.70
  -1  -2   1    3.60    2.20
   1   1  -1 1340.52   34.35
   1  -1   1 1371.76   32.65
   1  -1   1 1355.58   33.53
   1   1  -1 1339.02   30.75
   1  -1   1 1380.58   33.96
   1   1  -1 1376.82   34.26
  -1  -1   1 1343.09   31.00
  -1  -1   1 1338.08   34.08
  -1   1  -1 1339.14   33.80
  -1   1  -1 1350.13   32.60
  -1   1  -1 1301.19   33.45
  -1  -1   1 1278.23   33.95
   1   0   1 1933.36   45.09
   1   0  -1 1911.02   42.90
   1   0   1 1908.64   45.84
   1   0  -1 1886.32   44.20
   1   0   1 1932.30   44.53
  -1   0  -1 1863.64   45.07
  -1   0  -1 1800.78   45.61
  -1   0   1 1854.43   43.03
  -1   0  -1 1892.21   44.08
  -1   0  -1 1950.35   44.52
  -1   0   1 1829.70   44.16
  -1   0   1 1915.98   46.38
   1  -1  -1 1316.61   32.85
   1  -1  -1 1291.64   30.92
   1  -1  -1 1331.88   33.48
   1  -1  -1 1345.98   31.98
   1   1   1 1376.63   32.80
   1   1   1 1359.87   33.68
  -1  -1  -1 1282.36   32.50
  -1   1   1 1347.71   33.41
  -1   1   1 1318.59   30.93
  -1  -1  -1 1425.57   34.08
  -1   1   1 1314.37   31.77
  -1  -1  -1 1360.45   34.71
   1   2   1    7.56    2.25
   1   2   1    6.25    1.89
   1  -2  -1    9.09    2.35
   1   2   1    8.88    2.06
   1  -2  -1    4.71    1.83
   1  -2  -1    7.05    1.64
   1   2   1    5.47    2.19
  -1  -2  -1    5.25    1.77
  -1   2   1    9.06    2.48
  -1  -2  -1   10.65    3.45
  -1   2   1    6.46    1.94
  -1   2   1    3.54    1.45
  -1  -2  -1    6.19    2.49
  -1  -2  -1    5.99    1.80
   1  -3  -1 2554.51   62.83
   1   3   1 2424.65   59.56
   1   3   1 2478.40   60.10
   1   3   1 2548.91   63.14
   1  -3  -1 2518.04   61.04
   1  -3  -1 2486.23   60.14
   1   3   1 2525.08   62.53
  -1  -3  -1 2497.44   62.61
  -1  -3  -1 2440.10   59.98
  -1   3   1 2426.22   62.84
  -1  -3  -1 2501.41   63.27
  -1   3   1 2425.21   60.49
  -1   3   1 2470.11   60.19
   1   4   1 1098.18   33.52
   1  -4  -1 1092.88   31.22
   1   4   1 1167.52   33.82
   1  -4  -1 1134.54   34.09
   1   4   1 1081.20   29.66
   1  -4  -1 1098.74   30.80
   1   4   1 1098.44   30.86
  -1   4   1 1108.24   34.11
  -1   4   1 1072.75   30.86
  -1  -4  -1 1109.45   30.07
  -1   4   1 1072.89   30.88
  -1  -4  -1 1090.54   30.16
  -1  -4  -1 1070.05   33.67
  -1  -4  -1 1106.78   33.47
   1  -5  -1  370.70   14.95
   1  -5  -1  398.00   15.53
   1   5   1  394.50   15.31
   1   5   1  378.38   17.58
   1   5   1  387.80   14.02
   1   5   1  354.10   16.93
   1  -5  -1  372.86   17.40
  -1   5   1  383.05   15.02
  -1  -5  -1  388.29   14.73
  -1  -5  -1  361.71   13.80
  -1  -5  -1  397.90   17.80
  -1  -5  -1  377.12   17.57
  -1   5   1  386.18   15.45
  -1   5   1  386.75   18.07
   1   6   1   72.91    6.75
   1  -6  -1   76.56    6.84
   1   6   1   50.42    7.83
   1   6   1   71.28    9.53
   1  -6  -1   62.18    8.93
   1   6   1   73.96    6.01
   1  -6  -1   80.39    6.82
  -1   6   1   77.39    9.81
  -1   6   1   79.24    6.99
  -1  -6  -1   69.38    5.77
  -1  -6  -1   59.56    5.64
  -1   6   1   66.07    6.29
  -1  -6  -1   55.62    8.52
  -1  -6  -1   75.25    9.31
   1   7   1  111.86   10.74
   1   7   1  139.89    8.63
   1  -7  -1  113.89   11.12
   1   7   1  113.72   10.97
   1  -7  -1  131.71    9.34
   1   7   1  133.40    9.63
  -1   7   1  106.95   11.11
  -1   7   1  104.20    8.43
  -1  -7  -1  120.74    7.96
  -1   7   1  122.78    9.51
  -1  -7  -1  130.19   11.44
  -1  -7  -1  114.95    8.49
   1   8   1   89.87    7.64
   1   8   1   87.81   11.49
   1   8   1  116.68   13.75
   1  -8  -1   81.74    8.20
   1   8   1   92.40   12.54
   1  -8  -1   83.69    9.37
   1  -8  -1   90.68   12.05
  -1   8   1   82.58   10.31
  -1   8   1   95.14   12.98
  -1  -8  -1   85.78    7.16
  -1  -8  -1   81.06   11.62
  -1   8   1   91.11    8.40
  -1  -8  -1   76.67    7.36
  -1   8   1   80.46    9.80
   1  -9  -1  446.91   20.22
   1   9   1  453.46   18.98
   1   9   1  475.98   25.21
   1  -9  -1  440.54   24.62
   1   9   1  470.07   25.08
   1  -9  -1  442.22   20.35
  -1   9   1  510.00   22.61
  -1   9   1  482.75   26.26
  -1   9   1  499.88   20.70
  -1  -9  -1  448.23   18.45
  -1  -9  -1  445.88   24.41
  -1  -9  -1  482.87   20.29
  -1   9   1  492.08   23.15
   1  10   1   37.96    9.21
   1  10   1   31.23    8.79
   1  10   1   23.96    8.19
   1  10   1   31.28    5.89
   1 -10  -1   26.61    8.80
   1 -10  -1   24.79    6.07
  -1 -10  -1   37.18   10.01
  -1 -10  -1   20.38    4.79
  -1  10   1   24.91    8.66
  -1  10   1   23.97    6.27
  -1  10   1   24.62    5.76
  -1  10   1   24.40    7.33
   1  11   1   51.94   11.46
   1 -11  -1   61.17    8.83
   1  11   1   75.44   13.67
   1  11   1   59.33    8.30
   1  11   1   47.16    9.31
   1 -11  -1   57.75   11.51
  -1 -11  -1   48.85   12.64
  -1  11   1   57.91   10.25
  -1  11   1   66.44   11.71
  -1  11   1   83.08   14.12
  -1 -11  -1   67.02    8.21
   1  12   1  137.44   17.51
   1  12   1  144.04   15.94
   1  12   1  167.49   21.23
   1  12   1  161.53   12.56
   1 -12  -1  163.12   13.38
   1 -12  -1  170.69   14.90
   1 -12  -1  135.99   18.77
  -1  12   1  179.16   21.20
  -1 -12  -1  156.25   11.79
  -1 -12  -1  116.89   17.10
  -1  12   1  153.88   14.51
  -1  12   1  162.10   18.16
   1 -13  -1  209.24   15.82
   1  13   1  228.19   22.11
   1  13   1  233.81   15.70
   1  13   1  243.50   19.15
   1 -13  -1  259.12   22.45
   1  13   1  235.33   22.30
  -1  13   1  226.01   19.70
  -1  13   1  219.15   26.02
  -1 -13  -1  238.70   15.04
  -1  13   1  225.97   18.72
  -1 -13  -1  230.14   21.39
   1  14   1  285.81   25.54
   1  14   1  271.53   25.54
   1  14   1  306.34   22.17
  -1  14   1  300.25   23.07
  -1  14   1  326.05   28.42
  -1  14   1  319.26   24.79
  -1  14   1  310.03   19.52
  -1 -14  -1  329.06   20.61
   1 -15  -1   36.53   11.78
   1  15   1   47.27   14.38
   1  15   1   43.84    8.94
   1  15   1   69.16   16.63
  -1 -15  -1   44.72   10.83
  -1  15   1   68.43   19.42
  -1  15   1   62.47   12.82
  -1  15   1   52.43   12.60
  -1  15   1   58.76   14.37
  -1 -15  -1   42.08   12.88
   1 -16  -1   20.59    9.31
   1  16   1   34.23    9.45
  -1 -16  -1   21.84    9.16
  -1  16   1   31.97   17.82
  -1 -16  -1   15.61   11.13
  -1  16   1   26.73    9.07
  -1  16   1   24.99   13.45
  -1 -16  -1   16.05   10.50
   1  17   1   46.14   19.06
   1 -17  -1   -6.95    9.64
   1 -17  -1   23.08    9.39
  -1  17   1   18.61    9.43
  -1 -17  -1    2.98    9.81
  -1 -17  -1   20.69    8.94
   1  18   1  -10.27   24.43
   1  18   1    2.46    9.18
   1 -18  -1   10.85    9.66
  -1 -18  -1   13.92    8.59
  -1  18   1   -2.67   21.54
  -1 -18  -1   -6.77    7.58
  -1  18   1   13.54    9.93
   1  19   1   18.92   10.50
   1 -19  -1   -3.07    8.49
   1 -19  -1    4.49   13.05
  -1  19   1   12.94   10.96
  -1 -19  -1    3.45    9.61
   1  20   1   52.78   22.96
   1 -20  -1   62.34   15.12
  -1  20   1    9.39   21.37
  -1 -20  -1   84.18   15.40
   1  21   1   14.92   13.24
   1 -21  -1    1.07   16.64
  -1 -21  -1   17.15   14.27
  -1  21   1   11.97   23.31
   2  20  -1   -7.81   14.20
   2 -20   1   -7.93   16.80
  -2  20  -1   28.85   21.76
   2  19  -1   12.15   20.04
   2 -18   1    0.04    9.88
   2  18  -1    9.95    8.10
   2 -18   1    2.95    8.42
  -2 -18   1   11.07   12.12
   2 -17   1    2.02    8.29
   2  17  -1    1.77   13.57
  -2 -17   1    4.94   11.27
  -2 -17   1    4.93    9.56
   2  16  -1   24.56   14.87
   2 -16   1   -4.45    7.63
   2  16  -1   12.56   12.80
   2  16  -1   15.26   12.83
  -2 -16   1    7.62    8.62
  -2  16  -1    3.18   11.74
   2  15  -1   -7.40   10.84
   2 -15   1    5.25    8.22
   2  15  -1    1.90   12.19
   2  15  -1    3.72    6.13
   2  15  -1    6.33    9.03
  -2 -15   1    0.69    7.97
  -2  15  -1   13.39   13.03
  -2 -15   1   -1.24    7.18
  -2  15  -1    1.71    9.76
   2  14  -1    1.17   10.16
   2  14  -1    2.95    8.86
   2 -14   1    1.01    7.58
   2 -14   1    5.11    8.10
   2  14  -1    8.56    5.19
   2  14  -1   -2.50    9.26
  -2  14  -1   -3.82    7.55
  -2 -14   1    9.63    8.72
  -2  14  -1    4.96   10.59
   2  13  -1   19.10    7.94
   2  13  -1   24.50    5.56
   2 -13   1   26.24    8.48
   2  13  -1   14.07    9.84
   2 -13   1   16.73    8.75
   2  13  -1   26.37   10.69
  -2  13  -1   24.92   12.39
  -2  13  -1   34.06    9.48
  -2 -13   1   17.18    9.74
   2  12  -1   36.71    8.95
   2 -12   1   33.39    7.83
   2  12  -1   33.20   11.12
   2  12  -1   23.52    5.36
   2  12  -1   28.53    9.86
   2 -12   1   23.15    8.15
  -2 -12   1   21.02    9.52
  -2  12  -1   20.71   11.02
  -2 -12   1   34.09    6.95
  -2  12  -1   38.39    9.31
   2 -11   1  378.07   24.55
   2  11  -1  363.67   20.48
   2  11  -1  337.15   24.92
   2  11  -1  332.78   15.66
   2 -11   1  366.47   19.16
   2  11  -1  339.72   22.97
  -2  11  -1  386.69   26.22
  -2  11  -1  317.31   19.92
  -2 -11   1  319.84   21.72
   2  10  -1   62.30    7.32
   2  10  -1   73.03   11.83
   2 -10   1   63.48   11.41
   2  10  -1   74.69   10.24
   2  10  -1   54.77   11.91
   2 -10   1   71.72    9.79
  -2 -10   1   57.87   10.95
  -2  10  -1   79.86   10.98
  -2  10  -1   67.70   12.62
  -2 -10   1   60.30    7.53
   2   9  -1  203.26   11.07
   2  -9   1  229.12   17.33
   2   9  -1  238.74   16.85
   2   9  -1  236.49   18.68
   2   9  -1  222.12   13.93
   2  -9   1  245.03   15.31
   2  -9   1  242.11   14.37
  -2  -9   1  246.73   16.77
  -2   9  -1  218.35   14.75
  -2   9  -1  247.69   18.56
  -2  -9   1  221.59   11.70
   2  -8   1   47.60    7.04
   2   8  -1   52.13    5.84
   2   8  -1   49.37    6.83
   2  -8   1   40.59    8.48
   2   8  -1   41.06    8.68
   2  -8   1   49.17    7.46
   2   8  -1   49.81    9.48
  -2   8  -1   55.02   10.23
  -2   8  -1   52.92    8.09
  -2  -8   1   54.03    8.91
  -2  -8   1   42.96    5.66
   2  -7   1  177.04   11.14
   2   7  -1  208.42    9.80
   2   7  -1  188.78   12.88
   2  -7   1  178.52   13.60
   2  -7   1  196.72   11.75
   2   7  -1  171.96   14.34
   2   7  -1  200.09   11.11
  -2   7  -1  168.88   16.26
  -2  -7   1  175.44    8.98
  -2  -7   1  185.00   13.17
  -2   7  -1  174.51   11.97
   2  -6   1   33.24    6.85
   2  -6   1   30.76    5.04
   2  -6   1   46.13    6.19
   2   6  -1   38.32    6.58
   2   6  -1   28.51    4.19
   2   6  -1   26.75    6.60
  -2  -6   1   29.13    5.61
  -2   6  -1   20.83    4.49
  -2  -6   1   30.86    6.92
  -2  -6   1   31.34    3.90
  -2   6  -1   31.98    7.25
   2   5  -1  140.58    7.76
   2   5  -1  128.99    7.55
   2   5  -1  137.12    9.12
   2  -5   1  134.58    8.78
   2   5  -1  119.78   10.54
   2  -5   1  130.39    9.81
   2  -5   1  139.27    8.76
  -2   5  -1  143.78   10.87
  -2  -5   1  129.09    6.78
  -2   5  -1  146.67    9.16
  -2  -5   1  140.19   11.37
  -2  -5   1  127.94    9.20
   2  -4   1   92.14    6.75
   2  -4   1   92.15    6.51
   2   4  -1   85.67    5.35
  -2   4  -1   85.59    7.69
  -2  -4   1   82.33    6.47
  -2   4  -1   90.30    7.39
  -2  -4   1   86.26    8.64
  -2  -4   1   83.17    3.99
  -2   4  -1   91.33    6.50
   2   3  -1   26.99    3.61
   2   3  -1   20.25    2.60
   2  -3   1   23.40    4.28
   2   3  -1   23.49    4.29
   2   3  -1   23.50    4.73
   2  -3   1   19.66    3.29
  -2  -3   1   22.37    4.58
  -2  -3   1   26.00    3.90
  -2   3  -1   27.32    4.34
  -2   3  -1   26.75    3.83
  -2   3  -1   26.83    4.62
  -2  -3   1   24.49    1.37
   2   2  -1 3303.80   82.30
   2  -2   1 3428.09   81.80
   2  -2   1 3345.77   80.12
   2   2  -1 3461.57   77.17
   2   2  -1 3426.26   83.77
   2   2  -1 3371.05   78.28
  -2  -2   1 3406.90   84.16
  -2   2  -1 3458.86   80.10
  -2   2  -1 3328.81   82.35
  -2  -2   1 3374.36   79.05
  -2   2  -1 3415.96   81.81
   2   1  -1 1599.32   36.66
   2   1  -1 1574.17   36.08
   2  -1   1 1584.57   41.37
   2  -1   1 1561.23   39.13
   2   1  -1 1505.28   41.60
   2  -1   1 1527.29   40.02
  -2  -1   1 1582.96   41.68
  -2   1  -1 1515.28   39.32
  -2   1  -1 1602.48   41.44
  -2   1  -1 1535.14   40.35
  -2  -1   1 1587.14   37.87
  -2   1  -1 1544.73   38.81
  -2  -1   1 1559.67   41.64
   2   0  -1   29.87    4.21
   2   0   1   43.56    4.04
   2   0   1   37.32    3.54
   2   0   1   46.04    5.28
   2   0  -1   42.86    2.76
   2   0  -1   36.16    2.74
   2   0  -1   38.15    2.49
  -2   0   1   33.04    1.96
  -2   0  -1   39.93    4.94
  -2   0  -1   42.22    5.10
  -2   0  -1   43.79    4.01
  -2   0  -1   34.40    3.40
  -2   0   1   34.56    4.08
  -2   0  -1   34.91    2.96
  -2   0   1   41.30    5.24
  -2   0   1   32.09    2.80
  -2   0   1   33.91    1.96
   2   1   1 1544.24   38.90
   2   1   1 1572.32   42.31
   2   1   1 1536.85   39.77
   2  -1  -1 1515.89   38.68
   2  -1  -1 1580.66   37.74
   2   1   1 1528.21   38.06
  -2  -1  -1 1531.10   42.32
  -2  -1  -1 1635.49   38.80
  -2   1   1 1548.89   37.22
  -2  -1  -1 1531.66   38.03
  -2   1   1 1441.13   39.29
  -2  -1  -1 1593.04   40.51
  -2   1   1 1549.43   37.35
  -2  -1  -1 1546.05   37.76
  -2   1   1 1555.45   38.88
   2   2   1 3475.62   81.62
   2   2   1 3553.95   85.14
   2  -2  -1 3409.89   79.67
   2   2   1 3511.15   79.46
   2  -2  -1 3429.01   82.46
   2   2   1 3342.18   80.17
   2  -2  -1 3326.80   81.27
  -2  -2  -1 3369.40   81.72
  -2  -2  -1 3340.36   82.11
  -2   2   1 3353.43   79.56
  -2  -2  -1 3384.71   84.64
  -2   2   1 3309.23   78.97
   2   3   1   29.27    4.70
   2  -3  -1   25.20    3.86
   2   3   1   24.19    3.59
   2  -3  -1   28.90    4.49
   2   3   1   14.01    4.20
   2  -3  -1   23.94    4.30
   2   3   1   30.24    4.88
  -2  -3  -1   31.94    3.93
  -2   3   1   19.43    2.94
  -2   3   1   28.14    4.97
  -2  -3  -1   22.49    3.94
  -2   3   1   30.09    4.11
  -2  -3  -1   23.47    4.55
   2  -4  -1   84.50    6.46
   2   4   1   89.78    7.65
   2  -4  -1   83.59    7.35
   2  -4  -1   94.70    7.46
   2   4   1   92.67    8.72
   2   4   1   71.56    6.32
   2   4   1   78.20    6.95
  -2   4   1   84.89    7.74
  -2  -4  -1   97.62    7.83
  -2  -4  -1   84.75    5.97
  -2   4   1   88.52    6.72
  -2  -4  -1   88.64    8.70
  -2   4   1   75.56    6.36
  -2   4   1   79.58    5.92
   2  -5  -1  141.93    9.55
   2   5   1  134.92   10.05
   2  -5  -1  145.82   12.59
   2   5   1  145.08    8.86
   2   5   1  144.20   11.34
   2  -5  -1  135.53    8.67
  -2  -5  -1  139.47   11.61
  -2   5   1  140.79    9.12
  -2   5   1  114.57   10.07
  -2   5   1  137.32    9.15
  -2  -5  -1  133.80    8.13
  -2  -5  -1  141.15   10.53
   2   6   1   30.53    6.04
   2  -6  -1   39.98    7.60
   2   6   1   40.45    7.50
   2  -6  -1   28.01    5.24
   2  -6  -1   17.27    4.59
   2   6   1   27.40    4.52
   2   6   1   22.81    4.75
  -2  -6  -1   38.20    8.14
  -2   6   1   27.16    5.50
  -2  -6  -1   45.09    5.65
  -2   6   1   26.49    4.91
  -2   6   1   43.27    8.14
  -2  -6  -1   42.29    7.79
   2  -7  -1  177.14   13.56
   2  -7  -1  195.63   12.31
   2   7   1  167.27   11.35
   2   7   1  194.20   14.80
   2  -7  -1  192.18   12.03
   2   7   1  158.24   10.02
   2   7   1  157.63   12.68
  -2   7   1  175.86   11.66
  -2   7   1  213.83   12.64
  -2  -7  -1  193.23   14.11
  -2  -7  -1  182.03   13.20
  -2   7   1  191.90   14.77
  -2  -7  -1  218.73   15.98
  -2  -7  -1  190.43   10.73
   2  -8  -1   53.55    7.91
   2  -8  -1   42.72    8.98
   2   8   1   47.60    7.27
   2   8   1   51.31    9.65
   2  -8  -1   62.58    8.73
   2   8   1   63.28    7.56
   2   8   1   57.80   10.47
  -2   8   1   59.46    8.14
  -2   8   1   52.67    7.82
  -2  -8  -1   55.42    7.14
  -2   8   1   45.91   11.61
  -2  -8  -1   55.23   10.48
  -2  -8  -1   37.28    8.69
   2   9   1  218.33   17.13
   2  -9  -1  228.61   14.53
   2   9   1  206.47   16.17
   2   9   1  212.23   12.47
   2  -9  -1  218.15   17.08
  -2   9   1  243.07   15.56
  -2   9   1  216.59   13.87
  -2  -9  -1  211.91   12.86
  -2  -9  -1  217.08   16.67
  -2  -9  -1  206.53   18.20
  -2   9   1  220.95   18.14
   2  10   1   53.15    7.53
   2 -10  -1   51.75    8.28
   2 -10  -1   66.48   11.25
   2  10   1   57.13    9.88
   2  10   1   52.10   10.18
   2  10   1   68.50   11.87
  -2  10   1   56.41   12.85
  -2 -10  -1   43.74   11.37
  -2 -10  -1   49.94    7.65
  -2  10   1   69.54    9.53
  -2  10   1   68.01   10.46
   2  11   1  350.28   17.86
   2 -11  -1  383.21   20.38
   2  11   1  367.19   24.35
   2 -11  -1  376.84   25.03
   2  11   1  357.64   21.18
   2  11   1  348.72   23.69
  -2 -11  -1  364.61   18.33
  -2  11   1  330.35   25.16
  -2  11   1  325.26   18.99
  -2  11   1  360.97   21.31
  -2 -11  -1  371.67   24.37
   2  12   1   14.29    8.35
   2  12   1   26.42    8.00
   2  12   1   23.25   10.07
   2 -12  -1   29.21    7.91
   2 -12  -1   25.63    9.52
   2 -12  -1   23.04    7.16
   2  12   1   18.94    5.86
  -2  12   1   27.86   10.08
  -2 -12  -1   33.24    9.19
  -2  12   1   21.73    8.42
  -2 -12  -1   16.03   10.08
  -2 -12  -1   35.35    7.31
  -2  12   1   21.24    7.84
   2  13   1   16.32    6.68
   2 -13  -1   37.15    8.99
   2  13   1    3.17    8.10
   2 -13  -1   25.42    8.31
   2  13   1   30.97   12.60
  -2  13   1   18.02    9.40
  -2  13   1   23.38    9.88
  -2  13   1   20.73   11.74
  -2 -13  -1   23.13    7.37
  -2 -13  -1   25.73    9.86
   2  14   1   -0.62    8.66
   2  14   1    7.09    6.40
   2  14   1   -5.71    7.97
   2  14   1   -3.20    8.61
   2 -14  -1  -11.48    8.97
  -2  14   1    3.31    6.74
  -2  14   1    7.47   12.71
  -2  14   1   13.87    9.05
  -2  14   1    5.44    8.95
  -2 -14  -1    4.23    7.10
  -2 -14  -1   -6.85    9.45
   2 -15  -1   12.43   10.06
   2  15   1   11.42    7.24
   2  15   1   -3.71   10.58
   2  15   1  -11.25   10.11
   2 -15  -1    3.19    7.75
   2  15   1  -11.49    8.52
  -2  15   1   -6.28    9.59
  -2  15   1    3.62    8.78
  -2  15   1    4.59   15.25
  -2 -15  -1   12.27    8.63
  -2 -15  -1   -4.27    8.30
  -2  15   1    5.77    7.52
   2  16   1    7.70   11.66
   2  16   1   15.53    7.78
   2  16   1    7.02   13.00
   2  16   1   -0.18   11.86
   2 -16  -1   23.68    9.10
  -2 -16  -1   -0.27    9.87
  -2  16   1   10.86    8.49
  -2  16   1    5.61   10.54
  -2 -16  -1    7.95    7.54
  -2  16   1   13.11   10.92
   2  17   1   18.95   14.45
   2 -17  -1   16.41   10.91
   2 -17  -1    6.37    9.32
  -2  17   1    5.48    9.13
  -2 -17  -1   13.66    8.82
  -2  17   1   -9.07   12.06
   2 -18  -1  -12.54   10.07
   2 -18  -1    5.73    9.84
   2  18   1    2.56    9.60
  -2 -18  -1   18.78   10.64
   2 -19  -1   14.01   12.67
   2  19   1    1.59   10.93
  -2 -19  -1    1.64   14.64
  -2  19   1  -20.81   17.23
   2 -20  -1   12.21   13.53
   2  20   1   27.40   20.76
  -2  20   1   25.24   20.89
   3 -20   1   18.21   15.26
  -3  20  -1   59.69   31.23
  -3  20  -1   42.98   22.61
   3 -19   1   -4.23   12.82
  -3  19  -1   14.23   25.35
  -3 -19   1  -15.14   13.28
  -3  19  -1    1.60   18.91
   3  18  -1   11.12    8.55
   3 -18   1    9.45   11.91
  -3 -18   1   14.00   11.55
  -3  18  -1  -11.78   19.38
  -3  18  -1  -14.42   15.90
   3 -17   1    5.65   10.48
   3 -17   1   29.92   11.50
   3  17  -1   15.64   15.38
   3  17  -1   31.09    8.64
  -3  17  -1   36.16   19.56
  -3 -17   1   12.60   10.08
   3 -16   1   -2.42   10.05
   3  16  -1   17.73   13.47
   3 -16   1    7.49    9.46
   3  16  -1   11.97   15.45
   3 -16   1   12.94   11.05
  -3  16  -1   24.52   13.40
  -3  16  -1   36.67   18.36
  -3 -16   1   15.03    9.26
  -3 -16   1   11.87   10.55
   3  15  -1   -2.68    8.72
   3 -15   1    4.86    8.57
   3  15  -1    3.15    6.36
   3 -15   1    4.99    7.69
   3  15  -1    5.96   10.88
   3  15  -1    1.23   12.04
  -3  15  -1   17.23    9.54
  -3 -15   1    1.69    7.47
   3 -14   1   15.51    9.67
   3  14  -1   30.17    7.16
   3 -14   1   15.20    8.53
   3  14  -1   38.99   13.52
   3  14  -1   49.82   12.31
   3  14  -1   25.56   10.34
  -3  14  -1   17.52   10.51
   3 -13   1   39.39   11.26
   3  13  -1   89.83   15.31
   3  13  -1   84.66   16.85
   3  13  -1   66.25    8.61
   3  13  -1   89.04   14.42
   3 -13   1   75.41   11.99
  -3  13  -1  115.13   15.92
  -3  13  -1   95.25   18.44
  -3 -13   1  100.68   10.16
   3 -12   1   18.23    8.29
   3 -12   1   14.44    7.76
   3  12  -1   13.18    8.53
   3  12  -1   12.67    5.13
   3  12  -1   12.76    6.49
   3 -12   1   14.17    6.35
   3  12  -1   12.88    9.62
  -3  12  -1    6.15   10.63
  -3 -12   1   17.75    5.21
  -3  12  -1   10.99    7.35
   3  11  -1   56.11    7.64
   3 -11   1   64.52   10.68
   3 -11   1   62.50   12.39
   3 -11   1   55.21   10.21
   3  11  -1   58.04   13.42
   3  11  -1   35.51    8.34
   3  11  -1   39.82   10.48
  -3 -11   1   55.50    7.45
  -3  11  -1   44.08   12.81
  -3 -11   1   43.58   10.63
  -3  11  -1   56.28   10.54
   3  10  -1   10.94    6.84
   3 -10   1    5.01    6.01
   3  10  -1    8.31    7.40
   3 -10   1    8.87    5.64
   3 -10   1    4.73    5.01
   3  10  -1    2.27    5.12
   3  10  -1    0.65    3.66
  -3  10  -1    8.44    5.64
  -3 -10   1    6.18    3.62
  -3  10  -1   -3.25    6.77
  -3 -10   1    5.78    6.54
   3  -9   1   60.13    9.50
   3   9  -1   72.17    9.84
   3  -9   1   93.87   13.65
   3   9  -1   60.87   11.47
   3   9  -1   72.88   11.03
  -3  -9   1   82.67    6.90
  -3   9  -1   72.61   10.24
  -3   9  -1   93.31   14.70
  -3  -9   1   84.67   12.32
   3   8  -1   50.56    7.82
   3   8  -1   55.14    6.56
   3  -8   1   49.90    8.45
   3   8  -1   76.09   10.11
   3  -8   1   63.14   10.01
   3   8  -1   54.47   10.33
   3  -8   1   42.81    7.21
  -3   8  -1   68.33    9.73
  -3  -8   1   48.35   10.49
  -3   8  -1   52.33    8.35
  -3  -8   1   82.72   11.76
  -3  -8   1   54.27    5.59
  -3   8  -1   49.53   10.12
   3  -7   1   45.80    6.64
   3  -7   1   43.25    7.07
   3   7  -1   61.21   10.51
   3  -7   1   51.69    8.94
   3   7  -1   46.12    6.29
   3   7  -1   59.52    8.49
   3   7  -1   52.96    7.18
  -3   7  -1   42.97    7.20
  -3  -7   1   47.89    7.95
  -3  -7   1   38.93    9.46
  -3  -7   1   49.91    4.52
  -3   7  -1   54.26   10.15
  -3   7  -1   54.89    8.18
   3  -6   1  198.33   13.88
   3   6  -1  201.54   12.03
   3  -6   1  201.78   11.94
   3  -6   1  222.09   13.30
   3   6  -1  222.48   15.96
   3   6  -1  182.51   11.24
  -3   6  -1  198.01   15.24
  -3  -6   1  214.28   13.06
  -3   6  -1  184.65   12.53
  -3   6  -1  199.07   12.06
  -3  -6   1  216.76   16.37
   3   5  -1  192.29   10.78
   3   5  -1  176.69   13.88
   3   5  -1  197.82    9.91
   3   5  -1  185.91   12.52
   3  -5   1  170.72   10.70
   3  -5   1  186.37   11.61
   3  -5   1  184.92   12.34
  -3   5  -1  184.26   13.23
  -3  -5   1  177.07   11.01
  -3   5  -1  184.91   11.25
  -3   5  -1  185.54   11.41
  -3  -5   1  185.39   14.17
  -3  -5   1  186.83    6.14
   3  -4   1   38.84    6.46
   3   4  -1   52.60    4.82
   3   4  -1   50.91    7.29
   3  -4   1   41.70    5.80
   3   4  -1   55.87    5.37
   3   4  -1   58.13    8.81
  -3   4  -1   63.19    7.04
  -3   4  -1   48.15    6.56
  -3  -4   1   57.72    6.84
  -3   4  -1   53.06    8.14
  -3  -4   1   47.06    8.34
   3   3  -1  554.14   17.10
   3   3  -1  545.73   22.94
   3   3  -1  553.92   17.68
   3  -3   1  546.97   20.70
   3   3  -1  560.87   21.52
   3  -3   1  562.84   19.35
  -3   3  -1  527.89   20.36
  -3  -3   1  545.39   23.31
  -3  -3   1  538.42   18.82
  -3   3  -1  560.56   21.79
  -3   3  -1  555.22   19.11
   3   2  -1    7.62    2.08
   3   2  -1    7.15    1.96
   3  -2   1    3.75    1.99
   3   2  -1    7.05    2.98
   3  -2   1    6.67    2.55
  -3   2  -1    9.37    2.75
  -3  -2   1    9.43    3.58
  -3   2  -1   10.93    3.38
  -3  -2   1    4.68    3.43
  -3  -2   1    5.94    2.47
  -3   2  -1    8.07    3.04
  -3   2  -1    2.77    2.02
   3  -1   1  407.30   15.77
   3   1  -1  417.67   17.50
   3   1  -1  407.64   13.20
   3  -1   1  402.01   14.60
   3   1  -1  395.96   12.46
  -3   1  -1  431.94   15.02
  -3   1  -1  411.74   14.19
  -3  -1   1  414.43   13.70
  -3  -1   1  405.81   17.43
  -3   1  -1  436.54   17.57
  -3  -1   1  406.46   14.25
  -3  -1   1  412.88   17.40
  -3   1  -1  416.53   16.09
   3   0  -1  633.90   19.32
   3   0   1  656.06   19.90
   3   0  -1  594.73   18.48
  -3   0   1  653.88   22.32
  -3   0  -1  660.78   21.31
  -3   0  -1  652.70   18.94
  -3   0   1  649.19   23.63
  -3   0   1  639.29   16.72
  -3   0  -1  642.62   23.41
  -3   0   1  640.75   19.65
  -3   0  -1  641.69   19.78
  -3   0  -1  593.14   21.02
  -3   0   1  638.86   16.58
   3   1   1  425.30   21.55
   3  -1  -1  410.08   13.59
   3  -1  -1  385.81   14.29
   3  -1  -1  431.48   15.81
  -3  -1  -1  435.43   14.40
  -3   1   1  421.72   16.04
  -3   1   1  417.47   12.97
  -3   1   1  416.16   15.34
  -3  -1  -1  373.05   17.55
  -3  -1  -1  389.36   13.00
  -3   1   1  400.56   16.62
  -3  -1  -1  399.61   14.95
  -3   1   1  406.56   18.05
  -3  -1  -1  391.73   15.91
   3   2   1    4.57    2.63
   3  -2  -1    8.59    2.46
   3   2   1    8.93    3.06
   3  -2  -1    5.00    2.20
   3  -2  -1    4.28    2.27
   3   2   1    9.06    3.82
   3  -2  -1    7.48    2.72
  -3  -2  -1    7.27    2.99
  -3  -2  -1    3.01    2.00
  -3  -2  -1    6.23    3.93
  -3  -2  -1    3.59    1.68
  -3   2   1    7.71    2.75
  -3   2   1    8.04    2.41
  -3   2   1    4.84    2.16
   3  -3  -1  497.76   18.05
   3   3   1  579.30   19.89
   3  -3  -1  536.70   19.89
   3   3   1  532.17   18.49
   3  -3  -1  538.14   21.00
   3  -3  -1  525.34   18.28
   3   3   1  501.47   22.51
  -3   3   1  522.53   17.99
  -3  -3  -1  553.10   23.41
  -3  -3  -1  523.09   16.21
  -3  -3  -1  532.84   17.14
  -3   3   1  505.43   20.54
  -3  -3  -1  545.78   20.55
  -3   3   1  523.03   18.14
   3   4   1   63.22    9.45
   3   4   1   43.11    5.68
   3  -4  -1   53.97    7.27
   3   4   1   60.33    7.41
   3  -4  -1   46.79    6.14
   3  -4  -1   49.34    6.97
  -3  -4  -1   55.16    5.12
  -3  -4  -1   55.98    8.71
  -3   4   1   58.73    8.14
  -3   4   1   59.68    7.03
  -3   4   1   47.48    5.53
  -3  -4  -1   42.02    6.68
   3  -5  -1  167.10   12.23
   3  -5  -1  183.45   12.38
   3   5   1  188.47   11.79
   3  -5  -1  183.64   10.94
   3   5   1  185.19   11.69
   3   5   1  202.59   14.77
   3   5   1  189.78   10.95
  -3  -5  -1  178.76   12.38
  -3  -5  -1  184.59    9.34
  -3   5   1  190.14   10.12
  -3  -5  -1  173.10   13.82
  -3   5   1  191.18   11.34
  -3   5   1  189.59   13.77
   3  -6  -1  219.68   14.00
   3  -6  -1  234.59   12.73
   3   6   1  206.33   12.12
   3   6   1  206.00   15.78
   3   6   1  206.76   12.52
   3  -6  -1  207.54   13.98
   3   6   1  211.95   13.46
  -3  -6  -1  211.04   16.12
  -3  -6  -1  201.58   13.92
  -3   6   1  201.70   11.50
  -3   6   1  223.11   15.44
  -3   6   1  230.17   13.25
  -3  -6  -1  213.11   10.58
   3   7   1   43.36    6.91
   3  -7  -1   49.44    8.33
   3   7   1   49.96    7.80
   3   7   1   52.18    7.76
   3   7   1   44.33    9.34
   3  -7  -1   39.46    7.13
   3  -7  -1   30.44    7.68
  -3  -7  -1   44.55    5.92
  -3  -7  -1   40.54    9.04
  -3  -7  -1   54.87    9.56
  -3   7   1   47.50    7.42
  -3   7   1   41.95    9.22
  -3   7   1   31.21    5.93
   3   8   1   55.69    8.30
   3  -8  -1   62.29   10.89
   3   8   1   61.01    7.90
   3   8   1   46.30    8.82
   3  -8  -1   46.90    7.47
   3  -8  -1   57.71    9.07
   3   8   1   30.83    8.65
  -3  -8  -1   65.24    7.48
  -3   8   1   57.03    8.74
  -3   8   1   48.20   10.85
  -3  -8  -1   40.45    9.88
  -3  -8  -1   64.29   10.77
   3   9   1   59.81   10.96
   3   9   1   69.87   11.61
   3  -9  -1   65.58   11.43
   3   9   1   58.82    9.19
   3  -9  -1   62.45    9.48
   3   9   1   83.64    9.82
  -3   9   1   96.39   15.06
  -3  -9  -1  111.77   16.40
  -3   9   1   78.25   10.64
  -3  -9  -1   78.04   12.00
  -3  -9  -1   60.38    7.64
   3 -10  -1    0.31    4.84
   3 -10  -1   -2.59    5.98
   3  10   1   11.35    4.81
   3  10   1    3.87    6.13
   3  10   1   -1.22    6.52
   3  10   1    5.32    5.25
  -3  10   1   12.08    8.71
  -3 -10  -1    3.10    4.21
  -3 -10  -1   16.71    9.34
  -3  10   1    3.97    5.25
  -3 -10  -1   13.49    7.81
   3 -11  -1   61.58   10.19
   3 -11  -1   55.28    9.72
   3  11   1   57.31   10.99
   3  11   1   43.51   12.05
   3 -11  -1   56.48   11.47
   3  11   1   46.17   11.35
  -3  11   1   52.94   13.15
  -3  11   1   38.29    9.42
  -3 -11  -1   53.68   12.54
  -3 -11  -1   49.47    8.23
   3 -12  -1    1.83    7.91
   3  12   1   12.75    6.38
   3  12   1   -8.25    7.88
   3 -12  -1   10.85    6.69
   3  12   1    6.90    6.70
   3  12   1    9.62    8.52
  -3 -12  -1    8.74    5.54
  -3  12   1    8.22   12.03
  -3  12   1   14.02    9.45
   3 -13  -1   47.48   12.91
   3  13   1   71.44   15.86
   3 -13  -1   79.74   12.94
   3  13   1   98.00   17.88
   3  13   1   97.57   14.77
   3  13   1   80.65   10.89
  -3  13   1   90.73   14.38
   3  14   1   13.20   12.19
   3 -14  -1   26.26    9.34
   3 -14  -1   11.92   10.57
   3  14   1   24.24    7.78
   3  14   1    4.74   11.80
   3  14   1   57.18   12.86
  -3 -14  -1   35.62    9.00
  -3  14   1   19.19    9.84
   3  15   1   24.38   11.37
   3  15   1    4.94   11.09
   3  15   1   22.02   13.26
   3 -15  -1   -6.78    9.39
   3  15   1    9.95    7.66
  -3 -15  -1    3.30    7.87
  -3  15   1   12.77   16.18
  -3 -15  -1    4.46   10.90
  -3  15   1   -3.11   14.16
  -3  15   1    4.29    9.76
   3 -16  -1    5.88    9.53
   3  16   1   23.51   15.07
   3 -16  -1    8.45    8.73
  -3  16   1   23.79   17.40
  -3 -16  -1   -1.18    9.65
  -3 -16  -1   17.83   10.80
   3 -17  -1   -1.45   10.62
   3 -17  -1   -8.03    9.22
   3  17   1   32.05   10.49
  -3  17   1    7.18   19.12
  -3 -17  -1   11.83   11.67
  -3  17   1    7.97   12.60
   3 -18  -1   -0.28   12.38
   3  18   1   14.81   15.70
   3  18   1   13.58   10.37
  -3 -18  -1    1.13   12.56
  -3  18   1   -7.19   20.89
  -3  18   1   10.33   15.06
   3  19   1  -14.46   22.81
   3  19   1   11.51   20.90
   3 -19  -1   -9.37   13.17
  -3  19   1   13.20   25.34
  -3  19   1    8.66   17.59
   3 -20  -1   42.61   16.67
  -3  20   1   34.62   21.68
  -3  20   1   44.47   31.47
   4  19  -1   35.66   21.09
   4 -19   1   57.67   17.89
  -4 -19   1   37.26   12.85
  -4  19  -1    7.34   20.44
  -4  19  -1   34.02   29.05
   4  18  -1   67.33   35.63
   4 -18   1   10.96   11.37
   4 -18   1   50.58   15.69
  -4  18  -1   75.64   21.89
  -4  18  -1   73.19   27.87
   4  17  -1   31.06   17.15
   4 -17   1   33.78   14.10
   4  17  -1   22.33   10.06
  -4  17  -1   18.42   15.47
  -4 -17   1   27.73    9.43
  -4  17  -1   43.82   19.88
  -4  17  -1   16.86   22.27
   4  16  -1   21.14   14.22
   4 -16   1   26.92   11.98
   4  16  -1   20.84    8.39
  -4  16  -1   15.33   11.49
  -4  16  -1   15.32   17.98
  -4  16  -1    6.44   14.75
  -4 -16   1   12.40    8.07
   4 -15   1   -3.18    9.92
   4 -15   1   16.63   11.02
   4  15  -1   14.62   11.75
   4  15  -1   13.70   11.96
  -4  15  -1    4.45   11.85
  -4  15  -1    2.57   16.21
  -4 -15   1   12.65    6.70
  -4  15  -1   13.02   12.73
   4  14  -1   12.52    7.10
   4  14  -1   12.35   11.06
   4 -14   1   14.04   11.24
   4 -14   1    6.57    9.56
   4  14  -1   44.31   11.62
  -4  14  -1   22.51   11.33
  -4  14  -1    7.35    9.30
  -4 -14   1   13.27    6.09
   4  13  -1   12.99    9.64
   4 -13   1    4.36    8.21
   4  13  -1   -3.22   10.57
   4  13  -1    0.32    5.96
  -4  13  -1   12.12    9.41
  -4 -13   1   12.91    5.42
   4  12  -1   29.53   11.32
   4 -12   1   37.73   11.58
   4  12  -1    9.75    9.66
   4  12  -1   25.74    8.97
   4 -12   1   42.07   10.16
   4  12  -1   23.39    8.08
  -4 -12   1   29.51    5.53
  -4  12  -1   23.16    8.47
   4  11  -1    8.21    7.40
   4 -11   1    9.09    7.07
   4  11  -1   14.45    7.34
   4  11  -1   13.83    8.46
   4 -11   1   14.90    7.43
  -4  11  -1   12.89   10.27
  -4  11  -1   18.98    8.85
  -4 -11   1   14.57    9.11
  -4  11  -1    6.59    7.60
  -4 -11   1   13.33    4.01
   4 -10   1   23.25    9.17
   4 -10   1   13.39    6.53
   4  10  -1   16.64    5.32
   4  10  -1   17.50    9.20
   4  10  -1   18.97    6.36
   4 -10   1   24.44    7.94
   4  10  -1   20.81    7.36
  -4  10  -1   51.89   12.86
  -4 -10   1   20.72    3.74
  -4  10  -1   19.82    7.10
  -4 -10   1   12.84    7.97
  -4  10  -1   10.92    6.41
   4   9  -1   57.72    9.26
   4   9  -1   57.04    8.90
   4  -9   1   60.88   10.03
   4   9  -1   54.74    9.65
   4  -9   1   70.78   11.84
   4  -9   1   76.91   11.60
   4   9  -1   68.61   13.41
  -4  -9   1   48.43   10.11
  -4  -9   1   63.29    5.03
  -4   9  -1   56.85   12.57
  -4   9  -1   46.54    9.17
  -4   9  -1   65.54   10.25
  -4  -9   1   88.83   16.47
   4   8  -1  108.56   10.12
   4   8  -1   74.04   10.17
   4  -8   1   95.07   11.17
   4  -8   1  112.75   14.29
   4   8  -1  104.62    9.74
   4  -8   1   93.44   11.87
  -4   8  -1  102.26   11.97
  -4  -8   1   98.74   15.27
  -4   8  -1   95.20   16.59
  -4   8  -1   89.12   14.90
  -4  -8   1   93.63   11.98
   4  -7   1   23.81    6.61
   4   7  -1   15.85    5.60
   4   7  -1   25.52    7.61
   4  -7   1   28.36    6.76
   4   7  -1   17.38    4.79
   4   7  -1   22.73    5.66
   4  -7   1   39.53    7.83
  -4   7  -1   15.41    6.04
  -4   7  -1   29.98    8.99
  -4   7  -1   25.81    6.02
   4  -6   1  234.62   15.28
   4   6  -1  212.24   11.77
   4  -6   1  199.01   14.49
   4  -6   1  211.24   13.10
   4   6  -1  206.23   15.06
   4   6  -1  201.90   12.03
  -4   6  -1  186.35   13.25
  -4  -6   1  170.07   16.64
  -4  -6   1  196.14   13.41
  -4   6  -1  185.09   12.92
  -4   6  -1  187.48   15.17
   4   5  -1   24.67    4.97
   4  -5   1   19.85    5.47
   4  -5   1   17.53    6.47
   4   5  -1   19.98    5.88
   4  -5   1   24.93    5.98
  -4  -5   1   29.77    6.11
  -4   5  -1   24.14    6.24
  -4  -5   1   14.92    7.20
  -4   5  -1   16.39    4.75
  -4   5  -1   18.08    5.32
   4  -4   1   26.66    6.00
   4   4  -1   29.83    6.34
   4  -4   1   41.90    7.41
   4  -4   1   26.94    5.27
   4   4  -1   31.94    5.04
   4   4  -1   44.76    5.61
  -4   4  -1   38.63    6.47
  -4  -4   1   46.05    6.85
  -4   4  -1   44.97    8.10
  -4   4  -1   40.43    6.20
  -4  -4   1   50.00    9.31
   4   3  -1  301.71   16.57
   4  -3   1  293.92   15.12
   4  -3   1  307.23   14.43
   4   3  -1  307.44   12.64
   4  -3   1  312.88   16.12
  -4  -3   1  281.75   17.76
  -4   3  -1  320.23   14.12
  -4   3  -1  311.09   16.57
  -4   3  -1  306.98   14.33
  -4  -3   1  296.31   13.97
  -4   3  -1  314.12   16.10
   4   2  -1 1073.50   35.24
   4   2  -1 1051.33   29.63
   4  -2   1 1065.81   33.22
   4   2  -1 1023.54   36.13
   4  -2   1 1048.83   34.53
   4  -2   1 1021.44   31.56
  -4   2  -1 1033.88   31.36
  -4  -2   1 1026.98   34.82
  -4  -2   1 1055.85   31.51
  -4  -2   1 1059.40   29.81
  -4   2  -1 1036.58   34.68
  -4  -2   1 1079.94   36.84
  -4   2  -1 1023.06   34.37
  -4   2  -1 1039.64   30.65
   4  -1   1  619.43   26.21
   4   1  -1  692.59   21.24
   4   1  -1  676.70   27.08
   4  -1   1  653.93   22.41
   4   1  -1  674.94   20.33
  -4   1  -1  676.18   22.25
  -4  -1   1  670.09   21.69
  -4   1  -1  679.94   25.30
  -4  -1   1  688.23   22.67
  -4   1  -1  684.06   24.61
  -4   1  -1  673.38   21.34
  -4  -1   1  655.05   26.30
  -4  -1   1  700.58   26.54
  -4   1  -1  700.44   26.53
   4   0  -1  168.48    8.42
   4   0   1  175.47    9.70
   4   0   1  185.52   14.18
   4   0   1  167.27    9.85
   4   0  -1  188.43    9.36
   4   0  -1  176.55   13.50
  -4   0  -1  161.46    8.24
  -4   0  -1  166.32   10.93
  -4   0  -1  176.83   11.15
  -4   0  -1  166.34   12.47
  -4   0   1  183.38   12.11
  -4   0   1  173.81   12.39
  -4   0   1  159.54    9.31
  -4   0  -1  169.74    9.21
  -4   0   1  170.63    6.44
  -4   0   1  161.77    6.50
  -4   0   1  158.50    9.38
   4  -1  -1  669.21   24.21
   4   1   1  710.12   27.63
   4  -1  -1  636.72   21.01
   4   1   1  698.48   23.09
   4  -1  -1  695.68   22.61
  -4  -1  -1  629.75   26.95
  -4   1   1  702.00   19.96
  -4   1   1  688.02   19.77
  -4  -1  -1  688.97   20.13
  -4   1   1  640.97   26.77
  -4  -1  -1  707.14   24.87
  -4   1   1  662.52   24.74
  -4   1   1  627.95   23.05
  -4  -1  -1  673.16   21.22
  -4  -1  -1  692.21   23.88
   4  -2  -1 1019.13   32.20
   4  -2  -1 1040.03   30.43
   4   2   1 1066.58   31.62
   4  -2  -1 1063.48   31.82
  -4  -2  -1 1037.08   33.51
  -4   2   1 1055.53   29.28
  -4  -2  -1  991.67   31.14
  -4   2   1 1032.81   29.24
  -4   2   1 1062.43   32.94
  -4  -2  -1 1047.56   37.38
  -4  -2  -1 1042.32   27.63
  -4  -2  -1  975.01   28.67
  -4   2   1 1008.52   36.55
   4   3   1  327.48   14.86
   4   3   1  311.47   14.60
   4  -3  -1  288.74   16.10
   4  -3  -1  290.43   13.51
   4  -3  -1  310.09   14.51
   4  -3  -1  320.92   15.09
   4   3   1  293.84   13.92
  -4   3   1  334.30   13.62
  -4  -3  -1  305.60   12.06
  -4  -3  -1  293.82   15.67
  -4   3   1  312.02   18.37
  -4   3   1  303.63   14.42
  -4  -3  -1  306.50   11.11
  -4  -3  -1  295.72   18.46
  -4   3   1  290.03   13.11
   4  -4  -1   41.34    7.03
   4  -4  -1   41.70    6.38
   4  -4  -1   35.94    6.20
   4   4   1   44.91    6.77
   4   4   1   31.86    5.45
   4   4   1   32.76    5.54
   4  -4  -1   54.17    7.93
  -4   4   1   37.52    5.76
  -4   4   1   46.02    7.97
  -4  -4  -1   26.53    7.36
  -4   4   1   29.18    5.27
  -4  -4  -1   50.37    8.28
  -4  -4  -1   35.68    4.05
  -4  -4  -1   43.98    4.91
   4   5   1   13.82    4.55
   4  -5  -1   19.76    5.61
   4   5   1   27.84    5.29
   4  -5  -1   17.56    5.09
   4   5   1   10.29    4.55
   4  -5  -1   18.19    4.44
  -4   5   1   19.43    4.85
  -4   5   1   20.87    4.64
  -4  -5  -1   31.79    7.27
  -4  -5  -1   29.08    4.41
  -4   5   1   23.21    7.11
  -4  -5  -1   28.89    7.94
  -4  -5  -1   22.08    3.52
   4   6   1  185.00   13.08
   4  -6  -1  211.69   15.26
   4   6   1  206.37   12.89
   4   6   1  184.09   12.80
   4   6   1  190.56   13.77
   4  -6  -1  174.24   13.52
  -4  -6  -1  226.95   15.61
  -4   6   1  203.91   11.79
  -4   6   1  191.29   15.36
  -4   6   1  182.34   12.32
  -4  -6  -1  189.53    9.77
   4  -7  -1   24.40    6.29
   4   7   1   25.39    6.05
   4  -7  -1   20.19    6.61
   4   7   1   16.62    5.67
   4   7   1   26.45    6.80
   4  -7  -1   21.05    6.27
   4   7   1   27.10    8.32
  -4  -7  -1   20.73    4.45
  -4   7   1   18.23    4.94
  -4   7   1   24.43    6.26
  -4   7   1   28.18    9.58
  -4  -7  -1   17.18    6.95
   4   8   1   90.95   10.83
   4   8   1   93.34   15.02
   4   8   1  115.44   11.60
   4  -8  -1   96.30   13.93
   4  -8  -1  104.46   12.08
   4  -8  -1   76.43   11.12
  -4   8   1  103.85   12.14
  -4   8   1  111.54   10.29
  -4  -8  -1   70.94   11.78
  -4   8   1  106.97   15.61
  -4  -8  -1  130.97   18.41
  -4  -8  -1   94.78    8.17
   4   9   1   72.01   10.71
   4   9   1   55.55   11.63
   4   9   1   55.78    8.95
   4  -9  -1   71.78   12.42
   4   9   1   82.85   12.29
   4  -9  -1   67.54   10.30
   4  -9  -1   48.23    9.51
  -4  -9  -1   55.46   11.25
  -4   9   1   58.17   10.07
  -4   9   1   49.43   12.76
  -4   9   1   72.89    9.81
  -4  -9  -1   58.16   14.65
  -4  -9  -1   78.84    8.13
   4  10   1   23.43    8.13
   4  10   1   19.93    7.17
   4 -10  -1    6.80    7.58
   4  10   1   24.51    9.13
   4 -10  -1   12.06    7.23
   4 -10  -1   18.51    7.42
  -4  10   1   10.50    6.00
  -4  10   1   16.50    9.71
  -4 -10  -1    7.96    4.74
  -4 -10  -1   17.60    9.19
  -4 -10  -1    7.31   10.06
  -4  10   1   32.80    8.06
   4 -11  -1   15.76   13.45
   4 -11  -1   29.50    9.09
   4  11   1   10.01    9.12
   4  11   1   15.57    8.73
   4  11   1   10.12    6.75
   4  11   1    5.02    5.51
   4 -11  -1   20.81   12.27
  -4 -11  -1   18.34   19.61
  -4 -11  -1   13.39    5.07
  -4  11   1    5.54    6.72
  -4  11   1   19.85    9.31
  -4  11   1   17.43   10.41
   4  12   1   31.16   12.77
   4 -12  -1   30.26    9.34
   4  12   1   24.61    9.87
   4  12   1   20.65    7.43
   4  12   1   38.92   10.57
  -4  12   1   25.18    9.47
  -4 -12  -1   23.18    6.55
  -4  12   1   -3.40   10.84
   4  13   1   -0.08    9.51
   4 -13  -1   -0.45    7.81
   4 -13  -1   19.63   10.56
   4  13   1    6.44   10.95
   4  13   1   -1.47    8.79
  -4 -13  -1    5.01    9.33
  -4  13   1   11.39   12.74
  -4  13   1   16.01    9.14
  -4  13   1    7.31    9.48
   4 -14  -1   21.17   10.92
   4 -14  -1   14.48   10.19
   4  14   1   42.40   12.36
   4  14   1   25.23   11.56
   4  14   1   20.45   12.60
  -4  14   1   40.78   12.86
  -4  14   1   19.27   11.58
   4  15   1   13.39   13.16
   4 -15  -1   -4.15   10.10
   4  15   1    4.97   12.22
   4  15   1   -1.13   11.47
   4 -15  -1   11.84   10.45
  -4  15   1    4.39   10.52
  -4 -15  -1   -2.26    9.53
  -4 -15  -1   24.20    8.99
  -4  15   1   17.23   13.02
  -4  15   1   15.89   16.60
   4  16   1   17.02   10.36
   4 -16  -1   14.88   12.06
   4  16   1   19.46   13.60
   4 -16  -1   23.66   12.67
  -4 -16  -1   12.62    9.30
  -4  16   1   34.43   22.15
  -4  16   1   13.74   11.64
   4 -17  -1   34.81   13.86
   4  17   1    6.08   10.49
  -4  17   1   40.85   22.29
  -4 -17  -1   18.37   11.04
  -4  17   1   -1.03   13.88
   4  18   1  100.34   24.13
   4 -18  -1   75.69   17.89
  -4 -18  -1   53.45   14.22
  -4  18   1   47.81   18.35
  -4  18   1   75.86   26.84
   4 -19  -1   52.61   17.84
  -4 -19  -1   23.72   14.50
  -4  19   1   23.01   28.76
  -4  19   1   50.38   20.69
   5  18  -1    3.06   13.23
   5 -18   1    8.20   17.31
  -5 -18   1   28.17    6.69
  -5  18  -1   66.65   33.36
  -5  18  -1    5.67   19.63
   5  17  -1   -8.84   17.13
   5 -17   1    7.79   14.65
  -5  17  -1    1.78   15.24
  -5 -17   1    4.51    5.77
  -5  17  -1   -2.04   26.27
  -5  17  -1    3.28   18.83
   5  16  -1   21.79   21.25
   5  16  -1   18.48   15.79
   5 -16   1   17.92   13.60
   5 -16   1   31.99   17.55
   5  16  -1   22.84   10.00
  -5 -16   1   20.91    5.14
  -5  16  -1   32.87   16.95
  -5  16  -1   14.34   15.10
  -5  16  -1   30.66   22.75
   5 -15   1  -10.52   15.85
   5  15  -1   22.83   19.73
   5  15  -1   -6.40   12.67
  -5  15  -1   23.31   13.49
  -5  15  -1   -4.02   18.53
  -5 -15   1    1.69    4.05
  -5  15  -1  -17.65   12.58
   5  14  -1   29.75   17.85
   5 -14   1   26.79   13.70
   5 -14   1   23.45   12.07
   5  14  -1   63.60   20.29
   5  14  -1   22.55   11.67
  -5  14  -1   43.72   20.00
  -5 -14   1   27.23    5.17
  -5  14  -1   26.08   12.19
  -5 -14   1   13.93   11.82
  -5  14  -1   51.67   17.47
   5  13  -1    9.42    7.61
   5 -13   1   15.81   10.25
   5  13  -1    4.65   12.17
   5 -13   1    4.75   11.40
   5  13  -1   -0.46    8.90
  -5  13  -1   19.59   10.32
  -5  13  -1   -4.73   13.16
  -5  13  -1    8.98   11.10
   5 -12   1  105.95   18.20
   5  12  -1  114.40   13.41
   5  12  -1   90.64   14.16
   5 -12   1  132.04   17.83
  -5  12  -1   90.87   14.46
  -5  12  -1  112.31   15.86
  -5  12  -1  111.39   20.94
   5 -11   1   23.19   10.76
   5 -11   1   31.78   10.42
   5  11  -1   47.20   11.94
   5  11  -1   33.58    9.43
   5  11  -1   31.66    8.08
  -5 -11   1   17.99   10.88
  -5  11  -1   37.48   10.19
  -5  11  -1   54.32   12.03
   5  10  -1    9.80    6.15
   5  10  -1   13.22    9.43
   5 -10   1   17.59    9.83
   5  10  -1   13.87    7.23
   5  10  -1   22.52    8.42
  -5  10  -1   30.76    8.98
  -5 -10   1   21.16    9.08
  -5  10  -1   19.17   10.54
  -5 -10   1   12.06   12.61
  -5  10  -1   12.33    6.91
   5   9  -1  121.91   12.27
   5   9  -1   63.69   12.81
   5  -9   1  109.82   15.10
   5  -9   1  106.88   12.90
   5   9  -1  102.14   12.17
  -5  -9   1  102.14   13.92
  -5   9  -1   95.53   13.69
  -5  -9   1  127.74   20.11
  -5   9  -1   99.95   12.71
   5  -8   1   16.93    7.55
   5  -8   1   16.52    8.75
   5   8  -1   24.68    9.09
   5  -8   1   18.41    7.65
   5   8  -1   13.41    8.56
   5   8  -1   23.60    6.68
   5   8  -1   14.69    6.12
  -5   8  -1   27.87    7.61
  -5   8  -1   21.21    6.86
  -5  -8   1   29.95    8.84
  -5  -8   1   24.21   11.20
   5  -7   1  148.03   13.33
   5   7  -1  101.15   12.44
   5  -7   1  159.64   14.59
   5   7  -1  142.61   11.21
   5  -7   1  100.67   13.24
   5   7  -1  150.48   15.83
   5   7  -1  141.42   10.95
  -5   7  -1  133.76   12.74
  -5   7  -1  131.72   12.45
  -5   7  -1  129.42   16.91
  -5  -7   1  151.09   19.67
  -5  -7   1  129.74   14.37
   5   6  -1  257.54   13.88
   5   6  -1  279.73   14.94
   5  -6   1  279.89   18.39
   5   6  -1  273.15   18.72
   5  -6   1  262.20   17.90
  -5  -6   1  314.34   28.26
  -5   6  -1  298.04   16.74
  -5   6  -1  275.72   19.69
  -5  -6   1  254.94   16.28
  -5   6  -1  282.88   17.23
   5  -5   1   72.43    9.21
   5  -5   1   93.99   11.73
   5  -5   1   93.50   12.40
   5   5  -1   84.80    8.29
   5   5  -1   91.07    7.78
   5   5  -1   72.24   10.71
   5   5  -1   96.60   15.78
  -5   5  -1   77.98    9.68
  -5   5  -1  113.95   14.11
  -5  -5   1  101.26   10.20
  -5   5  -1   92.24   12.70
   5  -4   1  162.07   11.93
   5   4  -1  161.06   13.90
   5   4  -1  137.40    9.74
   5   4  -1  140.04   14.48
   5  -4   1  152.31   12.04
   5  -4   1  177.62   13.58
  -5   4  -1  156.25   15.24
  -5   4  -1  148.03   10.82
  -5   4  -1  148.84   13.07
  -5  -4   1  165.18   20.71
   5   3  -1  100.49    8.07
   5  -3   1  122.53    9.93
   5   3  -1  128.10   13.63
   5  -3   1  105.76    9.80
   5  -3   1  112.55   11.09
   5   3  -1   89.11   11.66
  -5  -3   1   94.91    8.54
  -5   3  -1  108.01   12.47
  -5   3  -1  102.93    9.11
  -5   3  -1  110.83   12.45
  -5  -3   1  108.59    9.42
  -5   3  -1  108.17    9.02
   5   2  -1  348.13   14.90
   5  -2   1  328.25   16.01
   5  -2   1  354.62   18.99
   5   2  -1  361.16   20.34
  -5  -2   1  377.31   19.60
  -5   2  -1  325.47   15.43
  -5   2  -1  345.06   19.36
  -5  -2   1  352.40   16.35
  -5   2  -1  323.33   17.98
  -5   2  -1  329.60   18.75
  -5   2  -1  340.08   14.93
  -5  -2   1  345.65   15.22
   5   1  -1   25.50    6.38
   5   1  -1    9.18    3.54
   5  -1   1    5.45    4.00
   5   1  -1    7.80    3.58
   5  -1   1   20.12    6.06
  -5  -1   1   21.88    7.03
  -5  -1   1   11.80    4.84
  -5   1  -1   20.69    4.52
  -5   1  -1    6.98    5.60
  -5  -1   1    7.19    3.38
  -5   1  -1   24.27    7.83
  -5  -1   1   12.36    5.44
  -5   1  -1   10.03    5.08
  -5   1  -1   12.48    3.60
   5   0   1    2.91    3.38
   5   0  -1    5.42    4.87
   5   0   1   12.60    4.19
   5   0  -1    3.07    2.87
   5   0   1    4.43    4.44
  -5   0  -1    4.30    3.18
  -5   0   1    6.84    1.72
  -5   0  -1    6.09    4.30
  -5   0  -1   11.53    3.23
  -5   0   1    7.74    3.81
  -5   0   1    9.19    4.10
  -5   0   1    7.91    5.59
  -5   0   1    2.36    3.81
  -5   0   1    6.46    1.75
  -5   0  -1   10.23    4.81
   5   1   1   10.15    4.22
   5   1   1   11.05    5.83
   5  -1  -1   11.42    4.51
   5  -1  -1    9.60    3.78
  -5   1   1   10.29    4.30
  -5   1   1    7.31    4.12
  -5  -1  -1    9.95    5.08
  -5  -1  -1    8.42    3.05
  -5   1   1    8.19    4.94
  -5   1   1   12.85    3.08
  -5   1   1   15.41    3.22
  -5  -1  -1    8.27    2.90
  -5  -1  -1   17.04    5.26
  -5  -1  -1   16.99    5.24
  -5   1   1    6.14    5.96
   5  -2  -1  338.22   16.02
   5  -2  -1  352.11   17.55
   5  -2  -1  361.39   15.52
   5   2   1  324.51   15.83
   5   2   1  344.43   20.89
  -5   2   1  345.14   17.82
  -5   2   1  336.14   13.66
  -5   2   1  352.01   18.16
  -5   2   1  375.16   21.49
  -5   2   1  324.99   13.36
  -5  -2  -1  338.06   16.29
  -5  -2  -1  323.95   12.00
  -5  -2  -1  329.91   17.62
  -5  -2  -1  339.41   16.51
  -5  -2  -1  342.51   13.35
   5  -3  -1   86.34   11.15
   5   3   1  106.58   13.31
   5  -3  -1  104.94    9.40
   5  -3  -1  102.51    8.71
   5   3   1   88.57    9.37
   5  -3  -1   98.52    9.71
  -5   3   1   91.53   12.88
  -5  -3  -1  111.07    9.08
  -5  -3  -1   91.81    6.64
  -5   3   1   97.14    7.71
  -5   3   1  117.40    8.54
  -5   3   1   96.17    9.64
  -5  -3  -1  101.39    5.87
   5   4   1  174.36   11.68
   5   4   1  169.70   12.28
   5  -4  -1  167.82   11.58
   5   4   1  153.71   11.32
   5  -4  -1  148.31   13.19
   5  -4  -1  144.54   11.94
   5  -4  -1  163.72   11.99
  -5   4   1  156.25   13.60
  -5   4   1  169.59   12.12
  -5   4   1  154.42   10.52
  -5   4   1  161.48   10.61
  -5  -4  -1  149.19   15.39
  -5  -4  -1  158.33    8.02
  -5  -4  -1  152.70   12.64
  -5  -4  -1  160.33    7.10
   5   5   1  101.09   11.00
   5  -5  -1   83.62   11.93
   5   5   1   79.04    9.92
   5  -5  -1   83.56   10.89
   5  -5  -1   93.28   10.00
   5   5   1   84.90   10.07
  -5   5   1   81.20    9.24
  -5  -5  -1   86.79    5.88
  -5   5   1   87.24    9.81
  -5   5   1   88.68   13.48
  -5  -5  -1   92.90   12.13
  -5   5   1   86.23    9.53
  -5  -5  -1   83.42   14.19
  -5  -5  -1   87.88    6.04
   5   6   1  279.77   15.97
   5   6   1  295.24   16.53
   5   6   1  259.68   16.53
   5  -6  -1  278.43   17.90
   5  -6  -1  263.11   16.39
   5   6   1  270.95   18.75
   5  -6  -1  296.57   19.45
  -5  -6  -1  287.22   22.73
  -5  -6  -1  298.96   11.27
  -5   6   1  281.70   16.29
  -5  -6  -1  285.56   18.60
  -5   6   1  279.91   15.73
   5   7   1  123.96   11.85
   5  -7  -1  122.59   15.18
   5  -7  -1  139.05   12.74
   5   7   1  103.57   12.45
   5   7   1  136.36   12.36
  -5   7   1  134.78   13.91
  -5  -7  -1  138.00   15.67
  -5  -7  -1  153.06    8.16
  -5  -7  -1  141.10   19.29
  -5   7   1  141.21   11.59
   5   8   1   15.58    7.44
   5  -8  -1   17.78    6.14
   5   8   1   12.15    6.26
   5   8   1   20.04    6.85
   5  -8  -1    9.49    6.60
   5   8   1   17.77    6.74
  -5  -8  -1   30.35   11.56
  -5  -8  -1   22.01    9.19
  -5  -8  -1   17.29    3.95
  -5   8   1   15.40    5.76
  -5   8   1   19.28    7.08
  -5   8   1   28.15   10.11
   5  -9  -1  123.27   14.52
   5   9   1  124.71   14.73
   5   9   1  100.97   12.80
   5   9   1  118.60   14.13
   5  -9  -1  114.15   16.10
  -5  -9  -1   82.42   13.54
  -5  -9  -1  115.55   19.58
  -5  -9  -1   99.56    7.69
  -5   9   1   94.24   12.97
  -5   9   1  129.26   18.96
   5 -10  -1   13.65    8.52
   5  10   1   21.41   10.86
   5  10   1   25.86    8.60
   5  10   1   15.89    8.66
   5  10   1   13.14    9.37
  -5  10   1   16.22    7.60
  -5 -10  -1   13.66   15.16
  -5 -10  -1   13.36    4.63
   5 -11  -1   20.72   10.11
   5  11   1   28.91    9.05
   5 -11  -1   40.69   11.46
   5  11   1   30.10    9.92
   5  11   1   53.34   13.68
   5  11   1   32.54   10.82
  -5  11   1   19.89   10.85
  -5  11   1   22.99    8.41
  -5 -11  -1   26.67    5.58
   5  12   1   77.40   16.90
   5 -12  -1  107.26   16.04
   5  12   1  117.63   13.87
   5  12   1  100.08   15.02
   5 -12  -1  119.48   18.44
   5  12   1  116.37   17.44
  -5  12   1  102.76   21.54
  -5  12   1  111.55   13.75
  -5 -12  -1  110.37    9.87
  -5  12   1   91.67   14.72
   5  13   1    1.55    9.69
   5 -13  -1   -8.29   10.01
   5 -13  -1    9.22   10.44
   5  13   1    5.13    7.94
   5  13   1   -7.50    9.58
  -5  13   1   16.10   16.02
  -5  13   1   11.66   10.79
  -5  13   1   13.85    9.61
  -5 -13  -1   -0.40    5.63
   5  14   1    7.90   12.04
   5  14   1   18.91    9.32
   5 -14  -1   29.91   12.84
   5 -14  -1   11.08   12.69
   5  14   1   28.07   12.25
  -5 -14  -1   25.51    7.33
  -5  14   1   -8.40   17.88
  -5  14   1    7.11   11.09
  -5  14   1   15.36   10.46
   5 -15  -1   15.78   12.09
   5  15   1   16.74   14.77
   5  15   1   18.74   22.28
   5 -15  -1   16.85   13.59
   5  15   1    3.61   13.88
  -5 -15  -1    4.71    7.41
  -5  15   1    0.61   11.05
  -5  15   1   10.98   18.39
  -5  15   1    1.82   13.90
   5  16   1   63.90   18.03
   5  16   1   18.66   11.08
   5 -16  -1   19.00   11.61
  -5  16   1   41.66   15.40
  -5  16   1   34.09   14.94
  -5 -16  -1   42.52   10.38
   5  17   1   26.07   12.36
   5 -17  -1    3.58   15.19
   5  17   1   53.29   31.69
  -5  17   1   18.83   16.12
  -5  17   1   17.67   15.56
  -5  17   1   40.20   28.88
   5 -18  -1   27.08   17.91
   5  18   1   20.43   14.70
  -5  18   1   20.56   18.30
  -5  18   1   32.76   20.45
  -5  18   1   46.87   28.27
  -5 -18  -1   22.85   11.37
   6 -17   1    9.99   20.49
   6 -17   1   -7.39   22.03
   6  17  -1   19.83   15.23
  -6  17  -1   45.33   22.91
  -6  17  -1   56.71   39.13
   6 -16   1   23.59   19.10
   6 -16   1   33.09   20.05
  -6  16  -1   16.64   16.36
  -6  16  -1   36.89   24.71
   6  15  -1   28.44   11.15
   6  15  -1   21.86   13.99
   6 -15   1    8.43   20.00
  -6  15  -1  -11.39   21.78
  -6  15  -1   12.16   14.92
   6  14  -1  -17.39   15.83
   6  14  -1  -11.02    9.41
   6 -14   1   -1.19   16.45
  -6  14  -1    3.97   12.66
  -6  14  -1    2.92   18.38
   6  13  -1   -1.27    8.65
   6 -13   1    7.37   15.85
   6  13  -1    9.59   10.43
   6  13  -1   16.54   14.48
  -6  13  -1   12.22   11.95
  -6  13  -1   21.04   12.11
  -6  13  -1   21.22   19.10
   6  12  -1  -13.01   12.19
   6 -12   1   -4.80   11.35
   6  12  -1   -2.11    7.81
  -6  12  -1    6.31   15.00
  -6 -12   1    0.83   11.06
  -6  12  -1   -8.70   10.02
   6  11  -1   35.95   13.28
   6 -11   1   22.42   13.83
   6  11  -1   45.62   10.30
   6  11  -1   58.36   11.45
   6 -11   1   29.59   12.51
  -6  11  -1   53.92   12.26
  -6  11  -1   21.76   14.63
   6  10  -1   15.33   11.30
   6  10  -1   37.79    9.38
   6  10  -1   46.10   10.71
   6 -10   1   41.00   12.26
   6 -10   1   41.68   12.11
  -6  10  -1   24.72   13.88
  -6  10  -1   49.99   13.38
  -6  10  -1   35.28    9.65
   6   9  -1   64.38   15.87
   6  -9   1   61.31   11.84
   6   9  -1   45.28   10.12
   6   9  -1   49.86   14.10
   6   9  -1   67.17   10.26
   6  -9   1   64.04   13.45
  -6   9  -1   59.92   12.43
  -6   9  -1   62.59   11.50
  -6  -9   1   70.84   18.11
  -6  -9   1   58.99   13.13
   6  -8   1  585.17   31.01
   6   8  -1  569.70   34.75
   6   8  -1  499.45   28.75
   6   8  -1  528.91   23.11
   6  -8   1  509.22   29.06
   6  -8   1  529.71   26.76
  -6   8  -1  505.57   26.34
  -6  -8   1  521.55   27.02
  -6   8  -1  536.15   27.02
  -6  -8   1  443.86   34.06
   6   7  -1  186.25   25.88
   6   7  -1  183.27   13.82
   6  -7   1  185.26   17.89
   6   7  -1  167.51   18.39
   6  -7   1  175.63   15.96
   6   7  -1  156.91   12.11
  -6   7  -1  203.38   19.67
  -6   7  -1  164.30   15.69
  -6   7  -1  188.83   16.48
  -6  -7   1  164.23   15.59
   6   6  -1  169.05   16.89
   6  -6   1  193.38   15.27
   6   6  -1  168.48   13.01
   6   6  -1  179.60   21.28
   6  -6   1  132.38   16.25
  -6  -6   1  162.88   15.17
  -6   6  -1  182.79   15.74
  -6   6  -1  163.99   15.59
   6  -5   1   70.70   13.99
   6   5  -1   61.60   11.36
   6   5  -1   79.54    9.75
   6  -5   1   64.89   10.49
   6  -5   1   76.14   11.84
   6   5  -1   76.78   14.07
   6  -5   1   63.67   11.07
  -6  -5   1   68.18   14.49
  -6  -5   1   83.55   11.58
  -6  -5   1   80.38    8.37
  -6   5  -1   58.53    9.01
  -6   5  -1   71.23   10.05
  -6   5  -1   77.92   12.16
  -6   5  -1   70.81   16.63
   6   4  -1   68.89   11.53
   6   4  -1   71.32    8.66
   6   4  -1   65.96   12.17
   6  -4   1   58.49   10.49
   6  -4   1   47.97    8.74
   6  -4   1   77.43   11.53
   6  -4   1   63.39    9.91
  -6   4  -1   57.19   10.45
  -6  -4   1   56.94    8.90
  -6   4  -1   61.87    8.63
  -6   4  -1   68.50   11.16
  -6  -4   1   57.84   13.58
  -6  -4   1   75.78    8.80
  -6   4  -1   68.40    9.33
   6  -3   1   10.97    5.95
   6   3  -1    6.85    8.62
   6   3  -1    5.77    4.21
   6  -3   1    5.50    5.27
  -6   3  -1   18.64    7.65
  -6  -3   1    9.53    4.13
  -6   3  -1    2.37    6.04
  -6   3  -1    2.44    6.17
  -6  -3   1    2.18    5.46
  -6   3  -1   15.13    5.45
   6  -2   1  212.47   16.51
   6   2  -1  231.65   13.34
   6  -2   1  243.30   14.88
  -6  -2   1  230.35   13.14
  -6  -2   1  218.00   14.55
  -6   2  -1  205.04   16.85
  -6  -2   1  210.79   16.87
  -6   2  -1  225.14   12.93
  -6   2  -1  180.31   14.63
  -6  -2   1  226.00   18.79
   6  -1   1   48.13    8.09
   6   1  -1   32.19    6.07
   6   1  -1   30.07    5.64
  -6  -1   1   50.35    8.43
  -6  -1   1   49.05    9.26
  -6   1  -1   27.55    7.76
  -6   1  -1   45.98    8.79
  -6   1  -1   21.45    5.47
   6   0  -1   14.74    6.65
   6   0  -1    6.11    4.13
  -6   0  -1    3.85    5.57
  -6   0  -1    3.84    5.42
  -6   0   1    6.04    4.55
  -6   0  -1   -0.97    4.91
  -6   0   1    8.38    6.21
  -6   0  -1   -0.01    3.88
  -6   0   1   20.21    6.04
  -6   0  -1   14.46    7.15
   6   1   1   36.37    8.73
   6  -1  -1   25.57    7.27
   6   1   1   25.27    6.55
   6  -1  -1   38.81    6.66
  -6  -1  -1   39.25    8.86
  -6   1   1   29.32    8.34
  -6  -1  -1   28.02    7.20
  -6   1   1   31.57   10.04
  -6  -1  -1   34.30    5.12
  -6   1   1   43.10    8.47
  -6   1   1   27.22    6.50
  -6  -1  -1   45.98   10.68
  -6  -1  -1   44.20    7.80
   6   2   1  215.07   13.93
   6  -2  -1  226.85   15.71
   6  -2  -1  236.84   17.49
   6  -2  -1  205.17   13.07
   6   2   1  257.96   19.09
  -6  -2  -1  207.17   16.01
  -6   2   1  206.70   15.71
  -6   2   1  210.86   10.75
  -6  -2  -1  190.39   29.26
  -6   2   1  245.48   18.96
  -6  -2  -1  188.64   13.00
  -6  -2  -1  208.13    9.66
  -6   2   1  238.82   15.07
  -6   2   1  218.22   15.05
   6  -3  -1    4.90    4.76
   6  -3  -1    2.69    5.72
   6  -3  -1    3.17    4.83
   6   3   1    7.62    5.00
   6  -3  -1    6.85    5.21
   6   3   1    7.88    7.22
  -6  -3  -1    3.56    6.01
  -6   3   1    5.86    6.44
  -6   3   1   20.48    7.68
  -6  -3  -1   -1.94    7.16
  -6  -3  -1   11.46    4.72
  -6   3   1    8.23    5.55
  -6   3   1    5.35    4.12
   6  -4  -1   56.43    8.41
   6  -4  -1   86.75   13.28
   6   4   1   77.17   13.76
   6   4   1   67.98    9.28
   6  -4  -1   70.64   10.16
  -6   4   1   75.85   14.36
  -6   4   1   51.68   11.67
  -6   4   1   63.85    8.19
  -6   4   1   75.97   10.75
  -6  -4  -1   75.33   10.06
  -6  -4  -1   80.61   11.43
   6   5   1   65.69    9.67
   6   5   1   61.71    9.10
   6   5   1   76.00   12.97
   6  -5  -1   51.56    9.69
   6  -5  -1   51.01    9.09
  -6   5   1   79.80    9.64
  -6   5   1   62.26   11.65
  -6  -5  -1   92.35   13.89
  -6   5   1   63.58    9.73
   6   6   1  185.92   15.86
   6   6   1  163.89   13.17
   6  -6  -1  153.70   13.03
   6   6   1  164.17   20.78
   6  -6  -1  128.73   16.16
   6   6   1  160.54   13.31
  -6  -6  -1  124.12   15.60
  -6   6   1  159.75   19.76
  -6   6   1  192.51   24.62
  -6   6   1  160.17   13.39
   6  -7  -1  189.51   15.36
   6   7   1  207.09   20.73
   6   7   1  181.11   17.97
   6   7   1  189.94   14.69
   6   7   1  177.36   22.49
   6  -7  -1  189.69   17.83
   6  -7  -1  181.88   16.46
   6   7   1  182.07   14.57
  -6  -7  -1  181.11   18.15
  -6   7   1  216.12   21.07
  -6  -7  -1  202.49   24.12
   6   8   1  575.04   26.37
   6  -8  -1  528.68   28.80
   6   8   1  514.51   25.82
   6  -8  -1  541.62   26.74
   6  -8  -1  528.46   30.23
  -6  -8  -1  523.80   35.03
  -6   8   1  565.43   33.04
  -6  -8  -1  581.80   31.07
   6  -9  -1   55.25   11.58
   6  -9  -1   59.86   13.81
   6   9   1   58.70   11.31
   6   9   1   67.13   12.80
   6  -9  -1   73.62   15.03
  -6   9   1   63.73   14.92
  -6  -9  -1   56.81   16.13
  -6   9   1   53.46   10.42
   6  10   1   24.51    9.52
   6  10   1   41.01   10.46
   6 -10  -1   45.24   12.92
   6 -10  -1   38.72   10.61
   6  10   1   50.88   11.44
  -6  10   1   37.38    9.19
  -6  10   1   51.20   15.76
   6  11   1   53.02   12.36
   6  11   1   30.13   10.17
   6  11   1   55.64   13.52
   6 -11  -1   40.12   12.59
  -6  11   1   53.16   10.69
  -6  11   1   41.34   17.70
  -6 -11  -1   42.02   17.05
  -6  11   1   50.92   12.92
   6  12   1    1.18    9.69
   6  12   1   -1.66    8.61
   6 -12  -1  -10.19   15.42
   6  12   1    6.83   11.93
  -6  12   1    0.36   14.65
  -6  12   1    6.16    8.97
  -6 -12  -1    4.17   11.40
  -6 -12  -1   28.00   17.87
   6  13   1   13.94   16.41
   6  13   1   28.55   10.58
   6  13   1   17.16   14.16
   6 -13  -1    7.97   13.63
   6  13   1    4.61   13.18
  -6  13   1   22.84   17.75
  -6  13   1   18.03   10.32
   6 -14  -1   -6.06   14.54
   6  14   1   -5.38   10.51
  -6  14   1   -9.48   20.52
  -6  14   1   -1.11   10.64
   6 -15  -1   15.36   18.23
   6  15   1   25.65   12.06
   6  15   1   32.41   15.93
  -6  15   1   26.33   25.72
  -6  15   1   35.28   14.25
   6 -16  -1    5.14   20.02
  -6  16   1   49.00   32.07
  -6  16   1   24.57   15.06
  -6  16   1   17.77   15.61
   6 -17  -1   51.86   24.54
  -6  17   1   43.38   18.74
   7 -15   1  -21.17   20.24
  -7  15  -1   11.21   16.92
  -7  15  -1    7.04   25.97
  -7  15  -1  -30.49   17.25
   7 -14   1  -13.21   17.94
   7  14  -1   20.50   15.59
  -7  14  -1   10.30   22.98
  -7  14  -1   -2.48   15.04
  -7  14  -1   35.55   16.01
   7 -13   1   -8.49   18.19
   7  13  -1    7.54   10.93
  -7  13  -1   28.53   14.08
  -7  13  -1  -13.45   18.73
  -7  13  -1   11.64   13.95
   7 -12   1    2.34   15.38
   7  12  -1  -19.79   24.90
   7  12  -1   -0.85   10.83
  -7  12  -1    7.70   12.90
  -7  12  -1    6.05   12.42
  -7  12  -1    3.17   20.42
   7 -11   1   69.17   16.30
   7  11  -1   45.92   12.78
   7 -11   1   45.27   18.90
   7  11  -1   94.70   18.87
  -7  11  -1   86.84   21.04
  -7  11  -1   72.72   15.19
  -7  11  -1   62.46   14.60
   7  10  -1   49.76   14.51
   7  10  -1   33.20   12.45
   7 -10   1   17.98   11.85
   7 -10   1   11.97   12.61
  -7  10  -1   38.11   12.46
  -7 -10   1   30.95   14.31
  -7 -10   1    6.49   18.05
  -7  10  -1   31.88   10.90
  -7  10  -1   15.71   16.57
   7  -9   1   23.20   11.19
   7   9  -1   11.06   10.76
   7   9  -1   18.32   12.80
  -7   9  -1   16.08   14.07
  -7   9  -1   12.77   11.59
  -7   9  -1   12.09    9.64
  -7   9  -1   15.15   10.45
   7   8  -1  273.94   25.42
   7   8  -1  258.25   23.21
   7  -8   1  299.85   26.14
   7   8  -1  250.73   25.69
   7   8  -1  259.55   29.83
  -7   8  -1  293.37   21.93
  -7   8  -1  246.69   24.85
  -7   8  -1  278.31   21.88
   7  -7   1    2.46    8.17
   7   7  -1    9.08   10.72
   7  -7   1  -13.68    8.32
   7   7  -1   22.71   12.63
  -7   7  -1    2.14    6.84
  -7  -7   1    2.34    6.54
  -7  -7   1   16.82   13.25
  -7   7  -1   -9.65    8.15
  -7   7  -1    1.53   10.54
   7  -6   1   69.52   14.37
   7  -6   1   77.34   14.31
   7  -6   1   65.45   11.07
   7   6  -1   82.26   13.83
  -7   6  -1   49.91   10.01
  -7  -6   1   68.83   12.27
  -7   6  -1   89.38   14.83
  -7   6  -1   92.95   16.02
  -7  -6   1   53.23   15.74
  -7   6  -1   65.55   13.49
  -7  -6   1   71.12   10.26
   7  -5   1   30.60   10.84
   7   5  -1   11.76   10.14
   7  -5   1   19.57    8.79
   7  -5   1   34.81    9.38
   7  -5   1   32.79   10.48
   7   5  -1   29.40   14.60
  -7   5  -1   34.97    8.66
  -7   5  -1   38.73   11.15
  -7  -5   1   41.95   10.43
  -7   5  -1   39.86   11.82
  -7  -5   1   35.96    7.92
  -7  -5   1   30.31   17.93
   7  -4   1   19.88    8.04
   7  -4   1   23.60    9.11
   7  -4   1   23.22    8.58
   7   4  -1   21.24    9.55
  -7  -4   1   28.63    8.40
  -7   4  -1   33.30   10.20
  -7  -4   1   11.98    6.15
  -7  -4   1   43.61   13.85
  -7   4  -1   15.40    7.16
  -7   4  -1   20.94    9.61
  -7   4  -1    9.98    6.23
   7  -3   1  191.10   17.83
   7  -3   1  200.65   15.98
   7   3  -1  228.99   20.98
  -7   3  -1  208.24   19.85
  -7  -3   1  197.16   14.18
  -7  -3   1  162.75   20.33
  -7  -3   1  212.24   16.50
  -7   3  -1  197.33   13.77
  -7   3  -1  190.29   17.97
   7   2  -1    7.73    5.59
   7  -2   1   15.87    8.41
   7  -2   1   11.07    6.75
   7   2  -1    9.70    7.71
  -7  -2   1    6.73    6.06
  -7   2  -1   21.25    9.66
  -7  -2   1    7.21    9.42
  -7   2  -1   22.45    6.09
  -7  -2   1    9.03    7.49
  -7  -2   1    7.48    7.18
   7  -1   1   48.00   10.85
   7   1  -1   37.96   10.73
  -7  -1   1   59.14   12.27
  -7   1  -1   36.16    9.63
  -7   1  -1   46.35    7.00
  -7  -1   1   44.05    8.50
  -7  -1   1   41.57    9.59
  -7   1  -1   31.44   10.23
   7   0   1   16.43    7.71
   7   0  -1    5.99    5.25
   7   0  -1    2.78    7.12
  -7   0  -1    6.46    6.68
  -7   0   1   14.38    7.56
  -7   0   1    2.93    7.04
  -7   0  -1    1.85    8.60
  -7   0  -1    6.55    3.82
  -7   0  -1    4.49    4.16
   7  -1  -1   48.09   10.23
   7  -1  -1   67.53    9.32
   7  -1  -1   43.34   10.14
   7   1   1   43.06   11.26
  -7  -1  -1   43.29    9.08
  -7  -1  -1   43.25    4.54
  -7   1   1   43.12   10.91
  -7  -1  -1   34.69    4.71
  -7   1   1   35.75    9.44
  -7   1   1   46.41    9.43
  -7  -1  -1   53.83   11.48
  -7  -1  -1   56.47   13.39
   7  -2  -1    8.41    6.32
   7   2   1   12.37    6.35
   7  -2  -1   15.63    7.40
   7   2   1   20.84   10.00
   7  -2  -1   26.09    9.11
  -7  -2  -1   26.02    9.44
  -7  -2  -1   20.24    7.41
  -7   2   1   10.88    7.63
  -7   2   1    1.60    7.00
  -7  -2  -1   23.07   10.28
  -7   2   1   15.94    9.32
  -7   2   1   10.21    3.31
  -7   2   1    9.71    8.95
  -7   2   1   13.25    4.11
   7  -3  -1  159.01   15.78
   7   3   1  242.75   16.59
   7   3   1  221.57   20.64
   7  -3  -1  228.39   15.70
   7  -3  -1  206.70   18.00
  -7  -3  -1  201.15   15.18
  -7  -3  -1  185.06   16.87
  -7   3   1  210.47   11.52
  -7   3   1  207.77   21.20
  -7   3   1  202.27   26.10
  -7   3   1  210.12   18.06
  -7   3   1  190.54   10.99
   7  -4  -1   12.14    8.03
   7  -4  -1   12.80    6.23
   7  -4  -1   17.22    7.81
   7   4   1   19.60    7.32
   7   4   1   12.13    8.62
   7  -4  -1   16.49    8.27
  -7   4   1   19.67    5.98
  -7  -4  -1   21.22    8.08
  -7  -4  -1   24.70    8.91
  -7   4   1   31.35   11.47
   7  -5  -1   25.61    8.64
   7   5   1   32.71    7.75
   7  -5  -1    7.88    9.43
   7  -5  -1   32.15    8.54
   7  -5  -1   38.77    8.85
   7   5   1   42.60   12.94
  -7   5   1   30.61    7.09
  -7   5   1   19.41    6.81
  -7   5   1   26.83   11.00
  -7  -5  -1   39.26   11.46
  -7   5   1   38.69   12.75
  -7   5   1   32.71   10.35
  -7  -5  -1   16.59    8.42
   7  -6  -1   91.44   15.91
   7  -6  -1   85.25   12.63
   7   6   1   92.97   17.68
   7   6   1   68.36   11.41
  -7   6   1   81.61   12.29
  -7  -6  -1   87.88   11.46
  -7  -6  -1   67.65   16.26
  -7   6   1   65.46   15.17
  -7   6   1   57.00    9.92
  -7   6   1   62.06    9.59
  -7  -6  -1   57.70   11.97
  -7   6   1   70.74   15.93
   7  -7  -1    5.54    8.84
   7   7   1   13.26    7.98
   7   7   1    2.21    8.71
   7   7   1   19.14   12.19
  -7   7   1   -1.29    7.07
  -7   7   1    5.57    7.78
  -7   7   1   17.42    9.78
   7   8   1  225.65   27.62
   7   8   1  233.24   22.28
   7  -8  -1  235.58   19.91
   7   8   1  266.70   20.06
  -7   8   1  231.00   19.22
  -7   8   1  265.33   19.37
  -7   8   1  243.03   18.52
  -7   8   1  217.82   25.99
   7  -9  -1   22.15   10.47
   7   9   1   21.92   10.58
  -7   9   1   15.87    9.40
  -7   9   1   14.04   10.23
  -7  -9  -1   -0.02   18.04
  -7   9   1  -10.38   11.68
   7  10   1   29.21   13.68
   7  10   1   38.32   12.61
   7  10   1   34.85   10.68
   7 -10  -1   48.49   13.25
   7 -10  -1   40.07   14.58
   7 -10  -1   41.88   19.24
  -7  10   1   -1.41   10.21
  -7 -10  -1   14.01   12.54
  -7  10   1   33.07   10.63
  -7 -10  -1   34.13   19.11
   7  11   1   48.48   13.55
   7  11   1   68.45   13.39
   7  11   1   84.19   23.76
   7 -11  -1   84.07   15.64
  -7  11   1   70.45   19.66
  -7  11   1   52.93   12.07
  -7  11   1   50.02   14.80
   7 -12  -1  -20.79   14.47
   7  12   1   11.65   11.37
   7  12   1   16.88   13.78
  -7  12   1    3.11   10.72
  -7  12   1   15.91   12.94
   7  13   1    5.21   11.81
   7  13   1   -3.76   14.91
   7 -13  -1    4.65   17.85
   7  13   1   -0.15   11.60
  -7  13   1   18.62   13.00
  -7  13   1   17.58   14.61
   7 -14  -1   31.47   21.67
  -7  14   1    4.19   13.31
  -7  14   1   -1.90   26.28
  -7  14   1    7.13   16.65
   7 -15  -1   48.37   24.83
  -7  15   1    2.83   14.71
  -7  15   1   25.87   19.05
  -7  15   1   22.27   31.04
   8  13  -1   37.37   32.53
   8 -13   1  -22.25   20.79
  -8  13  -1   23.04   17.84
  -8  13  -1    4.69   30.36
  -8  13  -1   -0.77   16.74
   8 -12   1   18.47   17.40
  -8  12  -1    4.33   17.93
  -8  12  -1   18.02   15.88
  -8  12  -1    4.32   25.99
  -8  12  -1   14.98   15.75
   8  11  -1   19.35   21.20
  -8  11  -1   68.52   17.51
  -8  11  -1   26.70   14.87
  -8  11  -1   34.25   24.41
  -8  11  -1   45.17   15.40
   8  10  -1   11.24   15.40
   8  10  -1   -4.93   18.28
  -8  10  -1   -1.30   12.34
  -8  10  -1    4.71   13.30
   8   9  -1    2.00   16.15
   8  -9   1   11.97   13.27
   8  -9   1   43.20   14.62
   8   9  -1   52.98   15.08
  -8  -9   1   17.37    9.49
  -8   9  -1   26.91   13.68
  -8   9  -1   22.83   13.85
   8   8  -1   -5.54   14.37
   8  -8   1   31.91   13.42
   8  -8   1  -10.98   11.46
   8   8  -1   45.81   14.35
  -8   8  -1   11.60   12.79
  -8   8  -1   27.37   12.13
  -8   8  -1   18.29   10.84
  -8   8  -1   29.41   16.97
  -8  -8   1    8.72   13.65
  -8  -8   1   43.10   21.10
   8  -7   1   41.48   14.66
  -8   7  -1   59.72   16.53
  -8   7  -1   45.82   12.44
  -8   7  -1   38.43   11.39
  -8  -7   1   92.40   20.92
  -8   7  -1   28.42   15.15
  -8   7  -1   53.26   14.04
  -8  -7   1   49.10   13.82
  -8  -7   1   47.75   10.45
   8  -6   1  119.63   18.77
  -8   6  -1  125.77   18.04
  -8  -6   1  120.98   13.37
  -8   6  -1   98.07   19.08
  -8  -6   1   90.11   16.02
  -8   6  -1  118.27   13.98
  -8   6  -1  107.54   20.73
  -8   6  -1  108.97   14.17
   8   5  -1   17.24   11.93
   8  -5   1    0.86   10.68
  -8   5  -1   16.07   12.00
  -8   5  -1   -1.48   10.58
  -8  -5   1    6.25    7.34
  -8  -5   1   19.07   16.20
  -8   5  -1    5.64    9.25
  -8   5  -1    8.06    8.24
   8  -4   1   16.42   10.56
   8  -4   1   25.06   12.11
   8   4  -1   21.64   12.19
  -8   4  -1   36.28    7.99
  -8   4  -1   31.47   12.22
  -8  -4   1   28.66   15.16
  -8  -4   1   32.53    8.64
  -8   4  -1   30.52    8.72
  -8   4  -1   19.41   11.92
   8  -3   1   23.71   10.62
   8   3  -1   20.25   10.51
  -8   3  -1   28.13   11.58
  -8   3  -1   14.82   10.93
  -8  -3   1   26.98    9.46
  -8   3  -1   22.81    7.28
  -8  -3   1   15.78   12.28
  -8   3  -1   13.58    7.31
   8   2  -1  136.78   19.73
  -8   2  -1  140.31   18.01
  -8   2  -1  119.01   17.37
  -8  -2   1  137.61   19.84
  -8   2  -1  137.53   11.05
  -8   2  -1  110.38   17.97
  -8   2  -1  135.31   10.51
  -8  -2   1  127.36   14.40
   8  -1   1   17.29   11.69
   8   1  -1    8.06   15.10
  -8   1  -1    8.60    4.62
  -8   1  -1    2.59    8.97
  -8   1  -1    0.23    8.80
  -8  -1   1    3.09    9.81
  -8   1  -1    5.31    4.11
  -8  -1   1    7.60   10.53
  -8   1  -1   16.53   12.79
  -8  -1   1   18.53    8.50
   8   0  -1    1.02   10.24
  -8   0   1    1.13    8.98
  -8   0  -1    3.61    8.77
  -8   0   1   12.39   10.27
  -8   0  -1    0.71   10.90
  -8   0  -1   -2.99    7.97
  -8   0   1    7.60    8.23
   8  -1  -1    9.21    7.75
   8  -1  -1    5.70    8.67
   8   1   1   18.14   11.11
  -8  -1  -1    0.22    8.02
  -8   1   1    0.92   10.63
  -8  -1  -1    4.08   11.47
  -8  -1  -1    1.74   10.65
  -8  -1  -1    0.39    7.95
  -8   1   1    5.75    8.39
   8   2   1  100.75   27.43
   8  -2  -1  153.36   17.81
   8  -2  -1  134.43   14.74
  -8  -2  -1  119.53   19.86
  -8   2   1  116.74   16.35
  -8   2   1  124.51   17.85
  -8   2   1  134.59   17.02
  -8  -2  -1  104.55   18.75
   8   3   1    9.21   10.21
   8   3   1   12.70   11.57
   8  -3  -1   26.07   10.22
   8  -3  -1   19.37   10.76
   8  -3  -1   31.55    9.49
  -8   3   1   25.89   10.79
  -8  -3  -1   19.67    9.36
  -8  -3  -1   45.08   15.49
  -8   3   1   26.00   11.57
   8  -4  -1   23.70   10.20
   8  -4  -1   25.59   11.24
   8  -4  -1   19.59    9.30
  -8   4   1   50.90   13.73
  -8  -4  -1   33.18   10.01
  -8   4   1   20.30    5.97
  -8   4   1   15.62   11.77
  -8  -4  -1   35.80   15.34
  -8   4   1   22.43    6.14
   8  -5  -1    3.14    9.13
   8  -5  -1   12.80   11.18
  -8   5   1   21.90   10.61
  -8  -5  -1    3.38    8.41
  -8   5   1    4.54   11.29
  -8   5   1   12.20    6.64
  -8   5   1    1.91   12.06
  -8  -6  -1  120.19   14.71
  -8  -6  -1   78.72   15.95
  -8   6   1  111.29   12.87
  -8   6   1   71.98   16.23
  -8   6   1  111.22   12.52
  -8   6   1  110.51   20.54
  -8   6   1  126.80   16.47
   8   7   1   46.89   18.55
   8  -7  -1   41.53   12.37
  -8   7   1   46.69   10.60
  -8   7   1   10.74   10.39
  -8  -7  -1   45.66   19.63
  -8   7   1   62.88   17.98
  -8   7   1   30.52   14.14
  -8  -7  -1   36.33   13.53
  -8  -7  -1   44.34   11.52
   8   8   1   40.90   14.32
   8  -8  -1    6.31   10.89
  -8  -8  -1   24.85   18.51
  -8   8   1   21.66   10.56
  -8   8   1   27.41   16.46
  -8   8   1   15.23   10.87
  -8  -8  -1   10.53   10.40
  -8   8   1    9.05   10.33
   8  -9  -1   42.43   16.14
  -8   9   1   18.22   12.33
  -8   9   1   20.00   11.65
  -8   9   1   28.53   11.50
   8  10   1   10.12   13.68
  -8  10   1    5.31   19.70
  -8  10   1   20.22   13.16
  -8  10   1    3.06   11.07
  -8  10   1  -26.76   12.98
   8  11   1    6.67   14.82
  -8  11   1   44.98   21.66
  -8  11   1   37.35   15.58
  -8  11   1   11.70   23.21
   8  12   1    1.49   15.24
   8  12   1  -25.82   19.72
   8  12   1  -21.99   14.88
  -8  12   1    4.13   14.66
  -8  12   1    2.92   17.86
  -8  12   1  -26.73   21.02
  -8  12   1   32.80   16.37
   8  13   1   18.04   22.45
   8 -13  -1  -30.62   20.59
   8  13   1   -4.39   18.21
  -8  13   1    0.09   14.46
  -8  13   1   15.26   20.51
  -8  13   1   -0.88   17.68
  -8  13   1    1.76   26.13
   9 -11   1   41.88   23.15
  -9  11  -1    7.98   29.73
  -9  11  -1   36.62   24.91
  -9 -11   1   45.75   16.24
  -9  11  -1   40.42   19.87
   9  10  -1  -16.28   22.11
   9 -10   1   40.93   24.17
  -9  10  -1   50.08   24.55
  -9  10  -1    5.20   21.41
  -9  10  -1    7.32   17.36
  -9   9  -1   -4.23   20.57
  -9  -9   1   20.37   18.80
  -9   9  -1   36.62   16.57
  -9   9  -1   35.63   16.99
  -9   9  -1   20.56   22.89
  -9   9  -1   -7.42   23.96
  -9   8  -1    4.86   18.92
  -9   8  -1  -22.60   13.79
  -9   8  -1   31.50   22.22
  -9  -8   1   10.28   11.65
  -9   8  -1   -1.36   12.54
  -9   8  -1   -2.72   15.86
  -9   7  -1   17.05   15.40
  -9   7  -1   22.25   18.23
  -9   7  -1   34.56   18.09
  -9  -7   1   15.71   11.02
  -9   7  -1   -0.31   11.27
  -9   6  -1   17.16   15.64
  -9  -6   1   16.00   11.18
  -9   6  -1   29.87   10.72
  -9   6  -1   12.49   17.93
  -9   6  -1   22.58   11.62
  -9   6  -1   30.16   17.74
  -9   5  -1   21.74   10.17
  -9   5  -1   45.22   16.83
  -9   5  -1   32.07   16.69
  -9   5  -1   39.25   16.94
  -9   5  -1   33.85   13.11
  -9  -5   1   32.55   11.51
  -9  -5   1   58.77   26.61
  -9   4  -1   22.56   15.59
  -9   4  -1   24.76   15.53
  -9  -4   1   37.71   11.13
  -9   4  -1   25.88    8.80
  -9  -4   1   42.01   26.17
  -9   3  -1    5.65    6.04
  -9  -3   1   -0.77   10.50
  -9   3  -1    7.52   13.65
  -9   3  -1    9.02   15.28
  -9   3  -1   -1.41   13.11
   9   2  -1   10.19   13.53
  -9   2  -1   12.84   13.20
  -9  -2   1   -8.53   16.29
  -9   2  -1  -15.43   14.01
  -9  -2   1    6.02   10.89
  -9   2  -1   32.66   13.65
   9   1  -1    9.59   11.70
   9   1  -1  -13.90   11.21
   9  -1   1   -0.64   12.43
  -9   1  -1   -4.51   10.87
  -9  -1   1   -8.36   11.40
  -9  -1   1    7.51   11.10
  -9  -1   1   22.79   16.13
  -9   1  -1  -19.43   14.44
  -9   1  -1   -1.62   11.74
  -9   0   1   -1.03   12.17
  -9   0  -1   18.07   11.99
  -9   0  -1    2.16   14.61
  -9   0   1   -8.96   14.04
  -9   0   1  -17.41   11.23
  -9   1   1   -3.47   14.07
  -9  -1  -1   -6.87   10.25
  -9   1   1   -9.71   11.94
  -9   1   1   -0.20   12.25
  -9  -1  -1  -21.74   15.42
  -9   2   1   10.59   13.83
  -9   2   1    1.48   12.61
  -9  -2  -1   30.53   12.81
  -9   2   1    5.23   13.22
  -9   3   1   38.10   14.81
  -9  -3  -1   20.54   11.15
  -9   4   1   33.98   14.27
  -9   4   1   67.78   17.90
  -9   4   1   60.53   18.41
  -9  -4  -1   16.65   11.98
   9  -5  -1   40.89   15.79
  -9   5   1   43.37   15.48
  -9  -5  -1   38.72   12.62
  -9   5   1   34.20   17.80
  -9   5   1   -3.37   15.20
   9   6   1   30.16   16.69
  -9   6   1   18.43    8.30
  -9   6   1   28.33   19.16
  -9  -6  -1   28.52   12.91
  -9   6   1   19.46   14.62
  -9   7   1   -5.01   17.87
  -9   7   1   10.58   13.29
  -9   7   1   38.94   19.14
  -9   7   1   12.43    9.85
  -9  -7  -1   15.36   12.53
   9  -8  -1   10.07   14.05
  -9   8   1   10.26   11.98
  -9   8   1   16.82   11.77
  -9   8   1   14.17   14.21
  -9   8   1   28.59   21.60
  -9   8   1   -5.97   19.30
  -9  -8  -1   12.46   13.19
  -9   9   1   31.23   14.03
  -9   9   1   69.44   25.69
  -9   9   1    6.38   14.55
  -9  -9  -1   34.25   14.06
  -9   9   1   11.19   13.51
  -9   9   1   31.28   20.71
  -9  10   1   14.40   14.88
  -9  10   1   20.05   16.48
  -9 -10  -1   12.81   15.54
  -9  10   1   29.14   27.10
  -9  10   1   15.99   22.43
  -9  10   1    8.81   15.34
   9 -11  -1   53.54   23.47
  -9  11   1   49.42   27.25
  -9  11   1   50.91   17.36
  -9 -11  -1   10.57   16.56
  -9  11   1   36.94   18.66
 -10   6  -1  -13.29   23.23
 -10   6  -1   31.51   21.50
 -10  -6   1   26.43   15.81
 -10   6  -1  -10.04   21.42
 -10   6  -1   14.34   10.71
 -10   5  -1   23.63   31.93
 -10  -5   1   27.79   16.29
 -10   5  -1   21.21   20.00
 -10   4  -1   -9.63   21.01
 -10   4  -1   14.81   19.48
 -10  -3   1   25.66   15.63
 -10  -3   1    3.62   24.14
 -10   3  -1  -13.40   19.71
 -10  -2   1   27.81   15.93
 -10   2  -1    9.24   16.75
 -10   1  -1    7.68   17.74
 -10   1  -1   24.13   23.05
 -10   1  -1   32.76   15.78
 -10  -1   1   29.43   16.59
 -10  -1   1  -20.88   19.85
  10   0  -1  -30.72   16.26
 -10   0  -1   -7.44   13.75
 -10   0   1    4.37   15.55
 -10   0  -1   -7.09   17.36
 -10   0   1   18.70   17.28
 -10   1   1   11.45   17.74
 -10  -1  -1   35.18   17.30
 -10   1   1   17.07   17.75
 -10  -1  -1   11.86   22.77
 -10   2   1   48.57   20.01
 -10  -2  -1   15.92   16.09
 -10  -2  -1    7.66   25.40
 -10   2   1   21.37   17.36
 -10   2   1   16.56   18.36
 -10   3   1   16.04   18.62
 -10   3   1   15.91   19.01
 -10  -3  -1   -8.41   16.18
 -10   3   1    5.26   18.89
 -10   4   1  -13.12   20.13
 -10   4   1   12.60   20.81
 -10   4   1    2.85   17.93
 -10  -4  -1   24.91   17.15
 -10   5   1    7.11   18.72
 -10   5   1    0.58   21.36
 -10  -5  -1   20.58   15.94
 -10   5   1    7.08   22.29
 -10  -6  -1   -8.45   16.31
 -10   6   1  -38.12   21.58
 -10   6   1   48.88   19.91
 -10   6   1   15.13   23.68
   0 -21   2    8.13   11.25
   0  20  -2  104.21   25.24
   0 -20   2   64.66   12.44
   0  19  -2   39.02   23.67
   0 -19   2   69.09   11.43
   0 -18   2   77.52   11.05
   0 -17   2   -2.03    6.99
   0 -17   2    0.76    6.20
   0  17  -2   -3.73   16.43
   0 -16   2   10.42    9.60
   0 -16   2    9.05    9.23
   0 -16   2    4.77    5.42
   0  16  -2    8.66    5.63
   0  15  -2  208.16   26.29
   0  15  -2  239.38   26.19
   0 -15   2  273.86   15.22
   0  15  -2  282.30   15.30
   0 -15   2  277.99   20.06
   0 -14   2   62.12   12.05
   0 -14   2   39.30   11.99
   0  14  -2   54.21   15.15
   0  14  -2   89.97   17.05
   0  14  -2   61.54    7.69
   0  14  -2   58.78   11.46
   0  13  -2    5.06    8.30
   0 -13   2    6.19    8.59
   0  13  -2   20.52    7.39
   0  13  -2   28.84   12.91
   0  13  -2    8.36    4.08
   0  12  -2   -1.16    6.48
   0 -12   2    0.50    3.51
   0 -12   2    5.65    6.65
   0  12  -2    3.08    3.46
   0  12  -2    8.11    8.35
   0  12  -2    2.93    5.64
   0 -11   2  105.53    8.10
   0  11  -2   85.94    7.58
   0  11  -2   84.47   11.76
   0  11  -2   82.50   13.84
   0  11  -2   72.16   12.60
   0  10  -2  243.09   18.96
   0  10  -2  222.53   11.15
   0 -10   2  236.52   17.28
   0 -10   2  245.24   11.47
   0   9  -2  808.84   24.36
   0  -9   2  819.29   27.69
   0   9  -2  755.37   33.39
   0  -9   2  812.85   24.51
   0  -9   2  824.33   33.10
   0  -8   2   37.14    4.52
   0   8  -2   30.94    5.48
   0   8  -2   38.99    4.55
   0  -8   2   41.38    7.79
   0  -8   2   36.28    5.67
   0   8  -2   43.06    8.48
   0   7  -2   88.24    6.33
   0  -7   2   87.51    5.61
   0   7  -2   86.53   10.94
   0  -7   2   88.16    7.01
   0   7  -2   76.00    7.08
   0  -7   2   86.44    8.77
   0  -6   2  589.07   17.51
   0  -6   2  623.04   20.23
   0  -6   2  616.29   23.55
   0   6  -2  614.97   24.33
   0   6  -2  642.18   21.18
   0   6  -2  608.58   17.44
   0   5  -2   61.35    7.51
   0  -5   2   47.24    4.29
   0   5  -2   56.47    3.35
   0   5  -2   48.67    4.51
   0  -5   2   50.37    3.39
   0  -5   2   54.43    6.74
   0  -4   2 1469.49   40.24
   0   4  -2 1462.58   40.72
   0  -4   2 1497.10   37.44
   0  -4   2 1480.89   34.89
   0   4  -2 1458.83   34.52
   0   4  -2 1506.31   37.91
   0   3  -2  412.75   12.80
   0   3  -2  436.33   14.82
   0  -3   2  392.90   10.52
   0  -3   2  430.49   14.45
   0  -3   2  427.32   12.71
   0  -2   2 1068.37   27.50
   0  -2   2 1035.09   26.25
   0   2  -2 1105.52   27.87
   0   2  -2 1086.72   26.46
   0   1  -2  250.06    7.88
   0  -1   2  250.36    6.97
   0  -1   2  253.14    7.87
   0   1  -2  251.42    7.03
   0   0   2    6.33    2.08
   0   0   2    3.15    1.02
   0   0   2    3.56    1.15
   0   0  -2    2.68    1.30
   0   0  -2    5.33    1.07
   0  -1  -2  243.88    8.28
   0   1   2  270.13    9.42
   0  -1  -2  241.00    8.02
   0   1   2  265.60    8.73
   0  -1  -2  260.80   10.25
   0  -1  -2  255.66    8.61
   0   1   2  241.76    8.17
   0   1   2  245.95    7.92
   0  -2  -2 1143.04   30.44
   0  -2  -2 1069.25   28.38
   0   2   2 1073.47   28.47
   0   2   2 1121.13   28.50
   0   2   2 1082.01   27.84
   0  -2  -2 1067.87   27.81
   0  -2  -2 1109.44   28.51
   0   2   2 1040.42   29.90
   0   3   2  441.31   16.32
   0  -3  -2  422.48   14.25
   0   3   2  428.65   16.41
   0  -3  -2  424.13   14.45
   0   3   2  412.16   14.14
   0  -3  -2  425.31   14.60
   0   3   2  400.46   14.32
   0  -3  -2  435.21   16.68
   0   4   2 1538.67   40.31
   0  -4  -2 1482.29   40.82
   0   4   2 1505.24   40.84
   0  -4  -2 1489.39   39.89
   0   4   2 1580.69   44.36
   0   4   2 1542.28   40.94
   0  -4  -2 1491.58   40.31
   0  -4  -2 1522.10   43.87
   0   5   2   55.21    6.74
   0  -5  -2   57.11    7.69
   0  -5  -2   53.59    6.72
   0  -5  -2   70.25    5.69
   0   5   2   58.99    8.44
   0   5   2   56.49    5.42
   0  -5  -2   46.69    5.76
   0   5   2   60.61    6.08
   0   6   2  684.17   22.34
   0   6   2  612.36   25.91
   0  -6  -2  641.08   21.78
   0   6   2  595.13   22.63
   0  -6  -2  609.27   22.32
   0  -6  -2  670.37   26.56
   0   6   2  622.61   23.57
   0   7   2   93.25    8.72
   0  -7  -2   91.48   11.54
   0  -7  -2   85.48    7.69
   0   7   2   74.90    9.48
   0   7   2   84.95   11.23
   0   7   2   79.11    7.38
   0  -7  -2   72.16    8.80
   0  -8  -2   33.86    7.83
   0   8   2   32.99    5.57
   0   8   2   27.02    6.51
   0  -8  -2   31.72    5.50
   0   8   2   32.11    7.73
   0  -8  -2   48.28    7.49
   0   8   2   33.57    6.35
   0   9   2  762.19   30.16
   0   9   2  825.00   32.38
   0   9   2  786.71   34.93
   0  -9  -2  781.91   27.79
   0  -9  -2  812.21   35.09
   0   9   2  776.52   28.31
   0  10   2  238.97   19.01
   0 -10  -2  255.19   19.46
   0  10   2  226.65   14.29
   0 -10  -2  245.61   14.20
   0  10   2  233.27   17.41
   0  10   2  218.20   16.05
   0  11   2   62.71   11.45
   0 -11  -2   58.50   12.31
   0 -11  -2   69.89    8.89
   0  11   2   78.64   12.59
   0  11   2   85.36   12.37
   0 -11  -2   68.62    9.79
   0  11   2   78.22   14.13
   0  12   2    3.68    8.72
   0  12   2    4.85    6.40
   0 -12  -2    1.60    4.15
   0 -12  -2    8.22   10.37
   0  12   2   -4.44    6.44
   0 -12  -2    2.59    5.86
   0  13   2   21.99   10.70
   0 -13  -2   15.97    8.73
   0  13   2   15.31    8.42
   0 -13  -2   14.79    6.46
   0  14   2   67.65   10.80
   0  14   2   84.85   16.23
   0  14   2   73.86   14.09
   0  14   2   79.53   18.17
   0 -14  -2   53.19   12.37
   0  15   2  303.26   28.74
   0  15   2  232.68   24.00
   0  15   2  280.16   22.98
   0  16   2    7.51   13.82
   0  16   2   -2.54   10.59
   0  16   2   -4.27    7.22
   0 -16  -2    5.38   10.13
   0 -17  -2    1.25    8.19
   0 -17  -2   -0.22    7.77
   0  17   2    6.77    9.06
   0  18   2   85.28   14.20
   0 -18  -2   93.62   14.67
   0  18   2   72.55   18.06
   0 -18  -2   90.49   18.21
   0  19   2   59.04   14.09
   0 -20  -2   71.39   13.94
   0  21   2   19.06   23.80
   0  21   2    1.96   15.07
  -1  21  -2    3.01   25.81
   1  20  -2  -25.17   19.69
   1 -20   2    7.38   10.57
  -1 -20   2    8.50   17.63
   1 -19   2   17.67    9.71
  -1 -19   2  -14.25   14.83
  -1  19  -2   52.50   18.92
  -1  19  -2   20.59   18.90
   1 -18   2   13.08    8.48
   1 -18   2    4.72   12.23
   1 -18   2   -2.08    7.42
  -1  18  -2   16.57   17.25
   1 -17   2   -5.08   13.98
   1 -17   2    9.05    7.42
   1  17  -2   22.19   14.79
   1 -17   2    2.61    9.08
  -1 -17   2    3.78    6.33
  -1  17  -2    9.06   13.84
   1  16  -2   40.63   14.63
   1 -16   2   33.34    7.93
   1  16  -2   12.11   12.98
   1 -16   2    9.57    8.75
   1  16  -2   39.80    7.11
   1  16  -2   39.51   11.32
  -1 -16   2   27.59    6.86
  -1  16  -2   41.08   13.95
  -1 -16   2   31.56   10.35
  -1  16  -2   25.75   15.49
  -1  16  -2   42.22   12.59
   1  15  -2   20.21   12.26
   1  15  -2   21.86    9.79
   1  15  -2   10.53    5.28
   1 -15   2    4.49    7.17
   1  15  -2   14.05   12.25
  -1 -15   2   -6.42    7.12
  -1  15  -2    6.36   10.99
  -1  15  -2   -5.74    8.19
  -1 -15   2   24.62    8.48
  -1  15  -2   20.48   12.59
   1  14  -2  184.47   23.95
   1  14  -2  211.12   25.11
   1  14  -2  159.65   18.53
   1  14  -2  182.14   12.01
  -1  14  -2  176.92   21.43
  -1  14  -2  197.32   17.86
  -1  14  -2  203.65   25.89
  -1 -14   2  176.23   14.74
   1  13  -2   67.51   15.03
   1 -13   2   33.79   10.22
   1  13  -2   45.81   14.28
   1  13  -2   50.72   10.18
   1  13  -2   50.57    7.07
  -1 -13   2   65.66    9.72
  -1 -13   2   42.80   11.61
  -1  13  -2   61.07   11.98
  -1  13  -2   51.80   13.16
   1  12  -2   90.57   15.75
   1  12  -2   80.07    7.96
   1 -12   2  105.48   12.71
   1 -12   2  100.93    9.98
   1  12  -2  109.76   13.55
   1 -12   2  117.45   16.02
   1  12  -2   91.40   15.74
  -1  12  -2  100.02   17.20
  -1  12  -2   98.01   12.96
  -1 -12   2   90.29   13.28
  -1 -12   2   95.89   10.83
   1 -11   2   90.82   10.97
   1 -11   2   81.53   12.98
   1  11  -2   73.11    7.10
   1  11  -2   89.07   14.67
   1 -11   2   87.80    8.84
   1  11  -2   80.31   10.94
   1  11  -2   73.87   12.80
  -1  11  -2   91.99   12.33
  -1 -11   2   91.96   13.80
  -1  11  -2   84.30   14.10
  -1  11  -2   80.10    7.46
  -1 -11   2   87.86    7.04
   1  10  -2    0.15    5.84
   1  10  -2    4.27    2.95
   1  10  -2   17.84    7.00
   1 -10   2   13.34    4.49
   1 -10   2    3.69    5.35
  -1  10  -2    5.44    5.15
  -1  10  -2   26.82    8.89
  -1  10  -2   13.36    3.82
  -1 -10   2    3.02    4.78
  -1 -10   2   11.56    3.17
   1   9  -2   52.56    5.11
   1   9  -2   47.13    9.66
   1  -9   2   46.57    9.12
   1  -9   2   49.71    6.69
   1   9  -2   25.00    7.56
  -1   9  -2   39.88    7.18
  -1  -9   2   44.56    4.91
  -1   9  -2   53.40    6.26
  -1  -9   2   53.02    9.57
  -1   9  -2   43.73    9.73
   1   8  -2   51.83    9.74
   1  -8   2   36.35    5.36
   1   8  -2   53.58    8.90
   1  -8   2   47.40    6.38
   1  -8   2   54.40    9.27
   1   8  -2   44.82    6.54
  -1  -8   2   48.61    8.58
  -1   8  -2   49.41    9.44
  -1   8  -2   34.09    6.40
  -1  -8   2   45.23    4.25
  -1  -8   2   32.22    4.81
   1   7  -2  558.27   23.73
   1   7  -2  602.15   26.22
   1   7  -2  517.48   19.73
   1   7  -2  514.51   16.29
   1  -7   2  570.12   24.43
   1  -7   2  567.93   20.62
   1  -7   2  556.13   19.12
  -1   7  -2  533.46   24.60
  -1  -7   2  583.15   23.25
  -1   7  -2  538.59   21.11
  -1  -7   2  527.18   16.38
  -1  -7   2  548.04   18.44
   1   6  -2  491.64   20.78
   1   6  -2  530.27   23.28
   1  -6   2  505.04   17.45
   1   6  -2  526.59   15.03
   1  -6   2  490.10   18.41
   1  -6   2  538.34   22.02
  -1   6  -2  489.58   18.94
  -1   6  -2  519.62   23.07
  -1  -6   2  522.51   15.12
  -1  -6   2  509.81   20.51
  -1  -6   2  518.64   16.70
   1  -5   2  130.09    7.75
   1  -5   2  125.49    6.93
   1   5  -2  131.19    7.09
   1  -5   2  137.10    9.43
   1   5  -2  123.63    5.16
  -1   5  -2  129.97    9.82
  -1  -5   2  134.77    8.73
  -1  -5   2  127.77    6.31
   1   4  -2  286.54   14.61
   1   4  -2  283.98   12.35
   1   4  -2  307.71   10.45
   1   4  -2  298.06    8.90
   1  -4   2  307.66   11.88
   1  -4   2  292.05   13.41
   1  -4   2  287.56   10.73
  -1  -4   2  313.18    9.67
  -1   4  -2  319.61   12.34
  -1   4  -2  295.18   13.84
  -1  -4   2  321.15   12.65
   1   3  -2 1846.50   45.31
   1  -3   2 1805.25   45.37
   1   3  -2 1884.44   49.44
   1   3  -2 1783.33   42.61
  -1  -3   2 1796.56   44.88
  -1   3  -2 1841.92   48.09
  -1  -3   2 1773.19   41.69
  -1   3  -2 1855.84   45.61
   1   2  -2 1983.08   44.96
   1  -2   2 2016.48   50.04
   1   2  -2 2002.05   46.94
   1  -2   2 1969.19   48.59
   1   2  -2 2094.43   51.60
  -1   2  -2 1998.15   48.64
  -1   2  -2 2011.05   50.23
   1   1  -2  527.88   17.17
   1  -1   2  518.43   16.56
   1  -1   2  529.27   15.78
   1   1  -2  516.64   15.91
   1  -1   2  490.12   14.88
   1   1  -2  505.16   14.14
  -1   1  -2  503.64   15.58
  -1   1  -2  492.26   14.75
  -1  -1   2  529.27   17.25
  -1   1  -2  504.25   16.33
   1   0  -2  289.55   12.90
   1   0  -2  267.72    9.24
   1   0  -2  268.93    8.43
   1   0   2  273.88   10.41
   1   0   2  278.06   10.04
   1   0   2  251.51    9.14
   1   0  -2  263.86    7.49
  -1   0   2  250.23    7.59
  -1   0   2  247.39   10.68
  -1   0   2  252.43    8.97
  -1   0  -2  257.14    9.83
  -1   0  -2  264.86    9.29
  -1   0  -2  261.88   10.17
   1  -1  -2  524.98   15.28
   1   1   2  507.76   16.21
   1   1   2  552.51   17.09
   1  -1  -2  527.47   14.14
   1   1   2  501.48   16.36
   1   1   2  513.53   15.50
   1  -1  -2  525.28   16.09
  -1  -1  -2  503.00   16.63
  -1   1   2  492.38   15.70
  -1  -1  -2  508.92   16.59
  -1  -1  -2  532.75   15.59
  -1   1   2  495.21   13.67
  -1   1   2  536.07   17.69
   1   2   2 2065.63   51.39
   1  -2  -2 2036.48   50.18
   1   2   2 1929.31   51.77
   1  -2  -2 1950.12   48.34
   1  -2  -2 2092.76   50.64
   1   2   2 1916.89   50.64
   1   2   2 1993.99   49.31
  -1   2   2 2011.39   50.61
  -1   2   2 1923.16   49.71
  -1   2   2 1953.72   45.22
  -1  -2  -2 2041.52   51.34
  -1   2   2 2062.12   48.49
  -1  -2  -2 2023.84   50.01
   1   3   2 1858.83   46.78
   1  -3  -2 1828.58   46.23
   1   3   2 1819.56   46.29
   1   3   2 1832.42   48.75
   1   3   2 1804.35   48.80
   1  -3  -2 1820.83   48.71
   1  -3  -2 1848.86   47.44
  -1   3   2 1788.76   47.12
  -1   3   2 1825.64   43.70
  -1   3   2 1849.41   46.31
  -1  -3  -2 1846.15   46.50
  -1  -3  -2 1842.50   46.58
  -1  -3  -2 1830.51   48.75
  -1  -3  -2 1821.32   49.14
  -1   3   2 1796.95   48.85
   1   4   2  297.83   12.66
   1   4   2  302.71   14.59
   1  -4  -2  290.11   12.86
   1  -4  -2  291.04   12.41
   1   4   2  301.77   12.12
   1  -4  -2  307.97   14.61
   1   4   2  295.50   13.96
  -1   4   2  295.08   11.24
  -1  -4  -2  309.11   14.52
  -1  -4  -2  300.93   12.24
  -1   4   2  288.54   12.81
  -1   4   2  281.77   14.33
  -1  -4  -2  313.40   14.84
  -1  -4  -2  310.74   12.60
  -1   4   2  306.97   12.75
   1   5   2  120.30    7.71
   1   5   2  112.94    8.07
   1  -5  -2  115.24    9.62
   1   5   2  121.83    9.60
   1   5   2  124.53    9.50
   1  -5  -2  134.30    8.46
   1  -5  -2  126.92    8.44
  -1   5   2  126.50   10.16
  -1   5   2  120.30    8.20
  -1  -5  -2  131.73   10.07
  -1  -5  -2  133.44    9.95
  -1   5   2  127.82    7.78
  -1  -5  -2  137.28    8.04
  -1  -5  -2  122.27    8.13
  -1   5   2  116.65    8.30
   1   6   2  523.77   23.15
   1   6   2  510.15   21.92
   1  -6  -2  537.45   20.10
   1  -6  -2  500.45   22.75
   1   6   2  539.11   20.58
   1   6   2  488.65   18.50
  -1   6   2  505.93   19.29
  -1  -6  -2  532.30   19.80
  -1  -6  -2  509.19   22.33
  -1  -6  -2  514.33   22.98
  -1   6   2  461.62   22.43
  -1   6   2  476.27   19.42
  -1  -6  -2  524.29   18.81
  -1   6   2  535.73   20.38
   1  -7  -2  565.27   22.06
   1   7   2  550.82   20.71
   1   7   2  613.17   25.47
   1  -7  -2  561.06   25.69
   1   7   2  582.20   26.20
   1  -7  -2  550.07   21.94
   1   7   2  580.00   22.79
  -1   7   2  534.65   21.86
  -1   7   2  605.72   23.16
  -1  -7  -2  554.41   23.19
  -1  -7  -2  609.93   25.89
  -1  -7  -2  541.25   25.24
  -1   7   2  526.88   21.44
  -1   7   2  555.27   26.07
  -1  -7  -2  534.10   21.28
   1   8   2   50.03    9.45
   1   8   2   33.27    8.12
   1   8   2   49.22    8.76
   1  -8  -2   36.94    6.25
   1   8   2   51.67    7.16
   1  -8  -2   29.38    7.64
   1  -8  -2   44.05    7.04
  -1   8   2   45.46    7.30
  -1   8   2   45.30    9.03
  -1  -8  -2   48.13    6.46
  -1   8   2   49.11    7.24
  -1   8   2   49.58    7.58
  -1  -8  -2   51.20    9.81
  -1  -8  -2   55.93    7.64
   1  -9  -2   57.84    8.54
   1   9   2   34.01    5.87
   1  -9  -2   47.82    7.30
   1   9   2   72.90   11.87
   1   9   2   56.66   10.04
   1  -9  -2   56.35   10.58
  -1  -9  -2   41.41    6.46
  -1   9   2   42.49    7.99
  -1  -9  -2   44.45    7.37
  -1   9   2   42.28    6.30
  -1  -9  -2   51.28   10.07
  -1   9   2   44.50    8.38
  -1   9   2   58.34   11.44
   1  10   2    4.07    4.12
   1  10   2   10.46    5.43
   1 -10  -2   -1.96    5.72
   1 -10  -2    8.59    4.17
   1  10   2    2.69    5.83
   1  10   2    6.45    6.56
   1 -10  -2   20.07    6.19
  -1  10   2    5.30    6.30
  -1 -10  -2   10.73    4.07
  -1  10   2   11.74    5.43
  -1  10   2   16.44    6.50
  -1  10   2   11.55    5.03
  -1 -10  -2    6.34    6.79
   1  11   2   76.72   12.82
   1  11   2   79.66   11.65
   1  11   2   80.15   10.02
   1 -11  -2   89.07   14.17
   1 -11  -2   71.82    9.82
   1  11   2   76.74   13.93
  -1 -11  -2   86.35   10.24
  -1  11   2   82.10   12.38
  -1  11   2   57.77   10.19
  -1  11   2   95.91   15.98
   1  12   2  116.31   17.55
   1  12   2  137.64   18.61
   1 -12  -2   98.35   12.36
   1 -12  -2   83.59   12.17
   1  12   2  125.05   15.70
   1 -12  -2   91.56   14.96
  -1  12   2   94.54   11.31
  -1  12   2  109.24   14.19
  -1  12   2  130.52   19.42
  -1 -12  -2  105.11   11.28
  -1 -12  -2   91.66   14.31
  -1  12   2   86.41   12.90
   1  13   2   39.21   11.23
   1 -13  -2   61.95   10.90
   1  13   2   24.77    8.30
   1  13   2   69.00   14.99
   1 -13  -2   33.57   10.18
   1 -13  -2   46.72    9.45
  -1 -13  -2   53.72    8.90
  -1  13   2   60.20   12.19
  -1  13   2   49.25   11.39
  -1  13   2   45.25   14.01
  -1 -13  -2   42.01   11.84
   1  14   2  150.26   18.47
   1 -14  -2  138.15   19.81
   1  14   2  162.14   14.68
   1  14   2  168.34   23.00
   1 -14  -2  171.33   16.54
  -1  14   2  219.40   20.23
  -1  14   2  213.89   26.62
  -1  14   2  155.14   19.05
   1  15   2   25.58   15.26
   1  15   2   12.20    8.68
   1 -15  -2    1.09    9.76
   1  15   2    4.05    9.59
  -1 -15  -2   11.63   10.59
  -1  15   2    4.22    9.31
  -1  15   2   14.51    8.39
  -1  15   2   28.41   11.66
   1  16   2   43.56   10.14
   1 -16  -2   14.08    9.44
   1  16   2   41.15   16.38
  -1  16   2   25.36    9.95
  -1  16   2   18.10   14.10
  -1 -16  -2   28.78   11.46
  -1 -16  -2   39.28   12.40
  -1  16   2   20.39   12.04
   1  17   2    6.24    9.51
   1 -17  -2   13.60    9.16
   1  17   2    9.34   13.71
  -1  17   2    9.52    9.30
  -1 -17  -2    9.47    9.68
  -1 -17  -2    8.54    8.35
   1  18   2    1.28   15.14
   1 -18  -2   12.15   10.33
  -1  18   2   13.95   11.01
  -1 -18  -2   -2.58    8.72
  -1 -18  -2   10.94    9.48
   1 -19  -2    0.06    8.17
   1 -19  -2   38.14   12.41
   1  19   2   10.93   11.41
  -1  19   2   24.46   20.77
  -1  19   2   27.77   11.76
  -1  19   2    7.07   16.89
  -1 -19  -2   16.72   11.65
   1  20   2    1.35   21.16
   1 -20  -2   15.56   13.56
  -1  20   2    5.85   18.67
  -1 -20  -2   -4.16   12.69
   1  21   2  -59.17   20.55
  -1  21   2  -29.70   16.33
  -1 -21  -2   -3.74   15.65
  -1  21   2  -13.82   21.75
   2 -20   2    6.03   17.91
   2  19  -2   33.59   34.72
   2 -19   2   39.66   12.02
   2  19  -2   45.38   21.85
  -2  19  -2   38.54   17.78
   2 -18   2    9.93    9.46
   2  18  -2    1.50    6.93
   2 -18   2   -3.66    8.60
  -2 -18   2  -17.20   11.47
   2 -17   2   39.11   10.69
   2  17  -2   29.98   17.29
   2 -17   2   13.80   10.01
  -2 -17   2   18.25   10.40
  -2 -17   2   34.37   21.51
   2  16  -2   45.00   16.70
   2 -16   2   24.34   10.93
   2  16  -2   11.20   13.89
   2  16  -2   46.69    7.60
   2 -16   2   52.41   11.19
  -2  16  -2   55.18   18.04
  -2  16  -2   53.73   20.99
  -2 -16   2    8.33    9.60
  -2 -16   2   54.44   10.91
   2  15  -2   31.50    6.79
   2  15  -2   26.65   13.42
   2  15  -2   26.53   14.90
   2  15  -2   36.30   11.54
   2 -15   2   17.41    9.01
  -2  15  -2   22.39   14.55
  -2  15  -2   40.24   11.49
  -2 -15   2   28.03    8.57
   2 -14   2    5.15    7.71
   2 -14   2    5.59    7.69
   2  14  -2    9.34   10.20
   2  14  -2    9.08    4.67
   2  14  -2   -0.23    8.24
   2  14  -2   -0.52   10.21
  -2 -14   2    9.51    9.35
  -2  14  -2   -3.92   11.07
  -2  14  -2   -2.47    7.58
   2 -13   2   39.91   10.77
   2  13  -2   73.02   12.46
   2  13  -2   60.62   14.82
   2  13  -2   68.79   13.50
   2  13  -2   57.48    7.02
  -2  13  -2   80.93   13.37
  -2 -13   2   68.87    9.46
  -2  13  -2   90.69   17.31
   2 -12   2  193.53   15.20
   2  12  -2  153.82   18.61
   2 -12   2  161.18   13.54
   2  12  -2  177.22   15.27
   2  12  -2  177.30   10.86
   2  12  -2  156.74   20.84
  -2 -12   2  168.47   17.25
  -2 -12   2  159.20   11.58
  -2  12  -2  188.15   22.72
  -2  12  -2  159.53   17.44
   2  11  -2   13.90    6.79
   2  11  -2    6.03    3.43
   2 -11   2   13.31    5.34
   2  11  -2   -5.13    6.79
   2  11  -2    6.30    4.95
   2 -11   2   13.13    7.91
  -2 -11   2    0.88    3.95
  -2 -11   2    4.59    6.02
  -2  11  -2    7.95    8.34
  -2  11  -2    1.88    4.90
   2  10  -2  190.12   10.32
   2  10  -2  229.31   14.37
   2  10  -2  197.48   18.23
   2 -10   2  174.65   12.84
   2  10  -2  174.72   15.65
   2 -10   2  200.94   17.11
  -2 -10   2  199.68   16.25
  -2  10  -2  189.78   18.10
  -2  10  -2  232.96   15.71
  -2 -10   2  193.64   11.12
   2   9  -2   38.25    4.83
   2  -9   2   44.35    7.21
   2   9  -2   51.52    9.66
   2   9  -2   57.19    7.90
   2  -9   2   56.53   10.33
   2   9  -2   56.26   11.62
   2  -9   2   41.24    6.45
  -2  -9   2   39.99    5.16
  -2  -9   2   56.26    9.23
  -2   9  -2   38.97    7.50
  -2   9  -2   50.22   10.43
   2  -8   2    7.33    4.60
   2   8  -2    7.49    3.53
   2  -8   2    5.03    3.36
   2   8  -2    6.62    2.59
   2   8  -2    2.98    5.04
   2   8  -2   10.02    4.74
   2  -8   2    4.55    3.22
  -2   8  -2    8.91    5.36
  -2   8  -2    4.36    3.62
  -2  -8   2    6.72    2.63
  -2  -8   2    5.43    4.67
   2   7  -2  459.76   24.38
   2   7  -2  511.55   16.76
   2   7  -2  516.95   22.16
   2  -7   2  536.21   23.98
   2  -7   2  492.95   20.40
   2  -7   2  521.80   20.19
   2   7  -2  538.16   19.46
  -2  -7   2  537.52   16.60
  -2   7  -2  524.74   21.33
  -2   7  -2  509.29   24.73
  -2  -7   2  508.96   21.90
   2   6  -2  708.74   22.64
   2  -6   2  748.95   25.01
   2  -6   2  696.42   27.45
   2   6  -2  719.71   29.85
   2   6  -2  699.37   21.27
   2   6  -2  740.08   25.90
  -2   6  -2  710.93   28.74
  -2   6  -2  737.88   25.28
  -2  -6   2  698.63   19.76
  -2  -6   2  719.83   25.62
   2  -5   2   41.44    5.61
   2   5  -2   25.45    5.78
   2  -5   2   43.02    7.02
   2  -5   2   31.46    4.66
   2   5  -2   32.93    4.00
   2   5  -2   44.20    5.84
   2   5  -2   36.08    4.73
  -2   5  -2   44.82    5.98
  -2  -5   2   41.62    5.83
  -2  -5   2   36.75    2.67
  -2   5  -2   34.56    6.41
   2   4  -2  283.45    9.74
   2  -4   2  284.30   13.83
   2  -4   2  258.69   12.01
  -2  -4   2  298.53   15.85
  -2  -4   2  272.11   11.58
  -2   4  -2  261.85   14.02
  -2   4  -2  285.12   14.19
  -2   4  -2  281.83   14.10
   2   3  -2  899.63   28.43
   2  -3   2  826.38   25.16
   2   3  -2  872.60   23.07
   2   3  -2  843.61   28.80
   2   3  -2  865.37   21.17
   2  -3   2  877.09   27.29
  -2   3  -2  838.16   27.58
  -2   3  -2  892.66   27.62
  -2  -3   2  838.13   23.49
  -2  -3   2  846.57   28.69
  -2   3  -2  842.76   25.28
   2  -2   2  114.45    7.12
   2  -2   2   96.79    6.18
   2   2  -2   98.86    7.70
   2   2  -2  107.16    4.86
  -2  -2   2  105.23    7.99
  -2  -2   2   99.82    4.66
  -2   2  -2  112.94    7.71
  -2   2  -2  103.11    6.25
  -2   2  -2  107.19    7.21
  -2  -2   2  102.15    7.68
   2  -1   2 2554.41   65.17
   2  -1   2 2590.69   62.73
   2  -1   2 2560.55   63.84
   2   1  -2 2692.09   66.66
  -2  -1   2 2539.27   65.96
  -2   1  -2 2621.37   64.17
  -2  -1   2 2631.17   58.76
  -2  -1   2 2544.82   58.94
  -2   1  -2 2559.10   63.03
  -2   1  -2 2579.10   62.29
  -2   1  -2 2594.90   65.21
  -2  -1   2 2628.10   65.01
   2   0  -2 1153.65   26.66
   2   0   2 1148.56   30.73
   2   0  -2 1129.07   27.56
   2   0  -2 1134.25   26.73
   2   0  -2 1127.35   30.99
   2   0  -2 1142.50   33.68
   2   0   2 1148.59   32.94
  -2   0  -2 1142.17   31.96
  -2   0   2 1144.37   28.20
  -2   0  -2 1008.74   32.29
  -2   0   2 1147.98   30.40
  -2   0  -2 1133.03   31.13
  -2   0  -2 1147.71   30.61
  -2   0   2 1131.02   33.81
  -2   0  -2 1104.12   29.63
   2   1   2 2578.71   63.84
   2  -1  -2 2553.62   61.06
   2  -1  -2 2495.05   63.73
   2   1   2 2527.73   65.68
   2   1   2 2627.86   62.75
   2  -1  -2 2584.45   60.04
  -2  -1  -2 2619.08   66.01
  -2   1   2 2526.17   58.57
  -2  -1  -2 2589.12   64.37
  -2   1   2 2561.79   58.90
  -2   1   2 2577.49   66.59
  -2  -1  -2 2561.08   62.32
  -2   1   2 2544.12   60.38
  -2   1   2 2597.63   62.01
  -2  -1  -2 2590.13   58.67
   2   2   2  102.11    6.57
   2   2   2   98.71    4.62
   2  -2  -2  103.88    6.58
   2   2   2  103.92    7.16
   2  -2  -2  111.53    6.94
   2  -2  -2   99.14    7.08
   2   2   2  107.72    7.98
  -2  -2  -2  106.37    6.52
  -2  -2  -2  112.22    7.50
  -2   2   2  104.97    4.77
  -2  -2  -2  114.30    8.37
  -2   2   2   97.35    6.86
  -2   2   2   96.11    5.53
   2   3   2  866.13   27.35
   2   3   2  878.98   26.13
   2   3   2  886.44   27.83
   2  -3  -2  890.00   25.38
   2   3   2  871.90   29.44
   2  -3  -2  838.83   27.30
   2  -3  -2  829.82   26.77
  -2  -3  -2  828.70   29.24
  -2  -3  -2  905.74   28.66
  -2  -3  -2  833.58   25.33
  -2   3   2  841.46   22.25
  -2   3   2  863.00   28.01
  -2   3   2  862.33   27.01
  -2   3   2  863.45   25.00
   2   4   2  285.02   14.01
   2  -4  -2  273.22   13.92
   2  -4  -2  279.35   12.43
   2   4   2  302.94   13.30
   2   4   2  287.94   15.46
   2   4   2  271.41   12.74
   2  -4  -2  284.55   14.33
  -2  -4  -2  269.83   15.03
  -2   4   2  270.82   10.45
  -2  -4  -2  289.75   14.80
  -2   4   2  285.97   12.53
  -2  -4  -2  266.05   12.11
  -2   4   2  283.12   13.58
  -2   4   2  295.75   14.96
   2   5   2   36.37    6.45
   2   5   2   30.96    5.33
   2   5   2   40.30    5.38
   2  -5  -2   31.18    5.81
   2   5   2   45.44    7.59
   2  -5  -2   43.11    7.14
   2  -5  -2   20.72    4.37
  -2  -5  -2   47.82    8.45
  -2  -5  -2   38.66    5.18
  -2   5   2   43.90    7.35
  -2   5   2   40.58    6.68
  -2   5   2   35.50    5.54
  -2  -5  -2   32.88    5.56
  -2  -5  -2   38.06    6.74
   2   6   2  720.50   25.65
   2  -6  -2  712.44   26.54
   2   6   2  699.74   24.28
   2   6   2  759.26   28.57
   2  -6  -2  739.63   28.82
   2   6   2  706.21   28.99
   2  -6  -2  726.87   25.16
  -2  -6  -2  737.10   24.59
  -2  -6  -2  719.59   29.63
  -2  -6  -2  693.76   25.54
  -2   6   2  638.43   28.35
  -2  -6  -2  691.61   28.25
  -2   6   2  735.16   25.75
   2  -7  -2  524.28   21.66
   2   7   2  520.26   25.02
   2   7   2  518.61   21.85
   2   7   2  534.46   20.48
   2  -7  -2  512.30   24.59
   2  -7  -2  524.21   22.47
   2   7   2  506.85   24.10
  -2  -7  -2  538.51   21.55
  -2  -7  -2  511.64   25.31
  -2   7   2  527.50   21.98
  -2   7   2  552.45   26.13
  -2   7   2  565.06   22.43
  -2  -7  -2  513.02   24.96
  -2  -7  -2  513.36   20.28
   2  -8  -2   10.93    5.41
   2  -8  -2    2.83    3.75
   2   8   2    4.24    4.74
   2  -8  -2    2.23    3.85
   2   8   2    6.89    3.89
   2   8   2    4.50    5.25
  -2  -8  -2    1.25    6.02
  -2   8   2    6.21    4.10
  -2   8   2    0.45    5.21
  -2  -8  -2   15.40    6.26
  -2  -8  -2    0.57    3.11
  -2   8   2    3.30    3.83
   2   9   2   56.04   10.58
   2   9   2   41.55    6.77
   2  -9  -2   60.28   11.18
   2  -9  -2   30.61    6.20
   2  -9  -2   45.28    7.95
   2   9   2   51.11   10.58
  -2   9   2   57.30    8.83
  -2  -9  -2   63.93   11.63
  -2   9   2   48.85   11.62
  -2  -9  -2   41.60    6.84
  -2   9   2   49.41    8.76
   2  10   2  210.30   13.42
   2  10   2  183.26   16.70
   2 -10  -2  205.01   15.01
   2  10   2  205.40   14.93
   2 -10  -2  188.05   17.46
   2  10   2  189.34   17.11
  -2 -10  -2  209.84   13.72
  -2  10   2  216.69   14.83
  -2  10   2  210.72   15.49
  -2  10   2  212.55   15.35
  -2  10   2  212.70   19.01
   2  11   2   -3.95    4.10
   2  11   2   10.37    8.30
   2 -11  -2    8.42    5.68
   2 -11  -2   -2.13    6.64
   2  11   2   11.31    6.03
   2 -11  -2    4.65    5.80
   2  11   2   10.10    8.20
  -2  11   2    4.14    5.76
  -2 -11  -2   11.07    5.44
  -2  11   2   -0.23    7.61
  -2  11   2   -5.72    5.12
  -2 -11  -2    3.96    6.94
  -2 -11  -2    5.51    4.48
  -2  11   2    3.33    5.23
   2 -12  -2  179.18   15.76
   2 -12  -2  210.57   19.84
   2  12   2  175.14   20.48
   2  12   2  218.93   19.71
   2  12   2  151.16   16.78
   2 -12  -2  186.66   16.53
  -2 -12  -2  203.64   15.45
  -2  12   2  190.16   16.85
  -2  12   2  201.51   20.67
  -2 -12  -2  203.36   14.73
  -2  12   2  166.12   15.95
   2 -13  -2   66.74   13.28
   2  13   2   63.05   13.29
   2  13   2   52.60   14.28
   2 -13  -2   77.47   11.50
   2  13   2   68.97   10.34
   2 -13  -2   95.99   21.55
   2  13   2   84.87   19.10
  -2 -13  -2   60.84   14.19
  -2  13   2   76.10   12.89
  -2  13   2   50.81   11.51
  -2 -13  -2   56.90   10.15
  -2  13   2   58.88   16.45
   2 -14  -2    3.91    9.69
   2  14   2    3.07    8.16
   2  14   2   -4.05   10.86
   2 -14  -2    3.15    7.04
   2  14   2    3.46    9.23
   2  14   2    2.87    6.58
  -2 -14  -2    6.91    8.27
  -2 -14  -2    5.38    7.49
  -2  14   2   13.68   11.89
  -2  14   2    9.37    9.47
   2 -15  -2   21.91   10.95
   2  15   2   23.51   12.36
   2 -15  -2   47.49   10.78
   2  15   2   34.72   12.73
   2  15   2    8.15   12.25
  -2 -15  -2   28.45   10.20
  -2  15   2   32.41   11.52
  -2  15   2   22.68    9.18
  -2  15   2   22.45   17.87
  -2 -15  -2   16.00    9.08
   2 -16  -2   55.74   11.28
   2  16   2   46.96    9.92
   2 -16  -2   11.65   11.53
   2  16   2   36.97   16.06
   2  16   2   22.11   13.58
   2 -16  -2   34.90   14.91
  -2  16   2   44.04   11.14
  -2  16   2   56.32   14.77
  -2 -16  -2   51.18   11.04
  -2 -16  -2   44.99   12.57
  -2  16   2   29.51   18.07
   2 -17  -2   13.14   10.02
   2 -17  -2   24.99   10.40
   2  17   2   25.95   17.71
  -2  17   2   33.65   19.55
  -2 -17  -2   24.06   10.84
  -2  17   2   24.91   10.54
   2  18   2   21.60   11.01
   2  18   2    6.36   19.25
   2 -18  -2    4.24   12.96
   2 -18  -2    1.66   10.75
  -2 -18  -2   11.95   10.00
  -2  18   2   -5.95   10.50
  -2  18   2    3.15   16.14
  -2 -18  -2   10.43   13.40
   2  19   2    6.73   17.52
   2 -19  -2    8.44   12.12
   2  19   2   17.09   12.64
  -2 -19  -2   23.14   12.85
  -2  19   2   34.82   17.20
  -2 -19  -2   59.92   17.14
   2  20   2    5.34   13.66
   2 -20  -2   31.31   15.30
   2  20   2   -0.77   21.84
  -2  20   2  -22.27   34.33
  -2  20   2   48.40   21.09
   3  20  -2    8.21    8.47
   3 -20   2   19.99   15.85
  -3 -20   2    3.06   15.45
  -3  20  -2  -18.88   28.34
   3  19  -2   31.64    8.29
   3 -19   2   33.48   13.91
  -3 -19   2   44.67   14.03
  -3  19  -2   35.99   45.52
  -3  19  -2   36.49   20.79
   3 -18   2   56.38   13.88
   3  18  -2   44.59   11.11
  -3 -18   2   53.82   12.74
  -3  18  -2   81.23   18.36
  -3  18  -2   71.42   26.44
   3 -17   2    5.42   10.05
   3 -17   2    8.97    8.55
   3  17  -2    8.38   16.52
  -3 -17   2   14.95    9.23
   3  16  -2    4.48   13.74
   3 -16   2   -1.42    8.44
   3  16  -2   -0.35    6.66
   3 -16   2    1.52   12.74
   3  16  -2   -9.87   12.33
   3 -16   2   -2.76    8.69
   3  16  -2    6.52   10.51
  -3 -16   2   -8.66    7.34
  -3  16  -2    9.48   11.04
  -3 -16   2   -4.57    9.91
   3  15  -2   12.70   12.22
   3 -15   2   13.83    9.31
   3  15  -2   16.81    6.47
   3  15  -2   -8.19   11.80
   3  15  -2   14.55   11.11
  -3  15  -2   27.95   11.21
   3 -14   2    5.39    8.91
   3  14  -2   14.34   11.99
   3  14  -2   -6.07    8.40
   3  14  -2    4.86    5.42
   3  14  -2    8.33    8.45
  -3  14  -2    6.46    9.25
  -3 -14   2    7.91    6.12
   3  13  -2   15.07    7.45
   3  13  -2   10.49    4.93
   3  13  -2    5.93    8.55
   3 -13   2    3.27    7.84
   3  13  -2   -2.55    9.32
  -3  13  -2   13.96    8.74
  -3 -13   2    6.33    5.08
  -3  13  -2   10.37   11.35
   3 -12   2   67.41   12.29
   3 -12   2   82.48   11.95
   3  12  -2   85.61    9.16
   3  12  -2   93.00   14.48
   3  12  -2   87.65   16.21
   3 -12   2   66.70   10.78
   3  12  -2   61.42   10.70
  -3 -12   2   72.99   12.67
  -3 -12   2   72.55    8.29
  -3  12  -2  126.72   19.57
  -3  12  -2   84.84   13.42
   3  11  -2  149.12   17.69
   3 -11   2  161.75   14.05
   3  11  -2  190.22   22.51
   3  11  -2  163.07   13.92
   3 -11   2  138.10   16.85
   3  11  -2  163.08   10.66
   3 -11   2  170.67   15.32
  -3  11  -2  160.71   14.84
  -3 -11   2  166.38   16.35
  -3 -11   2  178.36   10.29
  -3  11  -2  159.62   20.07
   3 -10   2   70.60    9.90
   3  10  -2   84.57    7.91
   3  10  -2  106.72   13.64
   3 -10   2   77.13   10.84
   3  10  -2   89.19   10.84
   3  10  -2   86.72   15.45
   3 -10   2   89.52   13.47
  -3 -10   2   79.26   12.16
  -3 -10   2   78.87    6.71
  -3  10  -2   88.04   14.35
  -3  10  -2   82.25   12.04
   3   9  -2  127.78   12.11
   3  -9   2  162.21   15.37
   3   9  -2  153.77    9.55
   3   9  -2  175.04   19.98
   3  -9   2  143.37   12.38
   3   9  -2  138.02   11.00
  -3  -9   2  129.45    7.58
  -3  -9   2  140.32   12.82
  -3   9  -2  141.54   18.05
  -3   9  -2  185.63   14.13
   3   8  -2   80.97   10.77
   3  -8   2   75.97    9.57
   3   8  -2   89.23    8.38
   3  -8   2   67.30    8.79
   3   8  -2   82.75    7.40
   3  -8   2   81.20   11.97
   3   8  -2   91.40   13.31
  -3  -8   2   78.23    5.09
  -3   8  -2   94.41   14.52
  -3   8  -2   76.43   10.24
  -3   8  -2   87.44   11.88
  -3  -8   2   77.45   10.48
   3   7  -2  134.15   16.16
   3  -7   2  111.91    9.80
   3   7  -2  103.56    7.95
   3  -7   2   96.23    9.05
   3   7  -2   99.83    8.17
   3  -7   2   92.72   12.02
   3   7  -2   91.25    8.85
  -3  -7   2  108.93   10.23
  -3   7  -2  112.44   11.71
  -3  -7   2   98.57    4.69
  -3   7  -2  110.39   16.09
  -3   7  -2  110.15   12.85
   3  -6   2   16.15    5.15
   3  -6   2   16.57    4.14
   3   6  -2   15.77    4.16
   3  -6   2   11.83    4.19
   3   6  -2   11.44    3.64
   3   6  -2    5.01    3.08
  -3   6  -2   11.85    5.89
  -3  -6   2   12.77    4.42
  -3   6  -2   18.06    5.02
  -3   6  -2    8.43    4.56
  -3  -6   2   17.40    6.62
   3  -5   2   34.72    5.92
   3  -5   2   31.10    6.67
   3  -5   2   28.02    5.40
   3   5  -2   38.38    7.84
   3   5  -2   27.68    6.47
   3   5  -2   40.02    5.70
   3   5  -2   27.89    4.20
  -3  -5   2   45.31    8.49
  -3   5  -2   42.17    6.55
  -3   5  -2   26.40    6.24
  -3  -5   2   42.39    6.26
  -3   5  -2   45.68    7.05
   3  -4   2  755.01   27.25
   3   4  -2  768.44   29.54
   3   4  -2  801.35   29.06
   3   4  -2  790.07   22.70
   3   4  -2  745.37   21.47
   3  -4   2  731.26   25.04
  -3   4  -2  746.42   26.98
  -3  -4   2  756.86   29.87
  -3   4  -2  785.66   28.73
  -3  -4   2  735.76   23.65
  -3   4  -2  767.01   25.40
   3   3  -2  528.82   15.30
   3   3  -2  479.30   14.48
   3  -3   2  480.82   18.27
   3  -3   2  538.76   20.36
   3   3  -2  503.78   21.33
  -3  -3   2  498.23   16.50
  -3   3  -2  500.80   20.57
  -3  -3   2  460.95   21.21
  -3   3  -2  501.72   18.21
  -3   3  -2  487.09   19.98
   3  -2   2  373.78   15.86
   3   2  -2  369.06   11.25
   3   2  -2  367.42   10.63
   3  -2   2  376.17   14.85
   3   2  -2  402.88   18.11
  -3   2  -2  354.53   15.98
  -3   2  -2  390.38   14.61
  -3  -2   2  390.18   12.00
  -3  -2   2  369.89   17.28
  -3   2  -2  366.64   16.70
  -3  -2   2  389.41   12.72
  -3  -2   2  366.67   17.15
  -3   2  -2  375.99   15.25
   3   1  -2  635.67   17.20
   3   1  -2  651.10   24.47
   3  -1   2  607.93   20.59
   3   1  -2  645.69   16.70
  -3   1  -2  645.78   22.57
  -3  -1   2  637.67   18.42
  -3  -1   2  654.13   18.09
  -3   1  -2  653.16   21.19
  -3  -1   2  628.84   22.94
  -3   1  -2  621.47   22.09
  -3   1  -2  650.27   20.20
  -3   1  -2  659.37   24.06
  -3  -1   2  580.77   23.49
   3   0   2 1326.67   42.76
   3   0  -2 1248.30   31.18
   3   0  -2 1213.07   31.62
   3   0  -2 1201.54   34.98
   3   0  -2 1217.65   30.73
  -3   0  -2 1275.97   35.60
  -3   0   2 1231.85   32.54
  -3   0  -2 1223.74   33.48
  -3   0  -2 1242.76   34.42
  -3   0  -2 1229.42   38.11
  -3   0   2 1194.37   35.15
  -3   0  -2 1243.30   33.21
  -3   0  -2 1201.78   36.24
  -3   0   2 1264.61   39.10
   3  -1  -2  651.65   22.77
   3  -1  -2  643.51   23.15
   3   1   2  640.07   21.92
   3  -1  -2  626.86   19.40
   3   1   2  642.00   24.61
   3  -1  -2  626.04   20.15
  -3   1   2  636.59   16.91
  -3   1   2  635.33   20.64
  -3  -1  -2  639.76   19.54
  -3   1   2  614.76   16.63
  -3  -1  -2  620.94   20.52
  -3  -1  -2  640.65   19.06
  -3  -1  -2  646.33   22.85
  -3   1   2  615.41   20.36
  -3   1   2  648.39   25.07
  -3  -1  -2  668.97   25.18
   3  -2  -2  384.93   13.68
   3  -2  -2  395.74   13.86
   3  -2  -2  387.08   14.79
   3   2   2  401.54   18.71
   3   2   2  382.68   13.00
   3   2   2  389.55   16.22
   3  -2  -2  399.86   17.20
  -3  -2  -2  380.31   13.69
  -3   2   2  380.60   12.79
  -3   2   2  365.28   14.09
  -3   2   2  368.33   15.68
  -3  -2  -2  393.89   18.94
  -3  -2  -2  383.22   14.74
  -3   2   2  366.84   12.92
  -3  -2  -2  386.44   17.05
   3  -3  -2  524.46   17.83
   3   3   2  518.11   20.01
   3   3   2  520.30   18.88
   3  -3  -2  518.54   19.35
   3  -3  -2  500.01   16.67
   3   3   2  457.69   21.83
   3  -3  -2  479.72   20.33
  -3   3   2  501.31   17.27
  -3  -3  -2  523.69   20.99
  -3   3   2  488.79   16.30
  -3  -3  -2  502.95   17.88
  -3  -3  -2  519.86   23.00
   3  -4  -2  705.47   24.18
   3   4   2  720.59   26.41
   3  -4  -2  780.90   27.85
   3   4   2  817.54   31.01
   3  -4  -2  744.10   26.52
   3   4   2  718.30   26.81
   3   4   2  771.18   23.26
  -3   4   2  753.91   24.49
  -3  -4  -2  736.13   29.90
  -3   4   2  771.76   23.72
  -3  -4  -2  710.99   23.72
  -3   4   2  768.14   28.10
  -3  -4  -2  751.86   28.05
   3  -5  -2   30.72    6.11
   3   5   2   42.00    6.88
   3   5   2   36.33    6.55
   3  -5  -2   36.93    5.75
   3   5   2   40.67    6.53
   3   5   2   35.51    7.84
   3  -5  -2   23.52    5.69
  -3   5   2   34.59    5.55
  -3  -5  -2   37.95    8.03
  -3   5   2   31.89    4.31
  -3  -5  -2   40.03    7.47
  -3  -5  -2   31.26    5.00
  -3   5   2   27.32    6.65
   3  -6  -2   11.76    4.59
   3   6   2   15.45    6.58
   3  -6  -2   13.43    5.19
   3   6   2   13.42    4.60
   3   6   2   12.97    5.43
   3   6   2   15.51    4.62
   3  -6  -2   12.14    4.04
  -3   6   2    6.70    5.85
  -3  -6  -2   13.24    5.97
  -3   6   2    7.18    3.05
  -3   6   2   12.59    4.11
  -3  -6  -2   29.12    7.93
  -3  -6  -2   14.57    4.07
   3   7   2  126.94   10.81
   3   7   2  107.32    9.47
   3  -7  -2  100.05   10.58
   3  -7  -2   87.71   11.27
   3   7   2  125.47   15.16
   3  -7  -2   92.58   11.03
   3   7   2  116.69   13.27
  -3  -7  -2   89.53   11.78
  -3   7   2  100.92   13.50
  -3  -7  -2  112.09    8.91
  -3   7   2  105.84    9.84
  -3   7   2  109.53   10.00
  -3   7   2  113.59    8.87
  -3  -7  -2   90.12   12.81
   3   8   2   75.96   11.90
   3   8   2   95.78   11.38
   3  -8  -2   99.06   13.05
   3  -8  -2   89.11   10.50
   3  -8  -2  102.70   11.85
   3   8   2   79.82   11.86
   3   8   2   79.47    9.66
  -3   8   2   75.00   12.80
  -3  -8  -2   61.45   11.21
  -3  -8  -2   86.13   14.00
  -3   8   2   94.43   11.22
  -3   8   2   78.98   10.19
   3  -9  -2  161.16   13.45
   3   9   2  140.49   12.86
   3   9   2  135.06   13.69
   3  -9  -2  139.85   14.56
   3   9   2  148.89   18.12
  -3  -9  -2  130.80   12.48
  -3   9   2  150.42   18.39
  -3   9   2  157.01   13.76
  -3  -9  -2  180.64   16.67
  -3  -9  -2  174.18   19.67
  -3   9   2  155.65   12.97
   3 -10  -2   69.76   10.51
   3  10   2   63.83   12.96
   3  10   2   87.60   11.28
   3  10   2   76.87   10.00
   3 -10  -2   97.16   12.94
   3 -10  -2   74.71   12.26
   3  10   2   93.82   13.98
  -3 -10  -2   95.29   16.20
  -3  10   2   69.53   14.32
  -3  10   2   69.55   13.51
  -3  10   2   81.09   11.43
  -3 -10  -2   82.23   12.99
   3  11   2  155.59   16.95
   3  11   2  160.80   16.56
   3 -11  -2  167.84   14.51
   3 -11  -2  167.14   17.19
   3  11   2  165.27   20.08
   3 -11  -2  132.91   15.29
  -3  11   2  176.52   21.67
  -3 -11  -2  169.86   21.90
  -3 -11  -2  165.54   13.62
  -3  11   2  179.02   15.33
  -3  11   2  171.77   15.45
  -3 -11  -2  126.57   17.28
   3  12   2   72.84   14.62
   3  12   2   86.09   13.26
   3 -12  -2   68.28   13.81
   3 -12  -2   73.79   12.44
   3  12   2   75.75   10.99
   3  12   2   72.98   13.97
  -3  12   2   62.90   16.42
  -3  12   2   79.01   12.24
  -3  12   2   83.62   13.53
  -3  12   2   73.71   11.69
   3  13   2    7.95    6.53
   3  13   2    1.12    7.57
   3 -13  -2    0.48    9.57
   3  13   2    9.27    9.53
   3 -13  -2   11.94    7.81
   3  13   2   11.65   10.48
  -3 -13  -2   11.35    9.00
  -3  13   2   -7.28    8.51
   3  14   2   15.96   11.46
   3 -14  -2   17.32    9.18
   3  14   2   16.16    8.91
   3  14   2    9.00   11.05
  -3 -14  -2   -3.28    7.16
  -3  14   2    4.76    8.65
  -3 -14  -2   -9.54    9.10
   3  15   2   17.59   11.72
   3  15   2   22.13    9.51
   3 -15  -2   26.91   10.44
   3  15   2   21.63   15.02
   3  15   2   23.53   11.63
   3 -15  -2   21.24   10.66
  -3 -15  -2    5.92   22.12
  -3  15   2    6.92   11.51
  -3 -15  -2   16.97    9.11
   3 -16  -2   -1.81   10.21
   3  16   2  -11.81   11.83
   3 -16  -2  -10.74    9.76
   3  16   2    0.42   11.81
  -3 -16  -2   -6.90    9.32
  -3  16   2   -3.41   17.56
  -3  16   2   -0.80   11.13
   3  17   2   10.44   16.68
   3 -17  -2   12.42   11.98
   3 -17  -2   -5.92   10.11
  -3  17   2   34.44   20.13
  -3 -17  -2    5.96   11.21
  -3  17   2   15.00   13.70
   3 -18  -2   66.94   16.40
   3  18   2   54.78   21.39
   3  18   2   31.77   12.93
  -3  18   2  108.75   27.66
  -3  18   2   82.91   18.82
   3  19   2   43.47   15.01
   3 -19  -2   13.84   10.79
   3 -19  -2   53.13   16.13
   3  19   2   65.72   22.64
  -3  19   2   48.41   26.82
  -3  19   2   64.00   20.83
  -3 -19  -2   50.33   16.41
   3 -20  -2  -16.13   14.98
   3  20   2   17.07   14.74
  -3  20   2   -1.40   30.10
  -3 -20  -2  -15.72   18.51
  -3  20   2  -50.51   19.23
   4 -19   2   25.43   16.70
  -4  19  -2   45.95   23.18
  -4  19  -2   18.11   28.12
  -4 -19   2   46.20   16.00
   4 -18   2   14.01   14.16
   4  18  -2    3.84    8.80
   4  18  -2   17.09   22.02
  -4  18  -2   24.66   18.16
  -4  18  -2   25.38   22.37
  -4  18  -2    5.96   24.71
   4  17  -2    9.98    8.93
   4  17  -2   30.63   16.23
   4 -17   2   10.92   12.42
  -4 -17   2   15.03    8.49
  -4  17  -2   40.50   23.44
   4  16  -2   31.34   14.36
   4 -16   2   15.12   10.23
   4 -16   2   24.18   11.86
   4  16  -2   18.84   13.27
  -4 -16   2   28.98    7.81
  -4  16  -2   20.49   18.37
  -4  16  -2   14.03   15.69
   4  15  -2   28.34   12.85
   4 -15   2   -1.07    9.55
   4  15  -2   -1.61   10.00
   4 -15   2   11.57    9.61
  -4 -15   2   11.42    6.03
  -4  15  -2   -0.79   16.50
  -4  15  -2   19.37   14.03
   4  14  -2   67.57   14.49
   4  14  -2   33.10   12.45
   4 -14   2   75.21   13.42
   4 -14   2   35.12   12.01
   4  14  -2   85.86   10.62
  -4  14  -2   76.04   16.52
  -4  14  -2   75.04   14.60
  -4 -14   2   74.44    7.91
   4  13  -2    3.16    7.90
   4  13  -2   -8.80    5.06
   4  13  -2    0.54    8.68
   4 -13   2   -0.75    7.41
   4  13  -2    3.19   10.82
  -4  13  -2    6.46    8.82
  -4 -13   2    8.73    4.28
  -4  13  -2    7.44   10.16
   4 -12   2   20.55    9.22
   4  12  -2   31.73    9.37
   4  12  -2   22.23    6.55
   4 -12   2   12.44    8.77
   4  12  -2   27.31    9.46
   4  12  -2   10.22   10.31
  -4  12  -2   25.56    8.64
  -4 -12   2   16.31    3.97
   4 -11   2    8.67    7.20
   4  11  -2   12.14    5.75
   4  11  -2    5.55    8.76
   4  11  -2    3.48    6.18
   4 -11   2   15.50    8.52
   4  11  -2    0.94    6.51
  -4  11  -2   -4.26   14.80
  -4 -11   2   17.97    3.38
  -4 -11   2   12.68    8.21
   4  10  -2   25.56    6.06
   4 -10   2   23.00    7.16
   4 -10   2   23.18    8.96
   4  10  -2   36.57    8.64
   4  10  -2   51.74   12.14
   4  10  -2   14.76    6.70
   4 -10   2   28.61    7.87
  -4  10  -2   22.12    8.68
  -4  10  -2   32.72    8.14
  -4 -10   2   32.28    9.06
  -4  10  -2   41.20   12.21
   4   9  -2   14.04    5.47
   4  -9   2    6.21    5.68
   4   9  -2    6.17    4.75
   4   9  -2    8.55    5.45
   4  -9   2    3.99    6.65
   4  -9   2    6.14    5.69
  -4   9  -2   10.36    7.90
  -4   9  -2   12.56    6.76
  -4  -9   2    4.77    6.63
   4   8  -2   17.68    5.34
   4   8  -2    9.89    6.60
   4  -8   2   27.81    8.00
   4  -8   2    9.89    5.47
   4   8  -2   11.90    4.70
   4   8  -2   18.30    5.72
  -4  -8   2   15.15    6.76
  -4  -8   2   19.15   10.42
  -4   8  -2   13.17    6.06
  -4   8  -2   11.17    7.14
   4   7  -2  170.31   11.02
   4   7  -2  181.74   15.31
   4  -7   2  227.19   16.12
   4   7  -2  175.71   11.83
   4  -7   2  185.14   16.66
   4   7  -2  182.29   12.73
   4  -7   2  173.51   13.77
  -4   7  -2  164.75   12.99
  -4   7  -2  182.19   16.27
  -4  -7   2  185.01   23.23
   4  -6   2   20.83    5.93
   4  -6   2   13.72    5.88
   4   6  -2   24.60    5.43
   4   6  -2   21.28    4.75
   4  -6   2   26.74    6.01
   4   6  -2   22.52    7.39
  -4   6  -2   30.18    7.69
  -4   6  -2   25.12    5.79
  -4  -6   2   24.50    5.90
  -4   6  -2   19.55    6.29
  -4  -6   2   24.52    8.23
   4   5  -2   30.70    7.28
   4  -5   2   24.54    5.14
   4   5  -2   35.02    5.11
   4  -5   2   36.00    6.80
   4   5  -2   26.97    4.60
  -4   5  -2   39.89    7.19
  -4   5  -2   45.24    8.30
  -4   5  -2   42.55    6.98
  -4  -5   2   33.20    8.27
  -4  -5   2   35.49    6.32
   4   4  -2  515.15   23.53
   4  -4   2  438.69   21.78
   4  -4   2  497.92   20.19
   4   4  -2  464.66   16.00
   4   4  -2  472.95   16.45
  -4   4  -2  509.36   23.01
  -4   4  -2  454.19   18.99
  -4  -4   2  477.72   18.19
  -4  -4   2  506.99   24.69
  -4   4  -2  452.15   21.12
  -4   4  -2  441.35   19.76
   4   3  -2  366.95   19.49
   4   3  -2  339.40   18.89
   4  -3   2  363.27   18.33
   4  -3   2  346.46   16.00
   4  -3   2  367.88   17.21
   4   3  -2  355.21   13.00
  -4   3  -2  369.82   18.43
  -4   3  -2  365.96   15.75
  -4  -3   2  340.56   14.25
  -4   3  -2  341.51   16.01
  -4  -3   2  364.89   19.94
  -4   3  -2  350.94   18.01
   4   2  -2  312.41   11.95
   4  -2   2  336.44   16.11
   4   2  -2  323.95   14.93
   4  -2   2  321.92   14.90
   4   2  -2  310.09   17.76
   4   2  -2  348.42   17.98
   4  -2   2  335.81   17.38
  -4   2  -2  329.89   14.16
  -4   2  -2  331.44   15.03
  -4  -2   2  346.67   12.41
  -4  -2   2  321.69   20.79
  -4  -2   2  353.83   18.46
  -4   2  -2  335.85   16.69
  -4  -2   2  311.90   13.10
  -4   2  -2  326.61   17.48
   4   1  -2  404.82   14.05
   4   1  -2  412.19   13.66
   4   1  -2  400.14   20.25
   4  -1   2  427.15   17.14
   4  -1   2  441.99   20.13
   4   1  -2  456.78   19.68
  -4  -1   2  390.26   14.95
  -4   1  -2  414.28   16.75
  -4  -1   2  394.20   19.19
  -4   1  -2  405.88   18.47
  -4   1  -2  400.22   17.65
  -4  -1   2  414.04   23.73
  -4   1  -2  404.89   19.80
  -4  -1   2  425.95   15.86
  -4   1  -2  384.49   17.66
   4   0  -2  426.20   18.44
   4   0   2  428.34   20.23
   4   0   2  432.51   17.68
   4   0  -2  420.61   14.21
   4   0  -2  428.87   15.08
  -4   0  -2  414.42   16.55
  -4   0   2  430.79   18.85
  -4   0   2  387.38   15.26
  -4   0  -2  428.37   15.66
  -4   0  -2  409.80   17.73
  -4   0  -2  432.80   17.31
  -4   0  -2  406.26   20.41
  -4   0  -2  465.47   19.62
  -4   0   2  452.02   16.35
   4  -1  -2  414.90   15.59
   4  -1  -2  418.88   14.87
   4  -1  -2  423.63   19.14
   4  -1  -2  449.45   17.83
   4   1   2  419.82   17.33
  -4   1   2  440.38   18.03
  -4  -1  -2  428.37   15.23
  -4   1   2  410.38   16.88
  -4  -1  -2  418.15   21.17
  -4   1   2  409.17   11.99
  -4  -1  -2  407.13   18.90
  -4  -1  -2  428.55   16.27
  -4  -1  -2  404.67   16.18
  -4  -1  -2  426.87   25.60
  -4   1   2  425.97   12.18
  -4   1   2  415.44   21.21
   4  -2  -2  298.69   13.03
   4   2   2  315.30   14.68
   4  -2  -2  304.50   16.43
   4  -2  -2  317.92   14.14
   4   2   2  327.96   15.34
   4  -2  -2  327.05   14.25
  -4  -2  -2  322.16   13.74
  -4   2   2  348.90   12.26
  -4  -2  -2  324.58   12.71
  -4  -2  -2  308.59   18.37
  -4   2   2  333.84   11.88
  -4   2   2  317.06   15.43
  -4  -2  -2  309.09   16.38
  -4   2   2  322.87   18.82
  -4   2   2  310.17   14.48
   4  -3  -2  363.50   15.04
   4   3   2  352.47   16.04
   4   3   2  351.64   16.55
   4   3   2  367.23   14.60
   4  -3  -2  360.57   16.04
   4  -3  -2  355.72   18.36
   4  -3  -2  330.00   14.60
  -4  -3  -2  351.35   18.08
  -4  -3  -2  356.63   20.65
  -4   3   2  361.36   13.92
  -4  -3  -2  351.44   14.80
  -4  -3  -2  377.93   13.76
  -4   3   2  368.15   14.29
  -4   3   2  342.31   14.87
   4  -4  -2  505.60   18.99
   4   4   2  457.59   17.88
   4   4   2  470.60   19.81
   4  -4  -2  432.06   21.42
   4  -4  -2  472.60   20.37
   4  -4  -2  501.16   19.17
   4   4   2  488.18   20.64
  -4   4   2  486.23   22.49
  -4   4   2  452.92   18.04
  -4  -4  -2  488.54   25.20
  -4  -4  -2  452.74   17.64
  -4  -4  -2  448.61   21.57
  -4  -4  -2  499.05   16.95
  -4   4   2  472.07   17.88
   4  -5  -2   31.08    5.75
   4   5   2   45.23    8.73
   4   5   2   30.79    5.92
   4  -5  -2   30.55    7.40
   4   5   2   32.03    6.90
   4  -5  -2   28.46    6.72
   4   5   2   38.46    5.80
  -4  -5  -2   39.19    8.01
  -4  -5  -2   26.79    5.09
  -4  -5  -2   62.55   12.30
  -4   5   2   33.59    6.05
  -4   5   2   31.21    5.19
  -4   5   2   35.32    8.25
   4   6   2   10.27    6.55
   4  -6  -2   39.98    8.19
   4   6   2   15.48    5.23
   4   6   2   25.01    6.05
   4  -6  -2   19.70    6.51
   4   6   2   21.18    5.44
   4   6   2   22.30    6.07
  -4   6   2   33.60    6.37
  -4   6   2   20.13    4.61
  -4  -6  -2   26.37    4.67
  -4  -6  -2   21.34    6.82
  -4   6   2   26.19    8.07
   4   7   2  175.17   13.37
   4   7   2  163.39   12.62
   4   7   2  164.05   16.47
   4   7   2  177.68   13.51
   4  -7  -2  148.54   11.85
   4  -7  -2  177.54   14.85
   4  -7  -2  169.91   14.50
  -4   7   2  193.18   13.57
  -4  -7  -2  149.91   18.65
  -4  -7  -2  213.46   16.79
  -4   7   2  186.51   16.38
  -4   7   2  160.35   10.66
  -4  -7  -2  163.98   10.67
   4  -8  -2   22.74    7.36
   4   8   2   17.53    6.96
   4   8   2    8.63    5.55
   4  -8  -2   14.39    6.23
   4   8   2   18.31    6.49
   4  -8  -2    9.07    6.51
   4   8   2   23.30    8.41
  -4   8   2   15.64    6.19
  -4  -8  -2    8.23    7.51
  -4   8   2   13.04    4.76
  -4   8   2   14.93    7.57
  -4  -8  -2   17.65    5.41
  -4  -8  -2   12.78    6.96
   4  -9  -2    1.10    6.35
   4   9   2    6.66    6.12
   4  -9  -2    0.84    5.66
   4  -9  -2    1.86    5.49
   4   9   2    1.64    4.94
   4   9   2    9.83    6.15
   4   9   2   16.13    8.37
  -4   9   2  -11.15    7.10
  -4  -9  -2    2.39    7.20
  -4   9   2    3.32    5.26
  -4   9   2    7.86    4.53
  -4  -9  -2   12.76    9.02
  -4  -9  -2    2.50    4.17
   4  10   2   37.22    8.68
   4  10   2   30.82   11.54
   4  10   2    7.79    8.73
   4 -10  -2   22.42    8.95
   4 -10  -2   41.00    8.84
   4 -10  -2    6.30    6.64
  -4  10   2   31.60    7.20
  -4 -10  -2   15.30   10.91
  -4 -10  -2   16.64    9.20
  -4  10   2   49.38   10.32
  -4 -10  -2   25.99    6.45
   4  11   2    2.82    7.14
   4  11   2    8.63    8.14
   4  11   2    8.72    8.85
   4 -11  -2    6.73    7.96
  -4  11   2   14.28   10.66
  -4 -11  -2   21.23   11.94
  -4 -11  -2   11.43    5.51
  -4  11   2   14.60    7.89
   4 -12  -2   20.16   11.89
   4  12   2   17.49    9.98
   4  12   2    6.23   10.11
  -4  12   2   29.68   10.09
   4  13   2   -1.37   11.06
   4 -13  -2    4.09    8.44
   4 -13  -2    7.20   11.37
   4  13   2    4.85    7.34
   4  13   2    5.93    9.87
   4  13   2   -1.11    9.02
  -4  13   2    6.90    8.81
  -4  13   2   -4.23   11.27
  -4  13   2  -14.86    8.79
   4  14   2   94.42   13.46
   4 -14  -2   53.23   13.22
   4 -14  -2  105.80   16.68
   4  14   2   74.28   15.68
   4  14   2  101.32   19.61
   4  14   2   82.21   16.39
  -4  14   2   74.48   13.86
  -4  14   2   69.42   14.42
  -4  14   2   74.05   20.02
  -4  14   2   62.11   13.84
  -4 -14  -2   89.50   12.10
   4  15   2   18.64   13.92
   4 -15  -2   -6.20    9.55
   4 -15  -2   -1.11   10.73
   4  15   2   20.41    9.39
   4  15   2   35.35   15.13
  -4  15   2   16.70   16.63
  -4 -15  -2   22.12    9.75
  -4  15   2   16.72   11.17
  -4 -15  -2   26.22   12.50
   4  16   2    9.15   15.56
   4 -16  -2   -8.71   12.83
   4  16   2   12.21   17.90
  -4  16   2   27.54   19.98
  -4 -16  -2   17.13   10.34
  -4  16   2   26.36   12.04
   4 -17  -2    8.67   11.12
   4 -17  -2   49.52   15.73
   4  17   2   33.65   12.00
  -4 -17  -2   28.86   12.67
  -4  17   2   23.52   17.38
  -4  17   2   48.27   24.28
   4  18   2    5.93   12.42
   4 -18  -2    1.73   15.48
  -4  18   2   59.99   34.00
  -4  18   2    9.33   16.10
  -4 -18  -2   17.85   13.68
  -4  18   2   24.57   24.70
   4 -19  -2   15.38   18.38
   4  19   2   10.98   15.04
  -4  19   2   35.27   29.82
  -4  19   2   24.60   19.36
   5  18  -2   14.51   12.18
   5 -18   2    7.55   16.96
  -5  18  -2   92.98   31.48
   5  17  -2    7.77   17.66
   5 -17   2    9.02   15.19
  -5  17  -2   -4.27   26.12
  -5  17  -2   17.15   18.56
   5 -16   2    0.82   15.91
   5  16  -2    4.84   14.15
   5 -16   2    9.78   13.49
   5  16  -2   16.12    9.34
  -5  16  -2   -8.48   20.24
  -5  16  -2   11.16   16.23
   5  15  -2   43.48   10.15
   5 -15   2   72.08   15.43
   5 -15   2   42.08   18.68
  -5  15  -2   38.20   15.29
   5 -14   2   42.93   14.84
   5  14  -2   89.87   16.65
   5 -14   2   69.30   15.23
   5  14  -2   78.63   19.48
   5  14  -2   78.06   11.54
   5  14  -2   48.99   18.47
  -5 -14   2   55.36   14.08
  -5  14  -2   84.66   21.81
  -5  14  -2   76.01   17.36
   5 -13   2    1.00    9.32
   5  13  -2   41.11   18.83
   5 -13   2   14.26   13.37
   5  13  -2   18.41    7.47
   5  13  -2   18.97    9.84
  -5  13  -2   44.24   17.07
  -5 -13   2    3.93   11.02
  -5  13  -2    6.72   11.19
   5 -12   2   78.59   17.56
   5 -12   2   85.08   14.66
   5  12  -2   73.43   16.20
   5  12  -2   78.14   10.55
   5  12  -2   96.22   14.23
  -5  12  -2   90.09   14.36
  -5  12  -2  100.57   21.70
  -5  12  -2   94.07   15.19
   5  11  -2  124.06   12.33
   5  11  -2  136.54   18.54
   5 -11   2  116.46   18.72
   5  11  -2  100.97   13.39
   5  11  -2  125.20   14.41
   5 -11   2  127.56   16.72
  -5 -11   2  110.10   15.79
  -5  11  -2  124.40   15.97
   5  10  -2  186.88   15.27
   5  10  -2  136.79   18.62
   5  10  -2  167.82   15.08
   5 -10   2  183.77   18.52
   5 -10   2  201.78   18.29
   5  10  -2  189.92   14.71
  -5 -10   2  188.08   17.46
  -5  10  -2  187.01   17.73
  -5  10  -2  182.66   28.16
   5   9  -2   53.65    9.20
   5   9  -2   41.85    9.42
   5   9  -2   48.75   11.42
   5   9  -2   44.80    8.50
   5  -9   2   58.77   11.25
   5  -9   2   58.16   10.90
  -5   9  -2   47.70    9.94
  -5   9  -2   45.43    9.89
  -5  -9   2   77.78   17.14
  -5  -9   2   41.19    9.87
  -5   9  -2   21.51   10.66
   5   8  -2   58.66   13.10
   5  -8   2   68.80   11.48
   5  -8   2   76.19   12.17
   5   8  -2   72.01    9.21
   5  -8   2   56.14   10.10
   5   8  -2   64.39   11.26
   5   8  -2   64.82    9.22
  -5  -8   2   71.87   11.20
  -5   8  -2   60.50   10.25
  -5  -8   2   81.87   14.95
  -5   8  -2   57.15   10.36
   5  -7   2   37.57    8.31
   5   7  -2   37.35   10.68
   5   7  -2   47.62    7.38
   5   7  -2   54.68   10.82
   5   7  -2   56.12    7.90
   5  -7   2   45.56    8.54
   5  -7   2   59.17   10.68
  -5  -7   2   60.29    9.83
  -5   7  -2   74.15   13.46
  -5   7  -2   66.90   10.69
  -5   7  -2   50.96    9.24
   5  -6   2   18.70    6.77
   5   6  -2   24.94    9.51
   5   6  -2   20.02    8.06
   5   6  -2   20.32    4.77
   5  -6   2   16.35    6.36
   5   6  -2   15.77    5.13
   5  -6   2   21.54    6.40
  -5  -6   2   17.65    6.17
  -5   6  -2   32.40    9.12
  -5   6  -2   17.59    5.68
   5  -5   2  315.56   18.47
   5   5  -2  339.30   22.03
   5   5  -2  296.30   13.06
   5   5  -2  295.70   14.12
   5  -5   2  300.53   16.89
   5   5  -2  311.02   19.73
  -5   5  -2  295.40   19.69
  -5   5  -2  316.29   16.50
  -5  -5   2  292.86   15.84
   5  -4   2   38.12    6.62
   5   4  -2   41.41    9.87
   5   4  -2   33.85    8.19
   5  -4   2   55.83    9.45
   5  -4   2   48.44    9.07
  -5  -4   2   38.24    6.67
  -5  -4   2   58.12    6.32
  -5   4  -2   47.59    7.36
  -5   4  -2   44.46    9.17
   5   3  -2  167.49   14.75
   5  -3   2  154.07   12.37
   5   3  -2  160.53   10.30
   5   3  -2  155.41   14.28
   5  -3   2  174.90   13.95
  -5   3  -2  160.20   13.03
  -5   3  -2  186.55   15.18
  -5   3  -2  171.51   11.06
  -5  -3   2  168.70    9.35
  -5  -3   2  150.24   10.21
   5  -2   2  426.22   21.83
   5   2  -2  418.33   15.34
   5   2  -2  405.30   21.55
   5   2  -2  441.52   18.27
   5  -2   2  433.44   19.17
   5   2  -2  466.07   23.29
  -5   2  -2  409.89   20.53
  -5   2  -2  398.35   20.75
  -5  -2   2  442.68   16.36
  -5   2  -2  393.01   17.14
  -5  -2   2  444.51   22.66
  -5  -2   2  396.89   17.23
   5   1  -2  186.46   11.53
   5  -1   2  203.83   14.75
   5   1  -2  154.55   13.06
   5  -1   2  149.94   11.03
   5   1  -2  190.65    9.47
  -5  -1   2  153.05   14.00
  -5  -1   2  157.27   10.38
  -5   1  -2  179.58   12.62
  -5   1  -2  169.13   11.18
  -5   1  -2  159.09   12.43
  -5  -1   2  181.84   10.42
  -5  -1   2  169.20   13.73
  -5   1  -2  182.99   13.37
  -5   1  -2  162.14    9.95
   5   0  -2   60.34    6.43
   5   0   2   68.01   10.87
   5   0  -2   59.05    9.00
   5   0   2   58.73    8.24
  -5   0   2   47.23    8.95
  -5   0   2   59.63    7.45
  -5   0   2   44.40    8.34
  -5   0   2   59.90    7.27
  -5   0  -2   51.38    6.98
  -5   0  -2   64.20    9.14
  -5   0  -2   50.32    7.25
  -5   0  -2   62.32    9.43
   5  -1  -2  183.80   12.38
   5   1   2  178.40   11.93
   5   1   2  164.03   14.44
   5  -1  -2  181.56   13.54
   5  -1  -2  169.24    9.77
  -5  -1  -2  162.88   12.89
  -5  -1  -2  163.11   10.40
  -5   1   2  183.67   13.18
  -5   1   2  171.47   11.53
  -5  -1  -2  160.11    9.11
  -5  -1  -2  189.41   11.63
  -5   1   2  167.44   14.72
   5  -2  -2  438.08   22.03
   5  -2  -2  369.10   17.78
   5   2   2  422.87   23.58
   5   2   2  424.17   18.86
   5  -2  -2  399.28   16.61
   5  -2  -2  429.85   17.80
  -5  -2  -2  398.39   16.66
  -5   2   2  390.04   18.83
  -5   2   2  412.52   14.20
  -5   2   2  425.66   14.10
  -5  -2  -2  429.27   17.49
  -5   2   2  407.70   19.26
  -5  -2  -2  452.18   24.81
  -5  -2  -2  431.37   15.50
  -5   2   2  405.71   23.37
   5  -3  -2  160.88   11.13
   5   3   2  155.35   11.38
   5  -3  -2  186.34   11.16
   5  -3  -2  214.73   15.24
  -5   3   2  168.36   11.72
  -5  -3  -2  170.78   15.45
  -5   3   2  162.04   12.86
  -5  -3  -2  164.90    8.77
  -5   3   2  157.75    9.16
  -5  -3  -2  183.18   16.61
  -5  -3  -2  150.20    9.70
  -5   3   2  150.41    9.20
  -5   3   2  151.66   15.30
   5   4   2   46.73    6.92
   5  -4  -2   36.06    6.98
   5  -4  -2   57.39    8.27
   5  -4  -2   47.25    6.97
   5  -4  -2   39.37    8.83
   5   4   2   39.61    6.90
   5   4   2   65.61    8.79
  -5  -4  -2   49.70    6.47
  -5   4   2   52.69    6.74
  -5   4   2   34.11    6.70
  -5  -4  -2   46.31    5.36
  -5  -4  -2   55.18   11.47
  -5   4   2   39.73    6.60
  -5  -4  -2   58.99   10.21
   5  -5  -2  309.62   20.05
   5   5   2  318.78   17.45
   5   5   2  312.06   16.86
   5   5   2  309.83   15.70
   5  -5  -2  305.22   17.63
   5  -5  -2  299.83   15.85
  -5  -5  -2  324.46   19.83
  -5   5   2  322.83   15.86
  -5  -5  -2  306.56   13.90
  -5   5   2  297.68   19.39
  -5   5   2  335.73   15.99
  -5   5   2  285.09   15.15
  -5  -5  -2  311.36   22.17
  -5  -5  -2  315.04   12.84
   5   6   2   18.57    6.05
   5   6   2   16.78    6.44
   5   6   2   25.50    6.28
   5  -6  -2   20.74    7.06
   5   6   2   35.00    7.74
   5  -6  -2   23.70    6.48
   5  -6  -2   28.07    7.18
  -5   6   2   12.48    5.56
  -5  -6  -2   15.25    7.19
  -5   6   2   21.81    5.19
  -5   6   2   16.08    6.87
  -5  -6  -2   24.58    5.19
  -5  -6  -2   16.79    9.41
   5   7   2   56.54    9.78
   5  -7  -2   65.02    9.49
   5   7   2   35.50    7.48
   5  -7  -2   64.34   12.00
   5   7   2   53.43    9.26
  -5   7   2   54.45    7.68
  -5   7   2   28.86    7.50
  -5  -7  -2   41.72    9.54
  -5  -7  -2   52.33   12.57
  -5  -7  -2   64.18    7.21
   5   8   2   69.25   10.65
   5   8   2   74.20   13.03
   5  -8  -2   80.48   11.02
   5  -8  -2   78.17   12.72
   5   8   2   67.36   10.44
   5   8   2   64.45   16.91
  -5   8   2   91.39   11.71
  -5  -8  -2   61.54   13.37
  -5  -8  -2   62.35   12.45
  -5   8   2   73.30    9.14
  -5  -8  -2   73.94    8.12
   5   9   2   50.51   10.61
   5   9   2   37.67    9.23
   5   9   2   26.26   10.11
   5  -9  -2   43.29    9.37
  -5   9   2   45.74    8.03
  -5  -9  -2   57.52   15.93
  -5  -9  -2   58.14   14.39
  -5   9   2   58.30   10.64
  -5   9   2   45.21   12.66
  -5  -9  -2   36.41    6.68
   5  10   2  203.73   17.87
   5 -10  -2  203.25   19.79
   5 -10  -2  197.48   18.74
   5  10   2  199.12   17.11
   5 -10  -2  210.18   18.04
   5  10   2  170.64   22.44
  -5 -10  -2  170.42   11.92
  -5  10   2  175.65   14.25
  -5  10   2  200.73   17.01
   5  11   2  118.86   16.74
   5 -11  -2  123.68   18.05
   5 -11  -2  152.38   19.33
   5  11   2  113.95   18.96
   5  11   2  105.54   17.80
   5  11   2  137.11   15.43
  -5  11   2   79.92   14.82
  -5  11   2  130.17   13.23
  -5 -11  -2  122.51   11.44
   5 -12  -2   56.25   14.48
   5  12   2   69.65   14.04
   5 -12  -2   90.16   16.21
   5  12   2   80.34   14.72
   5  12   2   77.24   17.56
   5  12   2   76.20   12.92
  -5  12   2   89.96   15.57
  -5  12   2   71.54   11.08
  -5 -12  -2   78.10   10.10
  -5  12   2   83.35   19.26
   5 -13  -2   -5.83    9.91
   5  13   2   39.50   11.76
   5  13   2   16.58   10.74
   5 -13  -2    9.41   10.76
   5  13   2   19.68    9.08
  -5 -13  -2   26.04    7.76
  -5  13   2   32.23    9.81
  -5  13   2   14.75   11.43
  -5  13   2   34.91   16.25
   5  14   2   63.98   14.85
   5 -14  -2   58.31   15.63
   5  14   2   56.45   11.35
   5  14   2   87.01   17.26
   5 -14  -2   41.91   15.83
  -5  14   2   70.91   15.75
  -5  14   2   80.57   13.68
  -5  14   2   71.18   20.88
  -5 -14  -2   61.84    9.95
   5  15   2   40.19   22.21
   5 -15  -2   44.68   16.92
   5  15   2   66.10   13.22
  -5 -15  -2   60.19   10.67
  -5  15   2   44.77   24.15
  -5  15   2   60.10   14.32
  -5  15   2   63.81   14.26
   5  16   2   -3.66   11.30
   5 -16  -2  -16.94   12.35
   5  16   2   10.75   16.07
  -5  16   2   23.17   24.26
  -5  16   2   37.55   14.33
  -5  16   2    3.90   12.75
  -5 -16  -2    8.51    9.86
   5  17   2   13.68   14.47
  -5  17   2    7.74   14.37
  -5  17   2    8.15   15.04
  -5  17   2   15.93   24.68
  -5 -17  -2   18.51   13.90
  -5  18   2   16.13   18.61
  -5 -18  -2   39.14   13.93
  -5  18   2   62.32   33.07
  -6  17  -2   56.97   29.90
   6 -16   2   16.18   15.86
   6  16  -2    0.84   11.27
  -6  16  -2   12.86   17.28
  -6  16  -2    2.09   23.64
   6 -15   2  -13.41   16.67
   6  15  -2    9.46   20.34
   6  15  -2    9.50   13.25
   6  15  -2   14.41   10.43
  -6  15  -2   18.34   15.06
   6 -14   2   -3.72   14.94
   6  14  -2   14.59    9.60
   6  14  -2   58.48   18.89
  -6  14  -2   25.29   14.31
  -6  14  -2    0.07   20.06
   6  13  -2   31.91   17.84
   6  13  -2   60.60   14.07
   6  13  -2   86.95   14.29
  -6  13  -2   50.41   15.66
  -6  13  -2   59.49   15.32
  -6  13  -2   29.39   19.22
   6  12  -2   16.06    9.16
   6  12  -2   20.52   13.91
   6 -12   2   27.28   12.14
   6 -12   2   38.08   14.54
   6  12  -2    8.99    8.76
  -6 -12   2   29.33   11.84
  -6  12  -2   30.12   12.14
  -6  12  -2    6.28   11.08
  -6  12  -2   17.05   16.76
   6  11  -2   60.86   15.62
   6 -11   2   54.35   13.96
   6  11  -2   52.95   11.40
   6 -11   2   70.19   13.50
   6  11  -2   53.79   10.63
  -6  11  -2   99.30   20.97
  -6  11  -2   68.80   13.81
  -6  11  -2   52.55   12.14
   6  10  -2   16.59   12.07
   6 -10   2    3.40   10.89
   6 -10   2    8.11    8.85
   6  10  -2    3.71    7.35
   6  10  -2   -5.49    5.85
   6  10  -2    9.83   10.95
  -6  10  -2   12.82    9.56
  -6  10  -2   -6.20    7.70
  -6  10  -2  -14.60   11.37
   6   9  -2   26.00   12.15
   6   9  -2   51.73   10.49
   6   9  -2   57.35    8.95
   6  -9   2   44.21   11.78
   6  -9   2   34.49   12.11
   6   9  -2   36.72   12.22
  -6   9  -2   44.70   10.94
  -6  -9   2   34.78   11.25
  -6  -9   2   55.96   16.20
   6  -8   2   45.02   10.70
   6   8  -2   27.11    6.41
   6   8  -2   25.34   10.75
   6   8  -2   30.01    8.91
   6  -8   2   18.66    8.18
   6   8  -2   23.58   10.35
   6  -8   2   36.11    9.96
  -6  -8   2   32.35    9.06
  -6   8  -2   26.28    9.99
  -6   8  -2   36.87    9.80
  -6  -8   2   27.53   13.92
   6   7  -2   22.69    6.50
   6   7  -2   14.87    9.14
   6  -7   2   11.38    7.82
   6  -7   2   20.47    7.72
   6   7  -2   15.76    6.07
  -6   7  -2   28.83    9.35
  -6   7  -2    2.25    6.51
  -6   7  -2    9.78    8.98
  -6  -7   2    7.93    7.18
   6   6  -2   17.99    9.29
   6  -6   2   23.32    7.45
   6   6  -2   20.52    6.05
   6   6  -2    9.67    8.91
   6  -6   2    1.24    6.86
  -6   6  -2   21.25    7.00
  -6   6  -2    5.75    6.78
  -6  -6   2    4.23   11.78
  -6   6  -2    8.60    6.49
   6  -5   2   30.25    7.47
   6   5  -2   19.71    9.05
   6   5  -2   28.69   10.46
   6   5  -2   29.10    6.03
   6  -5   2   34.08    9.22
  -6  -5   2   32.40    7.70
  -6   5  -2   12.66    6.03
  -6   5  -2   33.58    7.61
  -6  -5   2   35.21    6.46
  -6  -5   2   28.15    9.59
  -6   5  -2   41.45    9.66
   6  -4   2  163.78   15.33
   6  -4   2  155.14   14.16
   6   4  -2  151.89   16.55
   6  -4   2  159.26   12.91
   6   4  -2  140.16   10.47
   6   4  -2  144.29   17.14
  -6  -4   2  152.18    9.80
  -6   4  -2  141.53   16.71
  -6   4  -2  128.53   12.29
  -6  -4   2  146.16   12.19
  -6   4  -2  135.64   15.65
  -6  -4   2  139.79   18.59
  -6   4  -2  130.65   11.75
   6   3  -2   20.67    5.61
   6   3  -2   22.56    7.98
  -6  -3   2   42.32   11.06
  -6  -3   2   15.89    5.89
  -6   3  -2   15.01    5.61
  -6   3  -2   25.86    6.70
  -6   3  -2   15.13    6.85
  -6   3  -2   20.18    8.12
  -6  -3   2   26.27    5.37
  -6   3  -2   26.74    8.06
  -6   3  -2   18.98    7.18
   6   2  -2   46.47    6.61
   6  -2   2   37.80    7.66
  -6   2  -2   45.67    9.02
  -6   2  -2   45.70    8.91
  -6  -2   2   42.62    7.12
  -6  -2   2   49.80   15.81
  -6   2  -2   56.61    7.53
  -6  -2   2   39.96    7.81
  -6   2  -2   49.55   10.77
  -6  -2   2   50.37   10.47
  -6   2  -2   52.79    7.83
   6   1  -2   48.16    9.44
   6   1  -2   55.59    6.76
   6   1  -2   45.94    7.13
  -6  -1   2   57.34    8.91
  -6  -1   2   46.56    9.62
  -6  -1   2   44.80    7.33
  -6   1  -2   18.47    7.94
  -6   1  -2   39.83    9.02
  -6   1  -2   39.20    6.86
  -6   1  -2   37.41    8.46
   6   0  -2   24.36    6.98
   6   0   2   32.80    8.41
   6   0  -2   11.07    4.51
  -6   0  -2   13.10    5.36
  -6   0   2    8.12    6.35
  -6   0   2    3.96    6.56
  -6   0  -2    2.63    7.90
  -6   0   2   19.88    6.08
  -6   0  -2    1.92    6.54
  -6   0   2    8.80    4.97
   6   1   2   31.09    7.02
   6   1   2   28.72    8.69
   6  -1  -2   47.82    9.45
   6  -1  -2   39.78    8.30
   6  -1  -2   41.60    6.37
  -6  -1  -2   46.16    6.90
  -6   1   2   36.71    7.40
  -6  -1  -2   36.46    8.92
  -6   1   2   45.41    7.68
  -6   1   2   44.96    8.21
  -6   1   2   45.21   10.66
  -6  -1  -2   45.81    7.65
   6  -2  -2   42.21    8.27
   6  -2  -2   36.19    6.77
   6   2   2   30.85    8.64
   6  -2  -2   45.60    9.56
   6   2   2   38.38    7.79
  -6  -2  -2   52.54    6.84
  -6  -2  -2   47.21    9.99
  -6   2   2   50.60   11.20
  -6   2   2   38.01    8.19
  -6  -2  -2   43.93    7.54
  -6  -2  -2   41.95    7.19
  -6  -2  -2   43.59   11.72
  -6   2   2   52.24    9.50
   6  -3  -2   40.61    8.98
   6   3   2   22.16    8.66
   6  -3  -2   30.69    6.94
   6   3   2   15.11    5.98
   6  -3  -2   20.12    5.74
  -6   3   2    8.69    7.23
  -6  -3  -2   27.57    5.02
  -6   3   2   19.13    4.43
  -6   3   2   19.42    6.64
  -6  -3  -2   12.80    5.98
  -6   3   2   15.52    6.90
  -6  -3  -2   17.31    8.11
   6  -4  -2  150.92   17.35
   6   4   2  143.73   18.78
   6   4   2  147.28   12.74
   6  -4  -2  158.65   11.89
   6  -4  -2  163.54   13.16
  -6  -4  -2  167.85   12.72
  -6  -4  -2  164.11   15.85
  -6   4   2  139.28   12.68
  -6   4   2  164.12   10.67
  -6   4   2  197.41   21.39
  -6  -4  -2  166.74    9.53
   6   5   2   33.82    7.77
   6  -5  -2   36.77    9.10
   6   5   2   35.90   10.39
   6  -5  -2   36.18   10.91
   6   5   2   38.31    7.24
  -6  -5  -2   38.59   17.86
  -6   5   2   53.00   11.39
  -6   5   2   48.46   11.71
  -6   5   2   43.75    7.39
  -6  -5  -2   35.97    5.48
  -6   5   2   31.70    7.04
  -6  -5  -2   37.86    9.91
   6   6   2    3.91    6.28
   6   6   2   16.38    7.75
   6  -6  -2   10.48    5.91
   6   6   2    4.19    5.93
   6  -6  -2    3.62    6.59
   6   6   2   12.66    6.26
  -6   6   2   19.42    9.32
  -6   6   2    6.07    5.59
  -6  -6  -2    9.74    3.69
  -6  -6  -2    0.70    9.84
  -6  -6  -2    8.47    7.72
  -6   6   2    2.22    5.23
   6  -7  -2    7.66    7.65
   6   7   2   20.63    7.49
   6   7   2    6.47    7.17
   6   7   2   15.66    7.82
   6  -7  -2   22.07    8.63
   6  -7  -2   19.84    8.25
   6   7   2   23.55    6.86
  -6  -7  -2   12.13    3.65
  -6  -7  -2   15.02   11.00
  -6  -7  -2    5.54    3.73
  -6   7   2   17.99    9.56
  -6   7   2    9.36    5.61
   6   8   2   20.61    7.74
   6  -8  -2   20.28    8.47
   6   8   2   26.05    8.86
   6  -8  -2   20.13    9.51
   6   8   2   20.05    6.96
  -6   8   2   27.57    7.14
  -6  -8  -2   10.40   12.70
  -6   8   2   28.39   11.59
  -6  -8  -2   22.71    4.13
  -6  -8  -2   19.78    4.47
   6   9   2   65.53   11.60
   6   9   2   57.41   11.07
   6  -9  -2   78.18   13.36
   6  -9  -2   58.79   13.15
   6  -9  -2   64.91   11.76
  -6   9   2   40.40    8.14
  -6  -9  -2   45.70    5.33
  -6  -9  -2   47.31    5.79
  -6   9   2   82.05   17.70
  -6  -9  -2   44.05   16.06
   6  10   2   -3.60    8.23
   6  10   2   13.59    9.91
   6 -10  -2    7.43   10.45
   6 -10  -2    5.87   10.00
   6  10   2    5.79    8.72
   6  10   2    3.81    8.30
  -6 -10  -2    6.48    4.40
  -6  10   2    8.97   11.46
  -6  10   2    8.09    6.93
  -6 -10  -2    4.56    3.84
   6 -11  -2   44.51   13.53
   6  11   2   23.90   10.45
   6  11   2   44.04   11.50
   6  11   2   63.49   14.77
  -6  11   2   67.78   11.11
  -6 -11  -2   59.93    6.63
  -6  11   2   63.82   19.52
  -6 -11  -2   46.87    6.49
   6  12   2   23.75   14.38
   6 -12  -2   23.56   12.59
   6  12   2    7.36    9.29
   6  12   2   33.02   14.44
   6  12   2   21.70   11.76
   6  12   2   17.24   11.62
  -6  12   2   30.97   12.36
  -6  12   2   37.92    9.66
  -6 -12  -2   12.22    5.25
  -6  12   2    4.31   15.67
  -6 -12  -2   17.90    5.84
  -6 -12  -2   13.80   22.89
   6  13   2   74.67   13.57
   6  13   2   62.55   14.98
   6 -13  -2   66.33   17.65
   6  13   2   71.23   15.79
   6  13   2   52.66   15.53
  -6  13   2   77.61   12.96
  -6  13   2   49.97   22.78
  -6 -13  -2   62.68    7.74
  -6  13   2   55.03   14.84
   6  14   2   10.08   12.61
   6 -14  -2    7.67   15.79
   6  14   2   17.96   15.79
   6  14   2   22.44   13.35
  -6  14   2   -2.41    9.78
  -6  14   2   24.35   21.74
  -6 -14  -2   18.82    6.39
   6  15   2   -7.66   14.16
   6  15   2    9.92   12.07
   6 -15  -2  -11.82   17.07
  -6 -15  -2   14.79    7.23
  -6  15   2  -14.67   21.09
  -6  15   2   10.55   11.57
  -6  15   2   20.64   13.14
   6 -16  -2  -12.33   18.99
  -6  16   2   11.59   25.31
  -6  16   2   24.90   14.49
  -6 -16  -2    8.85    7.35
  -6  16   2   13.06   13.77
   6 -17  -2  -15.50   23.52
  -6  17   2   24.70   16.69
  -6  17   2   46.96   17.84
  -6 -17  -2   14.12    8.41
   7  15  -2  -11.47   13.81
   7 -15   2   -4.68   25.94
  -7  15  -2    0.46   21.91
  -7  15  -2    6.73   19.03
   7  14  -2   12.64   18.28
   7 -14   2    2.23   20.11
  -7  14  -2  -11.33   25.64
  -7  14  -2    6.90   15.99
   7  13  -2   -0.77   10.83
   7 -13   2   18.18   16.91
  -7  13  -2    7.43   21.20
  -7  13  -2    0.51   14.69
   7 -12   2   19.02   15.34
   7  12  -2    9.62   17.42
   7  12  -2   19.26   10.69
  -7  12  -2   -5.80   17.80
  -7  12  -2   13.89   13.22
   7  11  -2  -10.48   14.17
   7  11  -2   -1.13   10.45
   7 -11   2    0.64   11.70
  -7  11  -2   -2.74   11.72
  -7  11  -2   -5.47   16.18
  -7  11  -2    6.26   11.67
   7  10  -2   10.84   13.38
   7  10  -2    6.78   10.88
   7 -10   2    5.59   10.53
  -7  10  -2    1.34   10.69
  -7  10  -2   11.21   11.00
  -7 -10   2   10.44   11.77
  -7  10  -2   -1.46   14.58
   7  -9   2   50.17   13.81
   7   9  -2   49.88   15.28
   7   9  -2   52.42   13.33
  -7   9  -2   67.83   12.72
  -7   9  -2   50.14   12.26
  -7   9  -2   19.79   14.89
  -7   9  -2   44.19   12.60
   7  -8   2   63.84   13.47
   7   8  -2   68.42   14.20
   7   8  -2   80.07   15.91
   7   8  -2   57.11   16.09
  -7   8  -2   78.14   13.68
  -7   8  -2   47.72   12.60
  -7  -8   2   87.25   25.05
  -7   8  -2   65.11   12.88
   7  -7   2   51.74   11.63
   7  -7   2   59.19   12.16
   7   7  -2   58.88   13.93
  -7  -7   2   71.19    9.69
  -7   7  -2   66.94   11.41
  -7   7  -2   75.25   12.49
  -7   7  -2   72.06   14.10
  -7   7  -2   39.60   15.38
  -7  -7   2   69.48   18.73
   7  -6   2  112.02   15.37
   7   6  -2   81.06   10.91
   7  -6   2   84.35   13.99
   7  -6   2   79.28   13.87
   7   6  -2   82.37   16.16
  -7   6  -2   72.03   15.55
  -7  -6   2   66.44   16.33
  -7  -6   2   95.67   10.45
  -7   6  -2   94.01   12.86
  -7  -6   2   93.72   14.70
  -7   6  -2  117.75   13.19
   7  -5   2  342.29   24.89
   7   5  -2  372.49   31.57
   7  -5   2  382.29   22.73
   7  -5   2  386.84   23.44
   7  -5   2  374.01   25.18
   7   5  -2  335.62   22.33
  -7  -5   2  341.25   28.50
  -7   5  -2  361.01   26.01
  -7  -5   2  327.87   16.87
  -7   5  -2  336.30   20.65
  -7  -5   2  354.05   20.75
   7  -4   2  281.52   21.76
   7   4  -2  255.31   22.13
   7  -4   2  282.85   19.74
  -7  -4   2  273.99   17.89
  -7   4  -2  275.69   22.16
  -7  -4   2  286.57   15.32
  -7  -4   2  266.24   24.60
  -7   4  -2  276.38   22.18
   7   3  -2   58.55   12.29
   7  -3   2   32.15    9.00
   7  -3   2   34.52   10.81
  -7   3  -2   54.61   12.31
  -7   3  -2   37.50    8.65
  -7   3  -2   31.59    9.32
  -7   3  -2   43.22   10.80
  -7  -3   2   41.98    9.49
  -7  -3   2   44.18    8.08
  -7  -3   2   44.69   12.37
   7  -2   2   44.67   11.67
   7   2  -2   29.28    7.00
   7  -2   2   20.25    8.26
   7   2  -2   27.02    9.92
  -7   2  -2   19.61   11.91
  -7  -2   2   22.54    8.63
  -7   2  -2   16.32    8.06
  -7  -2   2   36.21    8.57
  -7   2  -2   12.39    6.79
  -7  -2   2   27.02    6.96
   7   1  -2   -0.05    7.17
   7  -1   2   17.66    8.43
  -7   1  -2   -2.04    8.54
  -7  -1   2    8.22    7.67
  -7  -1   2    3.04    6.52
  -7  -1   2   10.87    6.02
  -7   1  -2    7.71    5.77
   7   0  -2   92.43   13.70
   7   0  -2   81.37   12.50
   7   0   2  135.15   17.09
   7   0  -2  102.09   10.81
  -7   0   2  105.49   12.77
  -7   0   2  132.88   17.55
  -7   0  -2   82.52    9.17
  -7   0  -2   82.71   14.79
  -7   0   2   99.00   12.19
   7   1   2   21.07    7.68
   7  -1  -2    3.78    6.51
   7  -1  -2    6.68    5.42
   7  -1  -2   -1.40    5.98
   7   1   2    9.54    7.67
  -7  -1  -2    3.43    8.79
  -7   1   2    6.38    8.58
  -7   1   2   13.53    6.93
  -7   1   2   -3.30    7.11
  -7  -1  -2   10.49    5.07
  -7   1   2    1.00    6.76
  -7  -1  -2   11.53    7.37
  -7  -1  -2   12.32    3.92
   7  -2  -2   33.29    9.59
   7  -2  -2   34.31    8.47
   7  -2  -2   19.06    6.63
   7   2   2   15.80    9.79
   7   2   2   28.81    8.39
  -7   2   2   28.49    8.02
  -7  -2  -2   25.14    4.46
  -7   2   2   33.92    9.29
  -7   2   2   41.69   11.95
  -7  -2  -2   20.39    7.63
  -7  -2  -2   25.69    5.29
   7  -3  -2   48.63   11.38
   7   3   2   63.75   10.49
   7  -3  -2   57.63   10.36
   7  -3  -2   47.34   13.24
  -7  -3  -2   52.80    5.66
  -7   3   2   28.06   11.40
  -7  -3  -2   56.52    9.87
  -7   3   2   47.74   11.22
  -7   3   2   54.94    4.97
  -7  -3  -2   43.94    4.75
   7   4   2  266.31   23.79
   7  -4  -2  243.70   16.55
   7   4   2  262.38   17.81
   7  -4  -2  254.17   21.16
   7  -4  -2  239.78   16.92
   7  -4  -2  289.90   18.86
  -7  -4  -2  260.73    9.00
  -7   4   2  269.45   12.97
  -7  -4  -2  291.24   18.41
  -7   4   2  274.20   22.02
  -7   4   2  298.44   26.40
  -7   4   2  262.92   13.17
   7   5   2  373.51   21.76
   7  -5  -2  359.82   21.09
   7  -5  -2  366.84   25.51
   7   5   2  353.95   28.45
   7  -5  -2  354.23   20.81
  -7  -5  -2  345.57   20.24
  -7   5   2  362.65   17.17
  -7  -5  -2  338.76   29.09
  -7   5   2  355.03   28.55
  -7   5   2  372.24   21.74
   7   6   2   80.02   16.37
   7  -6  -2  101.72   13.77
   7   6   2   82.22   16.00
   7   6   2   76.76   12.02
   7  -6  -2  121.21   18.09
  -7  -6  -2  103.70   19.73
  -7   6   2   84.99   17.17
  -7   6   2   73.45   14.87
  -7   6   2   65.58   10.41
  -7   6   2   91.25   11.04
  -7   6   2   91.93   10.57
   7   7   2   41.13   12.22
   7   7   2   48.96   10.91
   7   7   2   49.69   14.26
   7  -7  -2   34.46   11.58
   7   7   2   67.50   11.52
  -7   7   2   60.55   11.16
  -7   7   2   47.40   14.45
  -7   7   2   68.41   11.42
  -7   7   2   53.64    9.95
  -7   7   2   48.88   14.19
   7   8   2   89.03   13.03
   7  -8  -2   67.49   15.38
  -7   8   2   67.44   10.92
  -7   8   2   50.39   11.10
  -7   8   2   66.29   17.32
  -7  -8  -2   43.61   13.27
  -7   8   2   94.73   13.14
   7   9   2   32.49   11.35
   7  -9  -2   35.52   12.17
   7   9   2   85.51   21.13
   7   9   2   37.79   13.51
  -7  -9  -2   21.92   17.14
  -7   9   2   52.57   16.30
  -7   9   2   61.56   12.11
  -7   9   2   74.32   13.31
  -7  -9  -2   22.54   12.63
  -7   9   2   50.26   10.18
   7  10   2    6.45    9.02
   7  10   2   -2.12   11.16
   7  10   2   17.51   11.42
   7 -10  -2   -3.52    9.64
   7 -10  -2   -6.56    9.79
  -7  10   2    2.15    9.88
  -7 -10  -2   -0.89   12.12
  -7  10   2   14.98   10.96
  -7  10   2   10.77    8.32
  -7  10   2    0.15   16.50
  -7 -10  -2    1.36   17.81
   7 -11  -2   -9.22   12.12
   7  11   2    9.47   12.03
  -7  11   2   12.33    9.18
  -7  11   2  -25.76   16.87
  -7  11   2    3.26   11.05
   7  12   2    5.41   12.13
   7 -12  -2   20.43   15.29
  -7  12   2   32.50   10.60
  -7  12   2   24.43   13.64
   7  13   2    0.20   12.53
   7  13   2   -6.15   14.45
   7  13   2    6.11   12.46
   7 -13  -2    2.81   17.50
  -7  13   2   -2.71   10.14
  -7  13   2  -16.60   14.39
   7 -14  -2   29.91   19.20
   7  14   2   21.34   17.78
   7  14   2   21.18   17.22
  -7  14   2   49.95   18.34
  -7  14   2   29.50   27.78
  -7  14   2   14.09   12.09
   7 -15  -2  -20.41   25.28
   7  15   2   10.63   26.60
  -7  15   2   -0.67   13.91
  -7  15   2   21.96   27.20
  -7  15   2   40.93   19.25
   8 -13   2   -6.08   19.19
  -8  13  -2   21.70   18.05
  -8  13  -2   27.55   44.53
  -8  13  -2   25.07   18.51
   8 -12   2    2.65   17.10
  -8  12  -2   16.14   23.49
  -8  12  -2   -9.64   16.22
  -8  12  -2    3.39   15.64
   8  11  -2  -23.12   14.13
   8 -11   2    8.92   14.70
  -8  11  -2   -9.77   14.27
  -8  11  -2   22.24   17.96
  -8  11  -2    3.26   15.40
   8  10  -2  -11.43   13.30
  -8  10  -2    5.11   14.54
  -8 -10   2   -7.49    9.47
  -8  10  -2   13.26   13.09
   8   9  -2   17.61   13.67
   8   9  -2   24.06   17.86
  -8  -9   2   -0.76   22.01
  -8   9  -2   -4.25   13.47
  -8   9  -2   24.50   13.74
  -8  -9   2    0.80    8.88
  -8   9  -2   12.34   11.68
   8   8  -2   26.17   14.85
   8  -8   2   31.50   14.27
   8   8  -2   20.59   16.67
   8  -8   2   46.94   13.87
  -8  -8   2   16.97   18.85
  -8  -8   2    3.04    8.16
  -8   8  -2   26.88   13.06
  -8   8  -2    1.85   12.49
  -8   8  -2   -5.25   10.32
  -8   8  -2   10.73   14.43
  -8  -8   2   19.29   12.27
   8  -7   2    1.75   11.43
   8   7  -2   24.50   15.89
   8  -7   2   -0.33   12.77
  -8   7  -2   25.17   13.43
  -8   7  -2   39.56   12.81
  -8  -7   2   17.41   12.07
  -8  -7   2   25.36   21.85
  -8   7  -2   13.65   10.04
  -8   7  -2   37.12   17.35
  -8  -7   2   35.24    8.76
   8  -6   2   69.96   13.43
   8   6  -2   62.52   19.53
  -8   6  -2   84.40   15.75
  -8  -6   2   85.47   14.00
  -8   6  -2   77.25   12.72
  -8   6  -2   86.78   16.61
  -8   6  -2   49.79   15.36
  -8  -6   2   53.20    9.63
  -8   6  -2   41.63   11.53
  -8   6  -2   28.28   15.97
   8  -5   2   28.84   10.95
   8   5  -2   32.49   13.51
  -8   5  -2   14.97   11.43
  -8  -5   2   27.09   15.83
  -8  -5   2   36.76    9.00
  -8   5  -2   22.15   13.14
  -8  -5   2   24.40   13.53
  -8   5  -2   44.58   10.09
  -8   5  -2   50.74   10.94
   8  -4   2  117.65   18.17
   8   4  -2  119.67   19.51
  -8  -4   2  155.68   22.49
  -8   4  -2  145.17   17.39
  -8  -4   2  127.32   13.36
  -8   4  -2  137.00   19.48
  -8   4  -2  160.00   21.10
  -8   4  -2  125.96   19.71
  -8   4  -2  155.78   14.59
  -8   3  -2   62.87   15.18
  -8   3  -2   60.09   13.83
  -8   3  -2   46.22    9.65
  -8   3  -2   65.32    9.56
  -8   3  -2   54.95   13.25
  -8  -3   2   49.51   10.02
  -8  -3   2   43.67   15.22
  -8  -2   2   34.60   10.95
  -8  -2   2   35.88    9.25
  -8   2  -2   22.43    7.97
  -8   2  -2   44.52   11.67
  -8   2  -2   16.87   12.11
  -8  -2   2   55.83   14.70
  -8   2  -2   32.71    7.40
   8   1  -2   -2.17    8.71
   8  -1   2   20.76   10.18
  -8   1  -2   13.19    6.61
  -8  -1   2   14.76   12.46
  -8   1  -2   11.07   12.45
  -8  -1   2    5.96    8.49
  -8   1  -2    8.13    9.23
   8   0   2   26.74   11.51
   8   0  -2   34.50   11.20
   8   0  -2   18.36    9.50
  -8   0   2   35.04   10.31
  -8   0  -2   38.09   13.33
  -8   0  -2   34.94    6.70
  -8   0  -2   25.49   10.74
  -8   0  -2   29.09    5.64
  -8   0   2   31.96   12.18
  -8   0  -2   45.85   10.53
   8  -1  -2    5.83    7.43
   8  -1  -2   25.58    9.22
  -8  -1  -2    3.14    3.62
  -8   1   2    7.66    8.97
  -8   1   2    7.41   10.40
  -8  -1  -2   -4.64    7.19
  -8  -1  -2    3.45    8.29
  -8  -1  -2    6.35    4.02
  -8  -1  -2   17.20   12.77
   8  -2  -2   31.65   10.46
   8   2   2   23.76   10.02
   8   2   2   38.24   12.36
  -8  -2  -2    3.23   12.97
  -8  -2  -2   26.25    9.76
  -8   2   2   41.00   11.78
  -8   2   2   18.67   10.55
   8  -3  -2   39.96    9.90
   8  -3  -2   60.11   12.19
   8   3   2   42.07   11.09
  -8  -3  -2   45.66   16.33
  -8   3   2   58.00   11.77
  -8   3   2   61.56   13.18
  -8  -3  -2   44.89   10.81
  -8   3   2   78.50   15.31
  -8  -3  -2   62.34   15.24
   8  -4  -2  105.78   13.88
   8  -4  -2  128.64   18.07
   8   4   2  106.78   14.80
   8  -4  -2  117.05   19.34
  -8  -4  -2  138.84   16.87
  -8   4   2  109.57   26.57
  -8  -4  -2  113.17   18.57
  -8   4   2  127.11   19.07
  -8   4   2  156.64   17.69
  -8  -4  -2  116.93   25.61
   8  -5  -2   28.55    9.37
   8  -5  -2   11.10   11.23
   8  -5  -2   33.38   10.26
   8   5   2   26.40   10.97
  -8   5   2   37.02   13.53
  -8   5   2   36.79    6.58
  -8   5   2   28.23   11.36
  -8  -5  -2   25.46   14.25
  -8   5   2   40.30   15.02
  -8   5   2   30.86    6.27
  -8  -5  -2   25.52   16.16
   8   6   2   68.60   17.13
  -8   6   2   81.03    9.65
  -8   6   2   67.86   10.59
  -8   6   2   51.13   12.14
  -8  -6  -2   70.16   19.26
  -8   6   2   90.40   19.85
  -8  -6  -2   86.83   13.67
  -8  -6  -2   63.90   15.23
   8   7   2   12.95   14.44
  -8   7   2   16.06   14.83
  -8   7   2   18.02    8.67
  -8  -7  -2   -3.55   16.61
  -8   7   2   24.77    8.75
  -8   7   2   32.13   15.99
  -8   7   2   27.45   10.59
  -8  -7  -2   26.90   10.89
   8  -8  -2   35.45   11.67
   8   8   2   -9.23   13.60
  -8  -8  -2   -9.35   22.58
  -8   8   2    9.14    9.51
  -8   8   2   50.25   17.11
  -8   8   2    6.97   10.21
  -8   8   2   27.79   10.05
  -8  -8  -2   23.81   10.54
   8  -9  -2   12.83   12.99
   8   9   2   26.81   15.26
  -8   9   2  -14.24    9.95
  -8   9   2   17.42   11.24
  -8   9   2   10.49   10.22
  -8   9   2   10.14   15.53
   8  10   2   -5.25   15.06
   8  10   2   17.51   15.02
   8  10   2    3.84   10.53
  -8  10   2   26.15   11.29
  -8  10   2   -1.86   11.90
  -8  10   2   -2.35   12.51
   8  11   2    1.96   11.33
   8  11   2   16.56   15.04
  -8  11   2   15.53   11.63
  -8  11   2   28.45   24.16
  -8  11   2   21.45   15.02
  -8  11   2   13.99   16.01
   8  12   2  -12.74   15.41
   8  12   2    3.65   17.91
  -8  12   2  -17.48   24.60
  -8  12   2   -5.24   11.72
  -8  12   2   -1.00   15.68
   8  13   2  -22.39   20.76
   8 -13  -2    3.91   21.82
  -8  13   2   14.55   25.49
  -8  13   2  -21.81   17.19
  -8  13   2  -12.44   13.11
  -9  11  -2    4.21   21.49
   9 -10   2   32.03   23.55
  -9  10  -2    9.46   19.11
  -9 -10   2    0.97   12.15
  -9  10  -2   23.54   28.30
   9   9  -2   50.51   31.92
  -9   9  -2   34.71   21.59
  -9   9  -2   27.86   17.81
  -9   9  -2   57.11   16.43
  -9   9  -2   58.88   25.66
  -9  -9   2   37.15   12.47
   9   8  -2   16.92   13.25
   9   8  -2  -11.63   22.52
  -9   8  -2   -2.86   13.37
  -9   8  -2  -10.30   14.19
  -9  -8   2   14.21   10.97
  -9   8  -2   36.43   18.95
  -9   8  -2   -5.71   15.74
  -9   8  -2   14.64   21.27
  -9   7  -2   25.14   16.33
  -9  -7   2   -1.12   11.09
  -9   7  -2   -6.84   11.69
  -9   7  -2   14.07   16.84
  -9   7  -2   15.44   20.22
  -9   7  -2   16.15   14.05
  -9   6  -2   28.76   20.28
  -9   6  -2   69.41   18.40
  -9   6  -2   19.69   11.30
  -9   6  -2   47.04   17.67
  -9  -6   2   51.01   23.80
  -9   6  -2   20.61   12.99
  -9   5  -2  122.51   15.90
  -9   5  -2  145.22   22.24
  -9   5  -2  125.23   14.95
  -9   5  -2  114.54   21.36
  -9  -5   2  132.78   24.41
  -9   5  -2  158.67   23.69
  -9  -4   2    0.69   10.01
  -9   4  -2  -12.74   13.37
  -9   4  -2   -9.39   13.92
  -9   4  -2   15.21   15.59
  -9   4  -2    2.21    9.43
   9  -3   2    8.49   13.38
   9   3  -2    6.55   12.61
  -9   3  -2    9.73    7.47
  -9   3  -2  -15.64   14.51
  -9  -3   2   16.70   17.54
  -9   3  -2   19.41    8.51
  -9  -3   2   16.45   10.90
  -9   3  -2    2.92   13.34
   9  -2   2   -9.13   12.09
   9   2  -2    2.22   12.67
  -9   2  -2   26.05   12.85
  -9   2  -2    8.86    7.15
  -9   2  -2   16.27   14.67
  -9  -2   2   13.60   16.71
  -9   2  -2    1.75    6.96
  -9   2  -2    9.13   15.21
  -9  -1   2    8.73   12.56
  -9  -1   2    3.50   15.21
  -9  -1   2    8.28   10.85
  -9   1  -2   21.13   16.97
  -9   1  -2   10.82   11.52
  -9   1  -2    6.76   12.48
  -9   0  -2    2.24   12.23
  -9   0   2   -2.37   14.72
  -9   0  -2    4.68   10.46
  -9   0   2    1.44   10.92
  -9   0   2   14.89   13.05
  -9   1   2    4.77   12.91
  -9   1   2   22.91   13.47
  -9  -1  -2   -0.08   10.95
  -9   1   2    9.52   13.70
  -9   2   2   19.54   13.32
  -9   2   2   20.10   13.40
  -9   3   2   11.46   13.43
  -9   3   2    5.48   15.17
  -9  -3  -2    6.52   11.46
  -9   3   2   33.29   14.21
  -9   4   2  -16.28   12.11
  -9   4   2    6.33   15.02
  -9  -4  -2    1.63   10.68
   9  -5  -2  102.00   27.51
  -9  -5  -2  131.77   17.23
  -9   5   2  136.77   18.77
  -9   5   2   97.26   21.55
  -9   5   2  120.94   21.36
   9  -6  -2   48.22   16.13
  -9  -6  -2   59.11   14.25
  -9   6   2   38.48   18.47
  -9   6   2   34.65   14.25
  -9   6   2   53.99   19.69
  -9   7   2   10.42    8.25
  -9   7   2    7.91   19.73
  -9   7   2    2.56    7.91
  -9  -7  -2  -10.03   12.31
   9  -8  -2   22.23   13.99
  -9   8   2   13.10   10.26
  -9  -8  -2   -1.51   12.70
  -9   8   2   24.20   19.76
  -9   8   2   -3.46   12.79
  -9   8   2   21.16   10.61
  -9   8   2   12.57   19.16
  -9   9   2   26.76   13.23
  -9  -9  -2   31.22   15.36
  -9   9   2   30.77   21.80
  -9   9   2   43.38   13.64
  -9   9   2   58.20   25.48
  -9   9   2   43.67   14.62
   9 -10  -2   21.57   21.49
  -9  10   2   58.24   38.02
  -9  10   2   34.23   15.29
  -9  10   2    7.01   13.39
  -9  10   2  -10.87   24.78
  -9  10   2   28.73   15.43
  -9 -10  -2  -15.71   14.82
  -9  11   2   24.68   17.96
 -10  -6   2   43.96   15.73
 -10   6  -2   18.16   25.35
 -10   6  -2   35.41   22.59
 -10   5  -2   42.58   11.88
 -10  -5   2   39.07   15.45
 -10   5  -2   16.44   22.53
 -10   5  -2   40.36   21.47
 -10   4  -2    5.19    7.49
 -10  -4   2   13.83   14.52
 -10   4  -2    7.47   20.78
 -10   4  -2   -0.02    7.89
 -10  -3   2    8.52   14.46
 -10   3  -2   -5.64   19.68
 -10   3  -2   16.19   17.01
 -10   3  -2   -4.44   25.90
 -10   2  -2    7.01   15.29
 -10  -2   2   12.82   15.80
 -10  -2   2   32.60   24.13
 -10   2  -2   11.08   19.46
 -10   1  -2   -9.82   13.82
 -10   1  -2   18.29   18.28
 -10  -1   2    4.38   15.63
 -10   0   2    3.86   16.15
 -10   0  -2    1.15   17.83
 -10   0  -2  -17.39   21.70
 -10   0   2    4.29   16.78
 -10   0   2    9.17   25.57
 -10  -1  -2   28.15   26.69
 -10   1   2   -6.89   17.13
 -10   1   2  -11.92   17.46
 -10   1   2  -15.90   16.84
 -10  -1  -2   -2.44   15.61
 -10   2   2    1.56   17.90
 -10   2   2    8.95   17.60
 -10   2   2   27.28   20.22
 -10  -2  -2   -0.91   16.55
 -10  -3  -2   19.47   16.61
 -10   3   2   21.15   18.21
 -10   3   2  -15.10   19.75
 -10   3   2    1.41   19.21
 -10   4   2    5.99   21.16
 -10  -4  -2   10.25   16.92
 -10   4   2   15.24   20.42
 -10   4   2  -15.49   16.33
 -10   5   2   53.95   19.34
 -10  -5  -2   42.07   17.65
 -10   5   2   21.35   22.68
 -10   5   2   60.82   23.42
 -10   6   2   23.61   18.19
 -10   6   2   46.50   26.78
 -10  -6  -2   16.09   18.07
 -10   6   2   54.84   23.99
   0 -21   3   29.58   10.16
   0 -20   3   15.75    8.96
   0  20  -3   17.16   21.44
   0 -19   3   19.30   15.31
   0 -19   3    3.31    7.19
   0 -18   3    6.30    6.78
   0 -17   3   -0.56    5.60
   0 -16   3   50.98    8.17
   0 -16   3   61.21   12.45
   0  15  -3  154.32   18.81
   0  15  -3  167.68   23.89
   0  15  -3  156.46   21.51
   0 -15   3   88.98   15.11
   0 -15   3  130.15   14.85
   0  14  -3   15.86   10.53
   0 -14   3    2.90    6.96
   0 -14   3    3.16    6.65
   0  14  -3    2.75    7.65
   0  14  -3   -2.42    8.92
   0  13  -3  245.65   12.01
   0 -13   3  255.16   20.62
   0 -13   3  256.11   16.21
   0  13  -3  207.31   17.51
   0  13  -3  245.11   22.53
   0  13  -3  218.65   22.31
   0  12  -3    7.38    5.63
   0  12  -3   18.74    9.62
   0  12  -3   18.67    8.76
   0  12  -3   15.75    3.60
   0 -12   3   28.65    9.53
   0  11  -3   55.84    8.79
   0 -11   3   65.44   11.73
   0 -11   3   75.90   12.41
   0  11  -3   87.16   14.55
   0  11  -3   62.96    6.02
   0 -11   3   81.55    6.60
   0  10  -3    2.97    2.36
   0 -10   3    4.51    5.75
   0  10  -3    3.76    4.79
   0  10  -3    3.87    5.99
   0 -10   3    4.37    2.26
   0  -9   3  160.84    7.99
   0  -9   3  156.33   13.69
   0   9  -3  143.45   13.68
   0   9  -3  147.54    7.41
   0  -9   3  154.23   10.15
   0  -8   3  112.08   10.69
   0   8  -3  102.81   12.44
   0  -8   3   98.24    7.95
   0   8  -3   98.23    5.52
   0  -8   3  112.22    6.11
   0   7  -3  458.46   18.40
   0   7  -3  483.37   22.12
   0  -7   3  492.61   17.66
   0  -7   3  457.74   20.65
   0  -7   3  488.65   14.54
   0  -6   3  233.97    8.07
   0  -6   3  214.42   10.32
   0   6  -3  234.23   13.54
   0  -6   3  240.73   13.33
   0   6  -3  238.39   11.22
   0   5  -3 2838.27   69.06
   0   5  -3 2798.46   73.47
   0  -5   3 2857.23   72.13
   0  -5   3 2814.77   68.27
   0  -5   3 2852.55   64.64
   0  -4   3   76.02    4.81
   0  -4   3   70.09    5.67
   0   4  -3   83.90    5.31
   0   4  -3   83.20    6.34
   0  -4   3   72.65    3.06
   0  -3   3  481.90   16.24
   0   3  -3  509.18   16.70
   0   3  -3  505.70   15.04
   0  -2   3 2970.98   67.07
   0  -2   3 2963.94   69.93
   0   2  -3 2922.57   68.68
   0   2  -3 3028.51   69.92
   0   1  -3  517.76   14.68
   0   1  -3  532.76   14.06
   0   1  -3  515.70   15.01
   0  -1   3  501.24   13.97
   0   0  -3   -0.01    0.87
   0   0  -3   -0.39    1.06
   0   0   3    0.85    0.99
   0   0   3    0.14    1.26
   0   0  -3    0.06    0.76
   0   0   3   -1.50    0.66
   0   0  -3    1.69    1.34
   0   0  -3    2.11    1.24
   0   0   3   -1.77    0.88
   0   0   3    1.26    1.42
   0   1   3  485.60   16.31
   0   1   3  528.49   16.38
   0  -1  -3  526.84   15.39
   0  -1  -3  557.17   17.00
   0   1   3  540.45   15.96
   0   1   3  495.48   14.91
   0  -1  -3  508.25   16.24
   0  -1  -3  516.30   15.09
   0   1   3  525.70   15.19
   0  -1  -3  517.99   15.73
   0  -2  -3 3076.59   74.16
   0   2   3 3000.07   73.84
   0   2   3 2975.69   70.69
   0  -2  -3 3016.44   72.08
   0   2   3 2908.37   72.35
   0   2   3 3034.15   71.62
   0  -2  -3 3090.73   71.02
   0   3   3  476.63   16.64
   0   3   3  498.61   18.83
   0  -3  -3  477.06   18.58
   0   3   3  517.70   17.10
   0   3   3  467.03   15.89
   0  -3  -3  485.39   16.69
   0  -3  -3  496.37   16.18
   0  -3  -3  511.76   16.96
   0   4   3   73.75    7.38
   0  -4  -3   84.95    6.57
   0  -4  -3   91.03    6.53
   0   4   3   89.20    6.62
   0   4   3   82.43    6.37
   0  -4  -3   72.03    7.41
   0   4   3   83.12    6.25
   0  -4  -3   71.20    6.02
   0  -5  -3 2918.68   72.81
   0  -5  -3 2993.84   73.77
   0   5   3 2885.53   72.97
   0   5   3 2823.01   72.90
   0  -5  -3 2872.90   73.21
   0   5   3 2884.94   77.91
   0  -5  -3 2918.05   77.69
   0  -6  -3  217.15   14.57
   0  -6  -3  222.26   12.74
   0   6   3  235.90   12.30
   0   6   3  207.08   12.16
   0   6   3  245.69   15.31
   0   6   3  224.22   12.45
   0  -6  -3  214.76   12.10
   0   7   3  503.94   21.39
   0  -7  -3  522.36   21.00
   0   7   3  507.94   20.47
   0   7   3  497.88   21.60
   0  -7  -3  469.97   23.93
   0   7   3  494.36   24.47
   0  -7  -3  528.11   20.51
   0   8   3  109.80   13.95
   0  -8  -3  111.68    9.31
   0   8   3  104.83   10.41
   0  -8  -3  110.20   13.92
   0   8   3  120.66   10.34
   0   8   3   96.99    9.41
   0  -8  -3   98.84    9.37
   0   9   3  167.57   15.49
   0  -9  -3  148.26   14.98
   0   9   3  139.24   12.57
   0   9   3  152.04   11.63
   0  -9  -3  146.54   11.10
   0   9   3  183.79   13.26
   0  10   3    1.85    4.96
   0 -10  -3    3.14    3.58
   0  10   3    0.22    6.32
   0  10   3    1.21    4.67
   0  10   3   -1.03    4.00
   0 -10  -3   -4.66    5.65
   0  11   3   64.75   13.38
   0 -11  -3   72.81   10.03
   0  11   3   78.62   12.57
   0 -11  -3   80.85   14.10
   0 -11  -3   60.83    8.74
   0  11   3   60.20   11.05
   0  12   3    7.89    9.00
   0  12   3   12.11    6.06
   0  12   3   22.96    7.60
   0  12   3   12.86    6.52
   0 -12  -3   15.63    5.99
   0 -12  -3   -6.97    6.65
   0  13   3  247.18   23.58
   0  13   3  254.93   21.56
   0  13   3  251.85   19.94
   0 -13  -3  267.76   17.97
   0 -13  -3  308.82   25.11
   0 -14  -3   -1.82    8.85
   0  14   3   -3.50    8.25
   0  14   3    3.02    8.27
   0  14   3  -13.12    9.85
   0  15   3  136.52   18.84
   0  15   3  129.44   14.70
   0  15   3  181.67   26.65
   0  16   3   52.17   11.91
   0  16   3  104.14   17.42
   0  16   3   54.76   18.97
   0 -16  -3   23.03   10.19
   0 -17  -3   32.97   10.30
   0  17   3   12.50    9.98
   0 -17  -3   -2.99    9.89
   0  17   3   31.64   16.68
   0  18   3  -11.44   10.31
   0 -18  -3   -4.41    9.32
   0 -18  -3    4.25   17.44
   0  18   3   -6.42   13.96
   0 -18  -3    3.49   10.22
   0 -19  -3   11.56   11.52
   0  19   3   17.65   12.11
   0  20   3  -15.85   30.04
   0 -20  -3    6.40   12.62
   0  21   3    8.95   22.01
   0  21   3   39.72   22.19
   1 -20   3   33.16   10.91
   1  20  -3   84.67   25.61
  -1 -20   3   16.48   16.85
   1 -19   3    2.26    8.36
  -1 -19   3    2.43   13.86
   1 -18   3   13.10    8.32
   1 -18   3   39.77   15.17
   1 -18   3   57.42   10.12
   1  18  -3   61.22   22.03
  -1  18  -3   29.31   16.83
   1 -17   3   26.12    9.36
   1  17  -3   22.62   17.02
   1 -17   3   34.55    8.91
   1  17  -3   23.74   14.73
  -1 -17   3    8.90    8.15
  -1  17  -3   54.72   17.89
   1 -16   3   19.14    8.73
   1  16  -3   42.86   11.83
   1  16  -3   38.91    6.07
   1  16  -3   50.60   16.29
   1  16  -3   24.92   13.12
   1 -16   3   37.01    7.17
  -1 -16   3   27.84    9.70
  -1  16  -3   48.28   15.66
   1  15  -3   19.63    9.39
   1  15  -3   20.60   11.86
   1 -15   3    5.54    8.59
   1  15  -3   34.91   14.04
   1  15  -3   20.89    4.91
   1 -15   3   25.61    6.35
  -1 -15   3   16.82    5.30
  -1 -15   3    7.09    9.13
  -1  15  -3   44.86   15.34
  -1  15  -3   16.49   12.56
  -1 -15   3   12.11    7.61
   1 -14   3   45.28   12.56
   1  14  -3   63.18    6.72
   1  14  -3   40.77   13.22
   1  14  -3   77.03   16.37
   1  14  -3   66.91   12.47
  -1 -14   3   38.08    9.89
  -1  14  -3   64.54   19.34
  -1  14  -3   66.37   12.34
  -1 -14   3   70.31   10.34
   1  13  -3  191.42   16.74
   1 -13   3  177.94   18.55
   1  13  -3  184.34   25.10
   1  13  -3  180.61   10.18
  -1 -13   3  206.09   14.24
  -1  13  -3  195.14   23.81
  -1  13  -3  160.50   17.78
   1  12  -3   27.72    4.21
   1  12  -3   53.53   12.86
   1 -12   3   20.63    5.34
   1  12  -3   15.35    6.20
   1 -12   3   35.32   10.44
   1  12  -3   20.00    9.34
  -1  12  -3   28.17    8.30
  -1  12  -3   29.39   11.02
  -1 -12   3   21.84    5.67
  -1 -12   3   15.06    8.02
   1 -11   3   26.67    9.34
   1  11  -3   34.71    7.51
   1  11  -3   44.02   10.33
   1 -11   3   36.49    6.09
   1  11  -3   55.90    5.43
   1  11  -3   33.40   10.05
  -1  11  -3   30.55    7.32
  -1  11  -3   38.35   10.32
  -1 -11   3   48.40   10.75
  -1 -11   3   35.34    4.44
   1  10  -3  286.31   20.70
   1  10  -3  290.83   16.37
   1 -10   3  297.77   19.80
   1  10  -3  285.90   19.44
   1 -10   3  291.70   16.26
   1  10  -3  309.23   15.64
   1 -10   3  311.32   14.38
  -1  10  -3  324.47   22.36
  -1 -10   3  287.53   11.43
  -1  10  -3  288.18   17.50
  -1 -10   3  257.37   20.71
   1   9  -3    4.62    1.92
   1  -9   3   -4.57    5.46
   1   9  -3   -4.41    4.66
   1  -9   3    4.65    2.79
   1   9  -3    5.28    5.41
   1  -9   3   -0.35    4.69
  -1  -9   3    4.63    4.98
  -1   9  -3    3.62    3.61
  -1   9  -3    5.75    5.82
  -1  -9   3    6.70    2.15
   1   8  -3  399.56   20.79
   1  -8   3  393.10   15.61
   1   8  -3  394.83   22.53
   1  -8   3  402.76   20.92
   1   8  -3  431.55   17.78
   1   8  -3  410.59   12.61
   1  -8   3  408.31   17.68
  -1  -8   3  399.29   19.65
  -1   8  -3  393.07   18.30
  -1   8  -3  409.39   22.03
  -1  -8   3  389.35   15.29
  -1  -8   3  403.43   12.71
   1  -7   3 1183.83   35.65
   1   7  -3 1174.13   39.34
   1   7  -3 1228.84   35.35
   1  -7   3 1234.80   40.47
   1  -7   3 1262.16   33.97
   1   7  -3 1211.03   29.72
  -1  -7   3 1206.48   33.15
  -1  -7   3 1214.56   38.55
  -1   7  -3 1194.19   36.81
  -1   7  -3 1184.40   41.25
   1  -6   3  404.97   14.04
   1   6  -3  363.75   17.07
   1  -6   3  383.24   17.91
   1  -6   3  388.94   15.56
   1   6  -3  360.54   10.48
  -1   6  -3  377.10   18.75
  -1  -6   3  362.11   16.38
  -1  -6   3  391.82   13.29
  -1   6  -3  383.59   15.85
   1  -5   3   39.09    3.72
   1   5  -3   39.05    4.21
   1   5  -3   38.82    2.16
   1  -5   3   49.36    6.52
   1  -5   3   40.19    4.94
   1   5  -3   42.54    5.74
  -1  -5   3   39.03    3.45
  -1   5  -3   38.37    4.98
  -1   5  -3   40.45    6.68
  -1  -5   3   42.56    5.60
   1   4  -3  559.38   14.05
   1  -4   3  564.61   20.31
   1   4  -3  563.90   18.81
   1   4  -3  575.51   16.33
   1  -4   3  613.38   18.92
  -1   4  -3  556.13   18.61
  -1   4  -3  550.43   20.77
  -1  -4   3  549.69   15.26
  -1  -4   3  578.22   18.36
   1   3  -3  144.88    5.14
   1  -3   3  164.86    8.87
   1   3  -3  160.97    5.76
   1  -3   3  148.47    7.55
   1   3  -3  165.87    7.33
  -1   3  -3  162.12    8.92
  -1  -3   3  159.90    6.91
  -1   3  -3  176.85    8.05
   1   2  -3 1561.70   42.32
   1   2  -3 1545.47   36.42
   1   2  -3 1538.83   36.55
   1  -2   3 1520.54   38.96
  -1   2  -3 1556.58   38.95
  -1   2  -3 1463.89   41.62
  -1  -2   3 1532.81   36.04
  -1   2  -3 1539.31   40.28
   1  -1   3  373.86   13.10
   1   1  -3  405.20   15.36
   1   1  -3  378.00    9.63
   1   1  -3  379.69    9.99
   1   1  -3  367.89   11.83
   1  -1   3  385.27   14.56
  -1   1  -3  399.47   14.51
  -1   1  -3  386.28   13.77
  -1   1  -3  381.79   13.22
  -1   1  -3  394.84   13.21
  -1  -1   3  379.94   15.12
  -1  -1   3  367.37   11.69
  -1   1  -3  360.76   12.56
  -1  -1   3  381.30    9.85
   1   0   3 2005.32   49.37
   1   0  -3 1930.70   44.14
   1   0   3 1929.25   48.00
   1   0  -3 1994.36   51.36
   1   0  -3 1995.03   46.04
   1   0  -3 1894.38   47.84
   1   0   3 1965.44   49.75
  -1   0   3 1973.94   47.88
  -1   0   3 1975.33   51.20
  -1   0  -3 1913.59   48.38
  -1   0   3 1951.80   45.96
  -1   0  -3 1953.92   49.92
  -1   0  -3 1976.23   49.57
   1   1   3  360.04   10.25
   1   1   3  370.03   13.36
   1  -1  -3  383.89    9.89
   1   1   3  367.53   12.91
   1   1   3  372.24   14.02
   1   1   3  394.04   14.33
   1  -1  -3  396.35   12.84
   1  -1  -3  391.79   11.39
   1  -1  -3  357.84   13.19
  -1  -1  -3  370.94   12.99
  -1   1   3  347.00   14.67
  -1  -1  -3  373.43   14.29
  -1  -1  -3  358.99   13.90
  -1   1   3  374.60   10.72
  -1   1   3  377.44   13.62
  -1   1   3  342.90   12.58
  -1  -1  -3  390.04   13.90
   1  -2  -3 1520.11   40.53
   1   2   3 1456.31   39.47
   1  -2  -3 1554.77   34.54
   1   2   3 1557.45   41.20
   1  -2  -3 1510.64   38.45
   1   2   3 1499.24   39.84
   1  -2  -3 1541.79   40.55
   1   2   3 1561.57   41.65
  -1  -2  -3 1486.18   39.56
  -1  -2  -3 1459.80   40.96
  -1   2   3 1464.83   34.75
  -1   2   3 1508.63   40.20
  -1  -2  -3 1566.20   40.33
  -1  -2  -3 1590.02   42.72
  -1   2   3 1531.67   38.15
   1   3   3  154.37    8.37
   1  -3  -3  141.22    8.52
   1   3   3  157.99    8.36
   1  -3  -3  162.48    8.27
   1   3   3  137.38    9.22
   1  -3  -3  135.13    8.79
   1   3   3  165.38    9.44
  -1  -3  -3  136.69    7.99
  -1  -3  -3  134.22    9.31
  -1   3   3  155.22    7.99
  -1  -3  -3  157.38    8.44
  -1   3   3  136.43    8.95
  -1   3   3  151.75    8.63
  -1   3   3  150.71    5.70
  -1  -3  -3  155.43    9.32
   1   4   3  592.15   21.64
   1   4   3  538.28   21.80
   1  -4  -3  595.25   22.42
   1  -4  -3  520.60   20.01
   1  -4  -3  573.79   19.59
   1   4   3  553.23   19.49
   1   4   3  593.73   20.36
  -1  -4  -3  614.12   20.11
  -1   4   3  555.02   17.06
  -1   4   3  601.41   20.75
  -1   4   3  545.91   22.05
  -1   4   3  594.87   19.85
  -1  -4  -3  562.02   22.42
  -1  -4  -3  555.56   21.23
  -1  -4  -3  549.33   19.62
   1   5   3   37.66    5.22
   1  -5  -3   36.19    6.53
   1   5   3   37.36    6.71
   1  -5  -3   37.79    8.04
   1   5   3   32.19    6.07
   1   5   3   42.29    5.95
   1  -5  -3   54.80    6.62
  -1  -5  -3   33.98    5.94
  -1   5   3   35.75    4.50
  -1  -5  -3   34.22    5.20
  -1   5   3   35.56    6.34
  -1   5   3   38.86    5.72
  -1  -5  -3   29.49    4.72
  -1   5   3   35.13    6.53
  -1  -5  -3   27.12    6.20
   1   6   3  437.74   18.25
   1   6   3  381.94   18.60
   1  -6  -3  354.22   19.16
   1   6   3  379.51   16.35
   1  -6  -3  383.52   17.16
   1   6   3  392.30   19.89
   1  -6  -3  421.09   17.93
  -1   6   3  374.26   17.03
  -1  -6  -3  389.05   20.10
  -1   6   3  366.38   16.89
  -1   6   3  360.97   15.48
  -1  -6  -3  406.61   19.62
  -1  -6  -3  372.29   16.64
  -1   6   3  382.86   20.16
   1   7   3 1235.71   39.32
   1   7   3 1192.39   37.15
   1   7   3 1231.35   41.08
   1  -7  -3 1276.96   39.17
   1   7   3 1222.67   43.06
   1  -7  -3 1232.02   38.49
   1  -7  -3 1210.58   42.94
  -1  -7  -3 1220.62   41.56
  -1  -7  -3 1277.53   44.45
  -1  -7  -3 1243.11   37.23
  -1   7   3 1224.53   37.52
  -1   7   3 1145.74   42.88
  -1   7   3 1255.80   38.68
  -1   7   3 1219.64   38.95
  -1  -7  -3 1191.35   37.92
   1  -8  -3  445.96   23.91
   1   8   3  346.65   18.73
   1  -8  -3  411.05   19.28
   1   8   3  380.94   18.17
   1   8   3  416.86   21.53
   1   8   3  443.92   23.61
   1  -8  -3  417.44   19.25
  -1  -8  -3  384.76   22.38
  -1  -8  -3  408.11   18.78
  -1   8   3  405.10   23.42
  -1   8   3  393.53   18.94
  -1   8   3  408.86   19.54
  -1   8   3  386.42   19.47
  -1  -8  -3  432.37   18.41
   1   9   3   -0.15    4.28
   1   9   3    6.28    5.49
   1  -9  -3    7.96    4.43
   1  -9  -3   -0.01    5.71
   1  -9  -3    8.05    4.63
   1   9   3    4.50    3.67
   1   9   3    0.35    4.08
  -1  -9  -3    3.67    3.36
  -1   9   3    7.92    6.28
  -1  -9  -3   12.52    6.55
  -1   9   3   -0.29    3.66
  -1  -9  -3    4.73    4.14
  -1  -9  -3    0.03    5.52
  -1   9   3   -0.01    3.75
  -1   9   3   -0.22    3.77
   1  10   3  283.18   19.58
   1 -10  -3  262.47   16.75
   1 -10  -3  297.65   22.35
   1  10   3  270.66   17.65
   1  10   3  291.11   16.65
   1  10   3  310.28   22.44
  -1  10   3  310.00   18.41
  -1  10   3  284.78   21.84
  -1  10   3  314.88   17.73
  -1 -10  -3  292.20   21.53
  -1 -10  -3  264.54   15.56
  -1  10   3  300.98   18.51
   1  11   3   45.60   11.43
   1  11   3   45.15   10.08
   1  11   3   35.95    9.42
   1 -11  -3   53.41    9.43
   1 -11  -3   36.24   10.55
  -1  11   3   51.86    9.24
  -1  11   3   40.21    9.03
  -1 -11  -3   40.85    7.18
  -1  11   3   46.60    9.03
  -1 -11  -3   51.87   15.65
  -1  11   3   31.75   10.68
   1 -12  -3   32.50    7.80
   1 -12  -3   30.59    9.72
   1  12   3   23.67   10.81
   1  12   3   36.73   10.04
   1  12   3   28.42    9.58
   1 -12  -3   23.25    9.06
  -1  12   3   21.52    7.29
  -1 -12  -3   29.14    7.50
  -1  12   3   16.20    9.93
  -1  12   3   42.87    9.72
  -1  12   3   24.54    7.51
  -1 -12  -3   27.37    9.86
   1  13   3  173.74   22.60
   1 -13  -3  163.52   25.82
   1  13   3  200.44   19.40
   1 -13  -3  169.58   15.24
   1  13   3  233.28   18.84
   1 -13  -3  225.03   22.25
  -1  13   3  202.12   17.68
  -1 -13  -3  158.42   14.04
  -1  13   3  195.61   18.35
  -1  13   3  221.54   22.86
   1 -14  -3   55.85   10.31
   1  14   3   73.86   13.85
   1  14   3   70.27   12.02
   1  14   3   49.30   14.33
   1 -14  -3   35.90   11.34
   1 -14  -3   54.17   10.30
  -1  14   3   62.57   16.75
  -1  14   3   75.28   14.27
  -1  14   3   68.55   13.23
  -1 -14  -3   31.77   11.20
   1  15   3   22.67    8.96
   1  15   3   28.58   12.74
   1  15   3   16.84   13.69
   1 -15  -3   21.25    7.55
   1 -15  -3   18.67    9.78
  -1  15   3   11.09    9.17
  -1 -15  -3   21.18   12.00
  -1  15   3   32.52    9.88
  -1  15   3   36.50   17.47
  -1  15   3   12.60   10.32
   1  16   3   37.57   10.65
   1 -16  -3   60.83   12.36
   1  16   3   29.47   12.89
  -1  16   3   31.15   13.28
  -1 -16  -3   10.03    9.20
  -1  16   3   56.69   15.93
  -1 -16  -3   39.84   14.10
  -1  16   3   33.74   10.18
   1 -17  -3   46.18   11.20
   1  17   3   59.34   13.22
   1  17   3   48.02   17.33
  -1 -17  -3   60.05   12.23
  -1 -17  -3   69.31   25.59
  -1 -17  -3   16.32    9.90
  -1  17   3   37.32   14.72
  -1  17   3   64.26   13.90
   1  18   3   60.30   13.73
   1 -18  -3   51.24   13.77
   1  18   3   58.56   17.32
  -1  18   3   74.29   16.98
  -1 -18  -3   57.42   18.49
  -1 -18  -3   26.70   11.95
   1 -19  -3    5.14   11.93
   1  19   3   14.51   12.26
   1  19   3   24.18   18.11
  -1  19   3   -1.22   15.29
  -1  19   3   25.97   13.43
  -1 -19  -3    7.25   11.54
   1 -20  -3   17.58   14.03
  -1  20   3   39.35   20.99
  -1 -20  -3   34.83   14.54
   2 -20   3   12.46   11.80
   2 -19   3   17.89   10.83
  -2 -19   3   10.22   13.66
   2 -18   3    7.80    9.12
   2 -18   3   -3.87    7.44
   2  18  -3    8.05    5.75
  -2 -18   3    7.28   11.27
   2  17  -3   17.24   15.39
   2 -17   3   14.23    8.45
  -2  17  -3    8.63   14.91
  -2 -17   3   35.44   10.48
   2 -16   3   16.84    8.01
   2  16  -3    6.00    4.63
   2 -16   3  -11.10    6.04
   2  16  -3    7.29   13.14
   2  16  -3   -1.62   13.31
  -2 -16   3   11.53    7.89
  -2  16  -3   -7.63   14.74
   2 -15   3   -1.23    7.09
   2  15  -3   27.63   14.69
   2  15  -3    8.68   11.88
   2  15  -3   15.65    8.55
   2  15  -3   11.87    4.62
  -2  15  -3   30.80   14.50
  -2 -15   3    9.32    7.45
   2  14  -3   31.60   12.55
   2 -14   3   14.02    8.77
   2  14  -3   12.61    8.93
   2 -14   3   12.15    8.83
   2  14  -3   18.84    4.57
   2  14  -3   -4.76    9.34
  -2  14  -3    4.40   12.50
  -2  14  -3   18.91    9.07
  -2 -14   3   -0.77    7.44
   2  13  -3  436.16   24.46
   2  13  -3  421.36   30.67
   2  13  -3  390.44   27.21
   2  13  -3  401.42   16.28
  -2 -13   3  455.42   19.97
  -2  13  -3  448.51   25.91
  -2  13  -3  466.25   32.06
   2 -12   3  167.33   14.10
   2  12  -3  148.73    9.03
   2 -12   3  142.65   12.46
   2  12  -3  143.95   18.71
   2  12  -3  164.02   14.08
   2 -12   3  130.87   17.10
   2  12  -3  151.46   20.27
  -2 -12   3  125.09   15.98
  -2  12  -3  168.05   20.52
  -2  12  -3  123.49   16.70
  -2 -12   3  125.25   10.39
   2  11  -3   29.09   10.03
   2 -11   3   13.92    7.21
   2 -11   3   26.37    7.37
   2 -11   3   13.48    5.18
   2  11  -3   11.36    3.28
   2  11  -3   14.75    6.77
   2  11  -3   17.62    6.10
  -2 -11   3   11.26    4.40
  -2  11  -3   10.23    7.97
  -2 -11   3   14.84    8.20
  -2  11  -3   11.66    5.98
   2  10  -3   82.49   10.18
   2  10  -3   43.51   10.53
   2 -10   3   65.98    8.64
   2  10  -3   66.87   10.84
   2 -10   3   64.88   11.97
   2  10  -3   65.18    5.65
  -2 -10   3   61.10   10.26
  -2  10  -3   98.62   14.77
  -2  10  -3   69.28   10.13
  -2 -10   3   73.18    6.88
   2   9  -3   39.12    9.83
   2  -9   3   39.32    6.30
   2   9  -3   44.66    4.84
   2   9  -3   35.35    6.49
   2  -9   3   40.78    9.25
   2   9  -3   39.15    8.55
  -2  -9   3   35.11    5.08
  -2  -9   3   51.87    8.55
  -2   9  -3   60.30   11.90
  -2   9  -3   37.11    7.93
   2  -8   3  151.40   10.47
   2   8  -3  178.35   10.83
   2  -8   3  162.04   11.17
   2  -8   3  203.48   14.97
   2   8  -3  180.68   13.15
   2   8  -3  166.00   15.08
  -2  -8   3  180.83    8.50
  -2   8  -3  145.18   11.36
  -2  -8   3  205.25   13.53
  -2   8  -3  160.22   14.51
   2   7  -3  114.53    7.94
   2  -7   3  118.11    8.67
   2  -7   3  125.67   11.36
   2  -7   3  117.24    9.56
   2   7  -3  104.89    9.54
   2   7  -3  113.48    6.28
   2   7  -3  108.73   13.09
  -2   7  -3  105.71    9.11
  -2   7  -3  133.61   12.32
  -2  -7   3  124.34    9.92
  -2  -7   3  110.02    5.89
   2  -6   3  563.28   21.24
   2   6  -3  550.69   17.04
   2   6  -3  558.97   18.50
   2  -6   3  562.39   23.88
   2   6  -3  543.23   21.22
   2   6  -3  591.44   26.29
   2  -6   3  602.24   21.36
  -2  -6   3  566.90   15.44
  -2  -6   3  574.57   21.29
  -2   6  -3  600.66   22.05
   2  -5   3  371.26   17.71
   2  -5   3  400.57   16.16
   2   5  -3  409.51   20.22
   2   5  -3  410.56   15.73
   2   5  -3  374.99   15.11
  -2   5  -3  437.73   16.94
  -2   5  -3  403.50   19.47
  -2   5  -3  401.79   19.31
  -2  -5   3  382.47   15.25
   2  -4   3   47.99    6.48
   2   4  -3   44.96    3.09
   2   4  -3   50.41    5.85
   2  -4   3   43.01    5.52
   2   4  -3   48.04    7.31
  -2   4  -3   44.90    6.69
  -2   4  -3   48.21    5.90
  -2   4  -3   53.59    7.39
  -2  -4   3   42.71    4.32
   2  -3   3  245.48   11.10
   2   3  -3  247.97   13.67
   2   3  -3  240.26    8.14
   2  -3   3  223.43   11.82
   2   3  -3  241.09    6.29
  -2  -3   3  244.04    8.55
  -2   3  -3  236.13   12.73
  -2   3  -3  272.48   13.17
  -2   3  -3  253.60   11.12
   2   2  -3  348.75   12.30
   2  -2   3  353.18   15.67
   2   2  -3  328.18   15.68
   2  -2   3  339.76   13.36
   2  -2   3  332.62   14.05
  -2  -2   3  332.72   15.71
  -2   2  -3  358.78   14.67
  -2  -2   3  350.32    8.90
  -2   2  -3  357.78   13.32
  -2   2  -3  358.41   15.48
   2   1  -3  579.22   21.61
   2   1  -3  546.77   17.71
   2  -1   3  529.66   20.01
  -2  -1   3  524.18   20.75
  -2   1  -3  564.10   20.43
  -2   1  -3  538.45   19.26
  -2   1  -3  521.59   18.67
  -2  -1   3  558.04   19.11
  -2   1  -3  574.71   17.93
  -2   1  -3  552.94   18.41
   2   0   3   41.48    4.95
   2   0  -3   41.33    1.86
   2   0  -3   47.73    4.62
   2   0   3   45.27    6.05
   2   0  -3   40.65    1.95
   2   0   3   49.33    4.94
   2   0  -3   44.72    6.55
   2   0  -3   45.54    2.71
  -2   0   3   45.32    4.00
  -2   0  -3   49.30    4.52
  -2   0  -3   43.18    4.06
  -2   0   3   42.28    6.36
  -2   0  -3   51.64    6.24
  -2   0  -3   49.76    5.13
  -2   0   3   46.32    3.29
   2   1   3  532.37   19.16
   2  -1  -3  553.19   16.51
   2  -1  -3  543.84   15.43
   2  -1  -3  537.78   16.52
   2   1   3  526.22   18.02
   2   1   3  557.25   20.44
   2  -1  -3  557.58   19.10
  -2  -1  -3  537.54   18.17
  -2   1   3  534.60   18.51
  -2   1   3  544.59   13.10
  -2   1   3  541.26   15.20
  -2   1   3  537.00   13.56
  -2  -1  -3  543.19   19.79
  -2   1   3  559.03   21.53
  -2   1   3  540.54   17.10
  -2  -1  -3  516.09   20.17
   2  -2  -3  373.68   15.10
   2  -2  -3  342.18    9.16
   2   2   3  332.31   14.62
   2  -2  -3  357.34   13.64
   2   2   3  355.68   15.23
   2   2   3  347.47    8.73
   2   2   3  342.99   13.86
   2   2   3  344.74   15.88
  -2  -2  -3  336.06   15.82
  -2   2   3  338.34   11.48
  -2   2   3  334.49   14.24
  -2   2   3  304.58   13.69
  -2  -2  -3  346.89   15.50
  -2   2   3  329.87    9.21
  -2  -2  -3  355.54   13.98
   2   3   3  249.69   11.74
   2   3   3  230.36   12.01
   2  -3  -3  253.94   10.94
   2   3   3  240.29   12.81
   2  -3  -3  241.87   12.07
  -2   3   3  252.40   10.60
  -2   3   3  253.37   13.07
  -2  -3  -3  261.68   13.72
  -2   3   3  237.39    7.04
  -2  -3  -3  241.44   11.50
  -2  -3  -3  255.92   14.15
   2   4   3   39.63    6.50
   2   4   3   48.66    7.22
   2   4   3   28.02    5.14
   2  -4  -3   41.59    5.43
   2  -4  -3   50.21    7.41
   2  -4  -3   55.99    7.58
   2   4   3   47.99    6.96
  -2   4   3   45.67    5.92
  -2   4   3   49.07    7.29
  -2  -4  -3   41.14    5.69
  -2  -4  -3   57.18    8.41
  -2   4   3   43.22    3.32
  -2  -4  -3   51.40    8.30
  -2   4   3   43.30    6.02
   2  -5  -3  389.27   18.92
   2   5   3  432.83   17.82
   2  -5  -3  396.71   16.66
   2   5   3  402.25   17.06
   2   5   3  426.06   19.66
   2  -5  -3  402.76   18.37
   2   5   3  405.73   19.90
  -2   5   3  362.16   19.08
  -2  -5  -3  379.62   16.53
  -2  -5  -3  406.58   19.89
  -2  -5  -3  432.85   20.60
  -2   5   3  376.21   17.64
  -2  -5  -3  425.07   18.21
   2  -6  -3  640.90   24.81
   2   6   3  586.41   22.35
   2   6   3  597.03   25.94
   2   6   3  572.34   25.68
   2  -6  -3  560.53   25.21
   2   6   3  565.65   22.83
   2  -6  -3  571.81   22.49
  -2  -6  -3  592.31   26.52
  -2  -6  -3  631.40   22.83
  -2   6   3  611.78   26.90
  -2  -6  -3  630.17   27.19
  -2  -6  -3  577.98   23.17
  -2   6   3  589.19   22.72
   2  -7  -3  112.44   13.45
   2   7   3  111.91   11.37
   2  -7  -3  111.26   10.35
   2  -7  -3  107.97    9.35
   2   7   3  124.46   14.41
   2   7   3  130.18    9.91
  -2  -7  -3  120.14    9.61
  -2   7   3  105.66    9.98
  -2   7   3  126.05   12.63
  -2  -7  -3  114.23   13.73
  -2  -7  -3  129.54   10.27
  -2   7   3  103.05    8.24
  -2  -7  -3  119.62   14.02
   2   8   3  191.09   15.58
   2   8   3  155.96   14.70
   2  -8  -3  166.86   12.05
   2   8   3  175.52   11.85
   2  -8  -3  190.61   15.37
   2  -8  -3  178.60   13.19
  -2   8   3  175.25   11.47
  -2   8   3  156.34   15.14
  -2  -8  -3  171.49   15.33
  -2  -8  -3  182.70   12.58
  -2   8   3  147.60   12.00
  -2   8   3  164.96   12.47
  -2  -8  -3  151.20   11.70
   2  -9  -3   53.99    8.95
   2  -9  -3   38.15    9.34
   2   9   3   36.16    9.37
   2   9   3   40.80    6.64
   2  -9  -3   31.86    7.32
   2   9   3   36.02    8.84
  -2  -9  -3   47.71   10.62
  -2   9   3   65.54   12.68
  -2   9   3   45.63    7.59
  -2   9   3   28.80    7.23
  -2  -9  -3   28.37    6.38
  -2   9   3   36.95    7.78
   2  10   3   62.52   11.85
   2  10   3   53.06    9.78
   2  10   3   51.84   11.25
   2 -10  -3   61.87   12.81
   2 -10  -3   87.06   12.05
  -2 -10  -3   74.05    9.86
  -2  10   3   82.97   10.90
  -2  10   3   71.60   10.28
  -2  10   3   77.85   11.66
  -2 -10  -3   36.58   15.30
  -2  10   3   72.92   13.63
   2 -11  -3   17.47    8.49
   2 -11  -3   12.03    6.44
   2 -11  -3   13.83    7.11
   2  11   3    8.71    7.17
   2  11   3   19.30    5.98
   2  11   3   11.26    7.39
   2  11   3   11.93    8.14
  -2 -11  -3   10.67    7.72
  -2 -11  -3    9.22    5.35
  -2  11   3    6.95    5.90
  -2  11   3    7.42    6.70
  -2  11   3   17.56    6.81
  -2  11   3   17.44    8.89
   2  12   3  125.26   15.60
   2  12   3  107.01   17.74
   2 -12  -3  152.50   14.91
   2 -12  -3  158.27   14.40
   2  12   3  122.72   16.53
   2 -12  -3  131.61   18.23
  -2  12   3  145.14   21.24
  -2 -12  -3  166.60   13.74
  -2  12   3  128.08   15.94
  -2 -12  -3  109.97   17.19
  -2  12   3  112.16   14.87
  -2 -12  -3  157.41   14.52
   2  13   3  437.71   34.44
   2 -13  -3  471.06   25.96
   2  13   3  431.80   29.83
   2  13   3  452.83   26.34
   2 -13  -3  412.42   30.60
  -2  13   3  433.80   31.02
  -2  13   3  413.28   37.25
  -2  13   3  473.83   27.45
  -2 -13  -3  481.30   24.68
   2 -14  -3   17.24    8.52
   2  14   3   15.56    9.24
   2  14   3   23.89   12.95
   2 -14  -3    8.68    8.46
   2  14   3   32.59   11.97
  -2  14   3   22.63   10.52
  -2 -14  -3   11.11   11.61
  -2 -14  -3   12.21    8.37
   2 -15  -3   17.05   11.06
   2  15   3   14.85   10.66
   2 -15  -3   14.11    9.14
   2  15   3   19.10    8.29
   2  15   3   19.66   13.22
   2  15   3   31.42   17.85
  -2  15   3   21.74   10.02
  -2 -15  -3   27.58   10.63
  -2 -15  -3    1.01    8.32
  -2  15   3   10.55   11.16
   2 -16  -3   11.11   10.61
   2  16   3   11.47    8.65
   2 -16  -3   -2.09    8.89
  -2  16   3    2.03   15.86
  -2  16   3    5.28    9.24
  -2 -16  -3   -2.27   10.24
  -2 -16  -3   -1.10    7.88
   2  17   3   22.30   10.22
   2 -17  -3    6.03   10.61
   2 -17  -3   20.99   11.12
  -2 -17  -3   22.28   10.58
  -2  17   3   29.69   17.52
  -2  17   3   15.49   11.19
   2  18   3   14.66   12.29
   2  18   3   13.91   16.49
   2 -18  -3    9.21   11.91
  -2  18   3   18.73   11.66
  -2  18   3   30.22   23.71
  -2 -18  -3   20.31   12.15
  -2  18   3   16.06   14.81
   2  19   3   19.01   12.86
   2 -19  -3    6.45   13.44
   2  19   3   26.36   18.90
  -2 -19  -3    9.72   17.39
  -2 -19  -3   19.42   12.36
  -2  19   3   56.61   28.06
  -2  19   3    8.46   13.48
  -2  19   3   18.73   16.77
   2  20   3    1.24   22.25
   2 -20  -3  -22.98   14.32
  -2  20   3   30.56   31.38
  -2 -20  -3  -23.56   15.38
  -2  20   3  -12.61   17.39
  -3  20  -3  -28.85   22.01
  -3  20  -3  -55.88   33.99
  -3 -20   3   30.51   14.65
   3 -19   3   30.36   13.60
  -3  19  -3   58.35   21.88
  -3 -19   3   11.76   12.42
   3 -18   3   19.99   13.18
  -3 -18   3    8.49   10.97
   3 -17   3   -2.38    9.34
   3 -17   3    2.52    9.67
   3  17  -3    6.20    5.60
  -3 -17   3   -8.06    8.16
   3  16  -3   22.68    6.37
   3  16  -3   10.82   11.38
   3  16  -3   25.71   13.77
   3 -16   3   22.57   10.21
   3  16  -3   -2.06   14.58
  -3  16  -3   30.26   12.84
  -3 -16   3   -1.38    9.70
   3  15  -3   31.75    6.38
   3  15  -3   28.16   15.89
   3  15  -3   30.87   11.99
   3  15  -3   26.50   11.73
  -3 -15   3   27.20    7.46
  -3  15  -3   24.45   11.96
   3  14  -3   86.44   14.24
   3  14  -3   75.33    8.43
   3  14  -3   82.32   18.69
   3  14  -3   69.80   14.97
   3 -14   3   30.16    9.48
  -3  14  -3   53.41   17.46
  -3  14  -3   69.44   13.34
  -3 -14   3   78.37    8.94
   3  13  -3   -2.39    7.42
   3  13  -3    7.79    4.13
   3  13  -3   16.67   10.57
   3 -13   3    3.85    6.95
   3  13  -3   11.04    9.55
  -3  13  -3    8.63   11.13
  -3 -13   3   10.19    5.11
  -3  13  -3   13.32    9.34
   3 -12   3   14.74    8.59
   3  12  -3   20.03    4.76
   3  12  -3   20.46    7.80
   3  12  -3    6.37   10.02
   3 -12   3   24.57    9.04
   3  12  -3   12.49    8.54
  -3  12  -3    8.54    7.33
  -3 -12   3   24.35    4.99
  -3  12  -3    8.75    9.36
   3  11  -3   58.88    9.87
   3  11  -3   60.54   11.72
   3  11  -3   72.08    7.40
   3 -11   3   97.55   14.38
   3 -11   3   51.51   10.64
   3 -11   3   67.20   10.35
   3  11  -3   60.48   13.45
  -3  11  -3   76.39   11.89
  -3  11  -3   96.38   16.47
  -3 -11   3   79.35    6.86
  -3 -11   3   61.93   11.45
   3  10  -3  217.98   14.64
   3 -10   3  256.40   19.54
   3  10  -3  265.18   12.38
   3  10  -3  253.82   22.34
   3  10  -3  237.48   17.74
   3 -10   3  250.12   16.50
  -3 -10   3  265.96   17.95
  -3  10  -3  261.15   18.03
  -3 -10   3  251.24   10.56
  -3  10  -3  283.54   22.08
   3  -9   3    0.76    6.22
   3   9  -3   12.33    6.82
   3  -9   3    9.40    4.79
   3   9  -3   12.91    4.84
   3   9  -3    8.10    3.07
   3   9  -3    6.20    5.25
  -3  -9   3    8.45    5.65
  -3   9  -3    0.62    4.50
  -3   9  -3    6.12    6.88
  -3  -9   3    5.58    2.12
   3  -8   3   48.19    8.86
   3   8  -3   42.99    5.77
   3   8  -3   53.06    8.22
   3   8  -3   37.06   10.13
   3   8  -3   25.61    5.45
   3  -8   3   30.75    6.39
  -3  -8   3   34.45    2.57
  -3  -8   3   39.83    7.55
  -3   8  -3   52.78   10.74
  -3   8  -3   41.90    7.64
   3  -7   3  357.10   17.65
   3   7  -3  339.45   16.57
   3  -7   3  356.44   17.54
   3  -7   3  415.65   21.45
   3   7  -3  382.88   15.35
   3   7  -3  336.20   14.97
  -3   7  -3  385.67   22.09
  -3   7  -3  332.49   17.76
  -3  -7   3  361.97   17.19
   3  -6   3  330.67   16.48
   3   6  -3  347.43   13.58
   3   6  -3  360.75   15.19
   3  -6   3  379.62   19.29
   3  -6   3  344.43   16.57
  -3   6  -3  350.12   18.80
  -3  -6   3  361.16   15.86
  -3   6  -3  358.21   20.17
  -3   6  -3  372.93   17.46
   3   5  -3  263.84   10.24
   3   5  -3  266.88   11.36
   3   5  -3  265.64   16.50
   3  -5   3  259.28   15.06
   3  -5   3  273.89   14.12
  -3   5  -3  279.10   14.17
  -3   5  -3  287.99   15.93
  -3   5  -3  277.97   16.50
  -3  -5   3  267.16   12.18
   3   4  -3  241.50   15.19
   3  -4   3  216.29   11.67
   3   4  -3  198.19    7.58
   3  -4   3  220.73   13.14
   3   4  -3  192.04   14.11
   3   4  -3  221.83    8.54
  -3   4  -3  233.06   13.74
  -3   4  -3  210.97   11.44
  -3  -4   3  203.54    9.40
  -3  -4   3  210.27   14.65
  -3   4  -3  203.50   13.29
   3   3  -3  470.11   12.05
   3  -3   3  451.92   19.22
   3   3  -3  458.86   21.37
   3  -3   3  474.66   18.18
   3   3  -3  476.23   12.68
  -3  -3   3  487.96   21.25
  -3   3  -3  453.72   17.66
  -3  -3   3  459.40   14.25
  -3   3  -3  455.73   18.58
  -3   3  -3  457.91   19.88
  -3   3  -3  442.36   19.82
   3  -2   3  388.52   18.43
   3  -2   3  369.84   16.65
   3   2  -3  383.41   18.91
   3  -2   3  398.38   16.04
  -3   2  -3  416.34   16.77
  -3  -2   3  407.77   11.99
  -3   2  -3  433.33   15.96
  -3  -2   3  396.31   17.99
  -3   2  -3  378.86   17.23
  -3   2  -3  384.04   17.93
  -3  -2   3  405.99   11.25
  -3  -2   3  402.60   19.08
   3   1  -3 1528.49   35.14
   3   1  -3 1517.27   42.80
   3   1  -3 1500.09   34.98
   3  -1   3 1526.95   45.21
   3   1  -3 1420.34   45.90
  -3  -1   3 1555.04   46.55
  -3   1  -3 1527.67   40.98
  -3   1  -3 1556.59   44.06
  -3   1  -3 1514.88   42.08
  -3   1  -3 1526.53   45.22
  -3  -1   3 1543.45   43.19
  -3  -1   3 1491.76   36.68
  -3   1  -3 1526.22   43.31
  -3  -1   3 1538.60   36.82
   3   0  -3   78.65    6.17
   3   0   3   74.19    8.90
   3   0  -3   63.48    3.86
   3   0  -3   82.27    7.09
   3   0   3   74.09    6.42
   3   0  -3   69.05    4.09
   3   0  -3   54.65    7.96
   3   0  -3   73.89    4.04
  -3   0   3   64.46    8.81
  -3   0  -3   73.77    5.73
  -3   0  -3   61.65    5.99
  -3   0  -3   60.55    7.96
  -3   0  -3   74.22    7.38
  -3   0   3   73.22    4.84
  -3   0   3   72.06    6.21
  -3   0  -3   71.70    6.43
   3  -1  -3 1518.81   38.80
   3   1   3 1440.96   45.23
   3   1   3 1526.14   43.14
   3  -1  -3 1512.39   37.97
   3   1   3 1489.49   41.92
   3  -1  -3 1540.21   39.56
   3  -1  -3 1498.73   43.40
  -3  -1  -3 1524.91   41.78
  -3  -1  -3 1543.39   36.75
  -3   1   3 1485.12   40.11
  -3  -1  -3 1474.90   44.14
  -3   1   3 1507.03   40.33
  -3   1   3 1473.53   46.86
  -3  -1  -3 1574.39   46.58
  -3  -1  -3 1537.58   40.52
   3  -2  -3  405.11   14.21
   3  -2  -3  395.21   15.06
   3  -2  -3  415.66   13.23
   3  -2  -3  416.80   18.02
   3   2   3  399.59   17.23
   3   2   3  421.36   19.76
   3   2   3  385.34   16.29
  -3  -2  -3  370.26   15.66
  -3   2   3  409.19   13.51
  -3   2   3  378.05   12.60
  -3   2   3  371.59   15.84
  -3   2   3  386.92   12.39
  -3  -2  -3  392.15   18.13
  -3  -2  -3  391.79   19.25
   3   3   3  453.07   19.45
   3   3   3  473.88   14.19
   3  -3  -3  474.82   14.72
   3  -3  -3  466.80   18.31
   3  -3  -3  457.98   16.81
   3   3   3  462.06   18.64
   3  -3  -3  471.60   20.15
   3   3   3  482.28   22.15
  -3  -3  -3  466.52   18.12
  -3   3   3  472.76   16.35
  -3  -3  -3  460.94   20.74
  -3  -3  -3  481.14   22.49
  -3   3   3  465.35   14.52
   3  -4  -3  211.11   11.11
   3   4   3  234.29   12.63
   3   4   3  211.40   13.02
   3  -4  -3  208.21   12.42
   3   4   3  191.95   14.14
   3  -4  -3  222.74   13.61
  -3   4   3  198.53   14.81
  -3   4   3  207.43    8.24
  -3   4   3  195.30   12.44
  -3  -4  -3  191.62   11.27
  -3  -4  -3  199.87   13.87
  -3   4   3  213.25   10.95
  -3  -4  -3  207.16   14.86
   3   5   3  256.54   14.05
   3  -5  -3  266.85   14.97
   3  -5  -3  273.17   15.83
   3   5   3  265.23   15.52
   3  -5  -3  244.34   13.18
   3   5   3  267.43   17.31
   3   5   3  260.72   14.82
  -3  -5  -3  247.25   16.74
  -3  -5  -3  264.32   16.18
  -3   5   3  253.65   10.05
  -3  -5  -3  272.79   13.75
  -3   5   3  292.52   16.82
  -3   5   3  253.38   13.29
   3  -6  -3  341.92   18.78
   3   6   3  374.86   21.41
   3   6   3  360.85   17.47
   3   6   3  351.56   19.25
   3   6   3  365.83   17.98
   3  -6  -3  340.35   18.67
   3  -6  -3  370.68   17.30
  -3  -6  -3  344.79   21.49
  -3   6   3  329.78   15.09
  -3   6   3  357.20   18.23
  -3  -6  -3  337.89   19.85
  -3  -6  -3  356.33   16.90
  -3   6   3  366.67   20.88
  -3   6   3  341.73   16.79
   3  -7  -3  365.96   18.12
   3   7   3  360.03   18.17
   3   7   3  360.89   20.09
   3  -7  -3  375.86   20.33
   3  -7  -3  364.29   20.56
   3   7   3  379.29   22.19
  -3   7   3  376.45   18.48
  -3  -7  -3  314.96   21.56
  -3   7   3  351.21   14.93
  -3  -7  -3  353.78   21.83
  -3   7   3  378.07   19.98
  -3   7   3  387.57   22.53
   3  -8  -3   35.78    6.77
   3   8   3   40.34    7.12
   3   8   3   40.30    8.57
   3   8   3   42.90    9.55
   3  -8  -3   38.01    8.03
   3  -8  -3   35.83    8.70
  -3  -8  -3   32.42    8.94
  -3   8   3   51.77    8.67
  -3  -8  -3   43.69   10.80
  -3   8   3   24.52    7.99
   3  -9  -3    5.98    5.33
   3  -9  -3   15.01    5.27
   3   9   3   16.66    7.38
   3   9   3    6.84    6.89
   3  -9  -3    6.24    6.61
   3   9   3   12.93    6.62
   3   9   3    6.88    7.41
  -3   9   3    2.13    4.81
  -3   9   3   10.23    4.59
  -3  -9  -3    4.85    7.31
  -3  -9  -3    6.38    6.31
  -3   9   3   15.12    9.08
   3  10   3  250.44   18.34
   3 -10  -3  314.23   20.26
   3 -10  -3  242.27   16.67
   3  10   3  239.07   20.60
   3  10   3  251.15   16.34
   3 -10  -3  266.24   20.66
   3  10   3  236.58   20.12
  -3  10   3  262.22   16.05
  -3  10   3  273.46   18.13
  -3  10   3  298.85   23.01
  -3 -10  -3  223.65   19.72
   3 -11  -3   56.03   11.14
   3  11   3   81.79   12.25
   3  11   3   80.61   14.77
   3 -11  -3   76.35   13.80
   3  11   3   97.37   15.98
   3 -11  -3   56.30   10.20
  -3 -11  -3   51.45    9.61
  -3  11   3   74.70   10.04
  -3  11   3   67.82   11.87
  -3  11   3   74.74   11.89
  -3  11   3   91.87   17.03
  -3 -11  -3   76.53   15.26
   3  12   3    9.69    7.82
   3 -12  -3    7.44    6.40
   3  12   3   24.18   10.31
   3 -12  -3   31.14   12.69
   3  12   3   25.93   10.89
  -3  12   3   33.79    8.45
  -3  12   3   22.48   10.58
  -3  12   3   20.78    7.25
  -3 -12  -3   24.44   11.82
  -3 -12  -3   16.41    7.10
  -3  12   3   11.06    9.29
  -3 -12  -3    9.41    9.34
   3 -13  -3   12.95    8.13
   3  13   3   15.49    9.28
   3 -13  -3   11.67    8.75
   3  13   3   17.01   10.61
   3  13   3   17.94   11.46
   3  13   3   16.64    9.21
  -3 -13  -3   14.17    7.82
  -3  13   3   23.65    9.41
  -3  13   3    9.34    9.25
  -3 -13  -3    0.23    9.64
   3 -14  -3   91.57   15.29
   3  14   3   79.09   17.34
   3  14   3  101.34   18.86
   3  14   3   88.44   12.67
   3  14   3   58.13   14.38
  -3  14   3   81.21   14.02
  -3 -14  -3   85.52   12.82
  -3  14   3   97.48   16.22
  -3 -14  -3   40.01   13.80
   3 -15  -3   24.53   10.52
   3  15   3   13.12   10.85
   3  15   3   15.82    9.09
   3  15   3   50.87   14.79
   3  15   3   26.83   13.55
   3 -15  -3   30.59   11.28
  -3  15   3    7.67   10.99
  -3 -15  -3   24.69   10.06
  -3  15   3   34.44   11.28
   3 -16  -3    9.33   11.20
   3 -16  -3   48.12   12.15
   3  16   3   16.18   15.69
   3  16   3    9.05   13.18
   3  16   3   30.88   11.24
  -3  16   3   36.45   21.65
  -3  16   3   21.43   11.61
  -3 -16  -3   -2.26   10.06
  -3  16   3   27.27   13.40
  -3  16   3   22.75   10.44
   3 -17  -3   21.83   12.28
   3  17   3   23.18   16.23
   3  17   3    5.24   10.48
  -3 -17  -3   -1.99   14.06
  -3  17   3   -0.98   21.09
  -3  17   3   10.15   12.19
   3  18   3   31.93   12.73
   3 -18  -3  -15.26   12.53
  -3  18   3   -5.94   14.53
  -3 -18  -3    2.82   16.87
  -3  18   3    0.12   21.51
   3 -19  -3   10.22   14.97
   3  19   3   -4.60   20.36
  -3 -19  -3   14.90   16.35
  -3  19   3   26.40   26.78
  -3  19   3   39.32   18.00
   3 -20  -3   28.72   17.37
   3  20   3    1.60   15.92
  -3  20   3   20.48   19.32
  -3  20   3  -22.67   29.48
   4  19  -3    2.10    6.58
   4 -19   3   14.21   15.37
  -4 -19   3   -2.05    8.97
  -4  19  -3   18.01   21.55
  -4  19  -3   -0.13   28.40
   4  18  -3    2.47    7.30
  -4 -18   3   11.26    8.00
  -4  18  -3   -2.59   26.02
  -4  18  -3   20.56   21.70
   4  17  -3   11.91   15.42
   4 -17   3   -6.59   11.55
  -4  17  -3    9.81   20.73
  -4 -17   3    4.68    6.58
   4 -16   3   38.36   12.74
   4 -16   3   21.06   17.34
   4  16  -3   43.19   15.67
   4  16  -3   42.10   15.79
  -4  16  -3   19.54   18.52
  -4  16  -3   29.65   18.60
  -4 -16   3   25.99    6.37
   4 -15   3   49.73   14.76
   4  15  -3   89.69   16.09
   4  15  -3   57.93    9.18
   4  15  -3   54.59   14.63
   4 -15   3   54.28   21.86
  -4 -15   3   61.29    6.76
  -4  15  -3   91.69   23.28
   4 -14   3   11.03   11.88
   4  14  -3   -8.04    8.94
   4 -14   3    1.15    8.40
   4  14  -3   15.89    6.02
  -4  14  -3   -1.34   13.37
  -4 -14   3   14.32    4.10
  -4  14  -3   17.55   10.89
  -4  14  -3   -9.87   11.98
   4 -13   3   25.06   11.75
   4  13  -3   11.88    5.57
   4  13  -3   32.39   10.02
   4 -13   3   33.04    9.03
   4  13  -3   26.36   12.86
  -4 -13   3   25.09    3.89
  -4  13  -3    0.92   10.47
  -4  13  -3   31.77   11.61
   4  12  -3  136.05   16.95
   4 -12   3  152.64   19.81
   4  12  -3  136.80   11.04
   4 -12   3  133.00   16.29
   4  12  -3  161.85   22.75
   4  12  -3  141.92   15.84
  -4  12  -3  138.70   16.97
  -4  12  -3  145.71   19.35
   4  11  -3   66.51   11.34
   4 -11   3   59.63   10.38
   4  11  -3   58.09   14.12
   4  11  -3   68.96    8.23
   4 -11   3   60.11   13.19
   4  11  -3   73.44   10.92
  -4  11  -3   89.95   14.12
  -4  11  -3   59.10   11.86
  -4 -11   3   69.48   12.40
   4  10  -3   74.15    8.80
   4 -10   3   61.77   10.69
   4 -10   3   58.97   11.77
   4  10  -3   76.80   10.47
   4  10  -3   56.76   10.09
   4 -10   3   76.61   11.32
  -4 -10   3   54.91   10.73
  -4  10  -3   84.87   12.92
  -4  10  -3   77.91   15.49
  -4  10  -3   76.89   13.46
   4  -9   3   34.77    8.36
   4   9  -3   28.33    5.87
   4   9  -3   28.58    7.11
   4   9  -3   21.78    6.36
   4  -9   3   34.06    9.15
   4  -9   3   38.70    8.90
  -4   9  -3   19.72    8.16
  -4  -9   3   26.57    7.99
  -4   9  -3   35.95   12.17
  -4   9  -3   15.82    8.94
   4   8  -3   30.99    7.03
   4   8  -3   21.08    5.49
   4   8  -3   13.91    7.68
   4   8  -3   32.13    6.23
   4  -8   3   28.51    7.48
   4  -8   3   19.16    6.81
  -4  -8   3   25.18    6.52
  -4   8  -3   31.25    6.96
  -4   8  -3   29.70    9.07
   4   7  -3   14.96    7.10
   4  -7   3   15.18    6.93
   4  -7   3   22.41    6.73
   4   7  -3   20.42    4.96
   4   7  -3    6.64    3.45
  -4  -7   3   20.71    6.88
  -4   7  -3   26.33    6.80
  -4   7  -3   12.42    7.18
   4   6  -3  269.27   18.78
   4  -6   3  247.41   16.31
   4   6  -3  283.34   12.51
   4   6  -3  271.47   12.23
   4  -6   3  236.03   15.14
  -4  -6   3  263.71   13.60
  -4  -6   3  261.92   19.84
  -4   6  -3  263.48   15.24
  -4   6  -3  225.18   17.00
   4   5  -3  166.09    8.42
   4  -5   3  148.20   12.21
   4  -5   3  152.00   11.02
   4   5  -3  166.85    8.16
   4   5  -3  144.23   13.79
  -4  -5   3  155.41   17.68
  -4  -5   3  149.12    9.50
  -4   5  -3  147.34   13.22
  -4   5  -3  164.69   11.73
   4   4  -3  136.89   12.81
   4  -4   3  158.99   13.29
   4  -4   3  139.20   11.16
   4  -4   3  143.31   10.42
   4   4  -3  136.18    7.13
  -4  -4   3  142.79   13.54
  -4   4  -3  130.33   10.13
  -4   4  -3  123.55   11.93
  -4   4  -3  172.00   12.95
  -4   4  -3  124.97   10.53
  -4  -4   3  137.16    8.32
   4  -3   3  163.09   12.82
   4   3  -3  148.04   13.39
   4   3  -3  165.04    7.33
   4  -3   3  189.82   11.57
   4   3  -3  145.12   12.23
  -4   3  -3  148.40   11.73
  -4   3  -3  177.20   10.78
  -4   3  -3  166.91   12.93
  -4  -3   3  169.96    7.28
  -4   3  -3  142.05   10.76
  -4  -3   3  170.16    8.52
  -4  -3   3  180.31   13.86
   4   2  -3  130.32    5.68
   4   2  -3  144.38   11.54
   4   2  -3  142.01   12.94
   4   2  -3  135.21    6.36
   4  -2   3  139.49   12.05
   4  -2   3  123.66    9.75
  -4   2  -3  119.95   10.38
  -4  -2   3  135.62    7.29
  -4   2  -3  138.88   10.00
  -4  -2   3  136.20    6.60
  -4  -2   3  142.35   12.54
  -4   2  -3  119.32   10.97
  -4   2  -3  152.21    9.58
  -4   2  -3  130.71   10.61
  -4  -2   3  119.63   11.01
   4   1  -3  210.96   14.77
   4   1  -3  179.67    7.32
   4   1  -3  176.84    7.74
   4   1  -3  179.98   14.11
  -4  -1   3  165.86    8.25
  -4  -1   3  203.16   14.48
  -4   1  -3  186.13   13.64
  -4   1  -3  201.41   11.42
  -4   1  -3  182.09   12.16
  -4  -1   3  178.38    8.49
  -4   1  -3  183.84   10.19
  -4   1  -3  176.59   12.47
  -4  -1   3  213.18   13.25
   4   0  -3  226.58   13.10
   4   0  -3  216.45   12.15
   4   0  -3  214.48    9.97
   4   0   3  211.94   12.39
  -4   0  -3  195.92   14.40
  -4   0  -3  208.86   13.70
  -4   0   3  224.59   12.79
  -4   0   3  193.72   14.98
  -4   0  -3  211.92   11.84
  -4   0  -3  214.66   10.75
  -4   0  -3  209.99   10.73
  -4   0  -3  213.64   12.42
   4  -1  -3  173.10   12.10
   4  -1  -3  181.93   10.35
   4  -1  -3  181.67    9.04
   4  -1  -3  171.13    8.51
   4   1   3  188.14   11.26
  -4  -1  -3  175.62    8.75
  -4  -1  -3  169.91   10.59
  -4   1   3  172.98   14.14
  -4  -1  -3  186.29   12.66
  -4   1   3  199.05   10.55
  -4   1   3  171.41   10.54
  -4  -1  -3  180.84   13.78
  -4  -1  -3  184.57   11.40
   4  -2  -3  115.39    8.05
   4  -2  -3  124.63    8.16
   4   2   3  106.89    8.78
   4  -2  -3  126.54    7.98
   4   2   3  139.72   10.08
   4  -2  -3  125.55   10.60
  -4   2   3  123.86   13.93
  -4   2   3  128.73    5.87
  -4   2   3  136.19    8.74
  -4  -2  -3  143.01   11.47
  -4   2   3  124.30    9.42
  -4  -2  -3  146.41   13.27
  -4   2   3  136.41    6.28
  -4  -2  -3  139.40    9.94
  -4  -2  -3  131.71    9.32
   4  -3  -3  125.90   11.44
   4  -3  -3  172.55    9.15
   4   3   3  186.89   12.29
   4   3   3  180.57   11.57
   4  -3  -3  189.36   10.97
   4  -3  -3  166.10    9.75
  -4  -3  -3  163.56   12.79
  -4   3   3  189.66   15.20
  -4   3   3  174.70    9.55
  -4   3   3  168.05    8.47
  -4  -3  -3  179.74   14.80
  -4  -3  -3  169.20   11.28
  -4   3   3  175.58    8.98
  -4   3   3  172.82   12.09
  -4  -3  -3  163.45   10.38
   4   4   3  124.95   10.43
   4   4   3  149.26   11.03
   4  -4  -3  145.61    9.69
   4   4   3  152.15   12.91
   4   4   3  164.66   16.49
   4  -4  -3  134.34   10.39
   4   4   3  129.85    7.88
   4  -4  -3  144.24   12.05
  -4  -4  -3  139.56   10.11
  -4  -4  -3  134.05   15.57
  -4   4   3  131.88    9.09
  -4  -4  -3  128.66   11.99
  -4   4   3  140.91    8.15
   4  -5  -3  145.46   10.58
   4   5   3  138.46   11.24
   4   5   3  171.90   12.88
   4  -5  -3  153.39   11.92
   4   5   3  148.85    9.09
   4   5   3  170.32   15.63
   4  -5  -3  135.28   12.38
   4   5   3  159.76   12.85
  -4   5   3  135.89   10.16
  -4   5   3  152.16    8.54
  -4   5   3  148.34   13.69
  -4  -5  -3  174.67   21.55
  -4  -5  -3  160.28   10.65
  -4  -5  -3  172.99   13.77
   4  -6  -3  271.12   17.77
   4  -6  -3  276.05   17.08
   4   6   3  247.16   13.05
   4   6   3  245.99   19.29
   4   6   3  259.83   16.50
   4   6   3  262.60   16.63
   4   6   3  259.76   15.87
  -4   6   3  276.15   15.14
  -4  -6  -3  250.88   17.88
  -4   6   3  280.30   12.13
  -4   6   3  258.21   18.04
  -4  -6  -3  259.69   14.07
  -4  -6  -3  302.93   21.25
   4   7   3   15.69    6.04
   4   7   3   15.65    5.86
   4  -7  -3   28.40    8.05
   4  -7  -3   17.64    5.86
   4   7   3   10.21    7.60
   4   7   3   20.71    6.44
   4  -7  -3   17.97    7.12
  -4   7   3   10.49    3.59
  -4  -7  -3   15.59    7.53
  -4  -7  -3   24.64    8.74
  -4   7   3   22.81    6.30
  -4  -7  -3   15.43    5.02
  -4   7   3   23.69    8.97
   4   8   3   14.36    7.12
   4  -8  -3   24.11    7.37
   4   8   3   24.88    8.73
   4  -8  -3   22.41    7.66
   4   8   3   30.85    7.92
   4   8   3   36.33    8.20
   4  -8  -3   29.04    8.35
  -4  -8  -3   27.57    9.70
  -4   8   3   24.67    8.94
  -4   8   3   28.71    5.28
  -4  -8  -3   34.46    9.06
  -4   8   3   41.63    8.21
  -4  -8  -3   21.72    5.88
   4   9   3   37.64   10.52
   4  -9  -3   13.12    7.19
   4  -9  -3   38.68   10.36
   4  -9  -3   26.74    8.60
   4   9   3   36.43    8.30
   4   9   3   27.12    8.29
  -4   9   3   26.21    7.78
  -4  -9  -3   24.78    9.84
  -4   9   3   36.74   10.57
  -4  -9  -3   25.27    7.03
  -4   9   3   24.15    5.63
  -4  -9  -3   30.91   10.33
   4 -10  -3   55.58   10.06
   4 -10  -3   66.08   12.20
   4  10   3   51.57   10.60
  -4 -10  -3   83.08   10.12
  -4  10   3   71.33    9.02
  -4 -10  -3   59.48   15.01
  -4 -10  -3  114.02   21.66
  -4  10   3   62.22   10.94
   4  11   3   52.59   11.66
   4  11   3   65.20   15.33
   4 -11  -3   59.95   12.53
   4 -11  -3   79.19   12.11
   4  11   3   51.78   11.74
  -4  11   3   66.81   10.26
  -4  11   3   43.18    9.62
  -4  11   3   81.33   19.12
  -4 -11  -3   60.02   15.01
  -4 -11  -3   52.28   14.81
   4 -12  -3  139.43   19.12
   4  12   3  117.21   15.81
   4 -12  -3  123.61   17.74
   4  12   3  166.98   15.47
   4  12   3  147.39   19.40
   4  12   3  169.43   22.13
  -4 -12  -3  135.65   24.41
  -4  12   3  157.84   22.25
  -4 -12  -3   76.77   16.18
  -4  12   3  138.70   14.47
  -4  12   3  146.30   18.81
   4  13   3   40.13   11.60
   4  13   3    7.57   10.67
   4 -13  -3   16.04    9.40
   4 -13  -3   20.09   10.99
   4  13   3   21.29    8.45
   4  13   3   16.08   12.51
  -4  13   3   22.04   13.75
  -4  13   3   14.71    7.99
  -4 -13  -3   12.42    8.41
  -4  13   3   22.54    8.52
  -4  13   3   18.58   10.24
   4 -14  -3    6.85    9.81
   4  14   3   12.19   11.68
   4 -14  -3   -2.50    9.72
   4  14   3   29.07   13.79
   4  14   3   11.03    8.62
   4  14   3    7.95   10.19
  -4  14   3   18.37   15.87
  -4  14   3   -2.81    9.45
  -4 -14  -3    0.15   10.66
  -4 -14  -3    2.89    8.19
  -4  14   3   14.90   10.34
  -4  14   3   -4.09    7.99
   4  15   3   62.36   12.95
   4  15   3   61.24   16.29
   4 -15  -3   41.63   12.46
  -4  15   3   35.80   18.94
  -4 -15  -3   38.82   11.30
  -4  15   3   42.73   13.54
  -4  15   3   55.49   12.87
  -4 -15  -3   20.88   12.02
   4 -16  -3  -14.89   20.66
   4  16   3   14.34   11.04
   4 -16  -3   27.61   12.76
  -4  16   3   20.60   13.95
  -4  16   3   39.57   13.49
  -4 -16  -3   38.06   12.40
  -4  16   3   18.17   23.05
   4  17   3   39.80   13.90
   4 -17  -3   19.01   12.85
  -4 -17  -3    0.37   12.29
  -4  17   3  -11.54   13.94
  -4  17   3  -14.60   20.34
  -4  17   3    1.52   16.36
   4 -18  -3   36.92   17.62
   4  18   3    3.00   17.96
   4  18   3   25.71   20.51
  -4  18   3   13.13   15.29
  -4  18   3   26.89   18.32
  -4  18   3  -13.67   23.72
   4 -19  -3   -0.72   17.24
  -4  19   3   23.11   30.34
   5 -18   3    4.23   16.88
  -5  18  -3   -6.51   31.15
   5  17  -3    0.04    8.49
   5  17  -3   43.16   18.54
   5 -17   3    5.81   14.71
  -5  17  -3    9.90   23.97
  -5  17  -3  -16.16   18.90
   5  16  -3   37.09    9.33
   5  16  -3   57.28   14.84
   5 -16   3    2.23   17.31
   5 -16   3   38.29   14.32
  -5  16  -3   55.18   23.02
   5 -15   3   60.09   15.16
   5  15  -3   48.07    9.61
  -5  15  -3   51.19   18.02
  -5  15  -3   29.58   21.75
   5 -14   3   27.96   10.92
   5 -14   3   21.00   15.82
   5  14  -3   23.24   11.63
  -5  14  -3   51.49   21.42
  -5 -14   3   18.62   11.68
  -5  14  -3    4.10   13.12
   5 -13   3    2.92    9.35
   5 -13   3    6.05   11.43
  -5  13  -3   -3.50   10.76
   5  12  -3   43.97   14.40
   5  12  -3   27.84    7.24
   5  12  -3   45.62   11.46
   5  12  -3   47.86   12.50
   5 -12   3   26.66   10.15
   5 -12   3   47.92   13.06
  -5  12  -3   36.26   11.32
  -5  12  -3   50.92   16.93
  -5  12  -3   45.30   11.52
   5  11  -3   89.80   12.32
   5 -11   3   82.25   15.95
   5  11  -3   73.55    9.96
   5  11  -3  107.25   18.31
  -5  11  -3   83.28   14.61
  -5 -11   3   81.34   13.53
  -5  11  -3  109.88   19.05
   5  10  -3   12.45   10.34
   5  10  -3   20.56    8.72
   5 -10   3   16.12    8.82
   5  10  -3   26.46    7.80
  -5  10  -3   39.63   13.46
  -5 -10   3   39.56    9.96
  -5  10  -3   29.05    9.20
   5  -9   3   99.51   13.91
   5   9  -3  120.23   11.67
   5  -9   3  109.49   18.98
   5   9  -3  110.40   17.69
   5   9  -3  102.15   16.21
   5   9  -3  115.89   12.63
  -5   9  -3   71.41   14.97
  -5   9  -3  104.32   14.03
  -5  -9   3  107.86   13.25
   5   8  -3  155.20   10.86
   5   8  -3  192.70   23.54
   5   8  -3  161.63   12.43
   5  -8   3  148.90   13.93
   5   8  -3  141.85   19.17
   5  -8   3  161.52   14.83
   5  -8   3  171.86   19.08
  -5   8  -3  166.91   17.67
  -5   8  -3  169.42   14.92
  -5   8  -3  196.18   25.34
  -5  -8   3  174.38   13.89
   5   7  -3  207.90   12.36
   5  -7   3  194.52   16.03
   5   7  -3  190.35   11.00
   5  -7   3  195.94   17.07
   5   7  -3  174.22   17.50
   5  -7   3  193.17   15.03
   5   7  -3  186.30   17.71
  -5  -7   3  201.38   13.66
  -5   7  -3  200.27   16.70
  -5   7  -3  237.14   16.05
  -5   7  -3  204.75   18.60
   5   6  -3   25.95    8.78
   5  -6   3   40.82    9.77
   5   6  -3   39.80    6.27
   5   6  -3   44.62   10.51
   5  -6   3   29.17    7.01
   5   6  -3   48.61    5.74
  -5  -6   3   36.68    7.05
  -5   6  -3   41.50   10.16
  -5   6  -3   38.98    8.14
   5  -5   3   81.48   11.90
   5   5  -3   60.25   10.65
   5  -5   3   88.11   12.00
   5   5  -3   71.36    7.31
   5  -5   3   63.30   11.85
   5   5  -3   77.93   12.43
  -5   5  -3   76.01   12.00
  -5   5  -3   83.17   10.07
  -5   5  -3   77.40   10.05
   5  -4   3  216.92   14.21
   5   4  -3  242.06   11.12
   5  -4   3  245.30   15.83
   5  -4   3  251.48   17.90
   5   4  -3  235.30   17.75
   5   4  -3  243.78   18.37
  -5  -4   3  227.90   10.38
  -5  -4   3  255.44   12.70
  -5   4  -3  215.69   16.31
  -5   4  -3  268.25   14.80
   5  -3   3  167.46   14.06
   5  -3   3  170.35   13.26
   5  -3   3  187.31   12.53
   5   3  -3  181.96   15.12
   5   3  -3  178.28    9.25
   5   3  -3  154.81   15.42
  -5   3  -3  176.55   14.15
  -5  -3   3  136.94   13.82
  -5  -3   3  155.34    8.48
  -5  -3   3  161.30    9.72
  -5   3  -3  164.72   11.44
   5   2  -3  127.08    7.01
   5   2  -3  122.84   12.05
   5  -2   3  116.40   13.85
   5   2  -3   96.29   12.37
   5   2  -3  120.99    7.52
  -5   2  -3  109.50   12.61
  -5   2  -3  119.31    9.31
  -5  -2   3  113.62    7.50
  -5  -2   3   99.92    7.89
  -5  -2   3  141.04   13.84
  -5   2  -3  128.11   15.59
   5   1  -3  608.19   19.67
   5   1  -3  602.16   25.46
   5  -1   3  590.50   27.33
   5   1  -3  586.11   18.71
  -5   1  -3  601.33   23.58
  -5  -1   3  605.08   26.54
  -5   1  -3  563.22   26.24
  -5   1  -3  577.61   21.64
  -5  -1   3  572.27   20.18
  -5  -1   3  611.18   28.22
  -5   1  -3  599.72   25.16
  -5  -1   3  604.07   20.64
   5   0  -3    0.75    2.34
   5   0   3    4.26    5.56
   5   0  -3   -1.65    3.82
   5   0  -3   -2.16    3.81
   5   0   3   -2.71    3.94
  -5   0  -3    3.69    3.00
  -5   0  -3    1.40    3.79
  -5   0  -3    1.94    3.28
  -5   0  -3    1.79    4.61
  -5   0  -3    3.73    3.84
  -5   0   3    6.09    4.66
  -5   0   3    4.45    3.19
  -5   0   3    3.65    5.57
  -5   0   3    0.52    3.21
   5  -1  -3  534.88   19.71
   5  -1  -3  559.64   19.38
   5  -1  -3  532.88   24.85
   5  -1  -3  572.42   22.65
   5   1   3  558.25   23.38
   5   1   3  615.49   28.70
  -5   1   3  590.95   22.67
  -5  -1  -3  557.78   20.30
  -5   1   3  564.58   23.26
  -5  -1  -3  580.12   22.31
  -5  -1  -3  550.15   23.38
  -5  -1  -3  586.49   20.46
  -5  -1  -3  550.49   29.25
  -5   1   3  589.79   28.84
   5   2   3  118.19   10.55
   5  -2  -3  124.32    8.50
   5  -2  -3  128.90    8.83
   5  -2  -3  114.94    9.47
   5  -2  -3  107.41   12.53
  -5   2   3  106.41    9.83
  -5  -2  -3  150.00   16.93
  -5  -2  -3  114.94    9.77
  -5   2   3  110.96   14.28
  -5  -2  -3  136.70   10.52
  -5   2   3  122.18   10.07
  -5   2   3  115.42    4.37
  -5  -2  -3   99.32    7.72
   5  -3  -3  167.54   10.72
   5  -3  -3  164.42   14.07
   5  -3  -3  179.57   10.95
   5   3   3  186.06   12.89
   5  -3  -3  161.94   11.33
   5   3   3  168.58   12.56
  -5   3   3  142.66   10.64
  -5   3   3  173.25   13.28
  -5  -3  -3  165.12   11.08
  -5  -3  -3  133.02   13.14
  -5   3   3  154.10    8.59
  -5   3   3  164.62    8.33
  -5  -3  -3  169.61   16.49
  -5  -3  -3  163.72   10.71
  -5   3   3  184.49   16.65
   5   4   3  209.05   14.29
   5   4   3  246.97   15.28
   5  -4  -3  248.03   13.39
   5  -4  -3  240.39   13.62
   5  -4  -3  259.03   14.66
   5  -4  -3  228.80   16.63
  -5  -4  -3  228.16   13.26
  -5   4   3  250.53   12.02
  -5   4   3  254.16   13.31
  -5   4   3  231.70   12.16
  -5   4   3  283.01   20.42
  -5   4   3  261.62   20.42
  -5  -4  -3  234.86   13.25
  -5  -4  -3  279.01   21.31
  -5  -4  -3  239.71   17.41
   5  -5  -3   77.59   11.91
   5   5   3   66.45    9.98
   5  -5  -3   77.07   10.50
   5   5   3   83.68    8.38
   5   5   3   64.29   13.41
   5   5   3   71.64    9.82
   5  -5  -3   75.60    9.28
  -5  -5  -3   78.56    7.48
  -5   5   3   79.29    8.88
  -5  -5  -3   79.53   12.88
  -5   5   3   69.74    7.99
  -5   5   3   84.30    9.04
  -5  -5  -3   85.00   14.24
  -5  -5  -3   70.19    8.74
   5  -6  -3   38.71    8.07
   5  -6  -3   53.75   10.25
   5   6   3   34.65    7.68
   5   6   3   41.91    8.42
   5   6   3   39.56    6.66
   5  -6  -3   52.51    7.99
  -5   6   3   41.96    6.30
  -5  -6  -3   47.20    7.36
  -5  -6  -3   25.94   10.04
  -5  -6  -3   31.46    6.05
  -5  -6  -3   50.95   10.63
  -5   6   3   36.06    7.52
   5   7   3  186.56   19.12
   5  -7  -3  250.13   18.92
   5  -7  -3  211.88   15.49
   5   7   3  206.00   13.45
   5  -7  -3  221.07   16.35
   5   7   3  201.37   15.91
   5   7   3  161.16   14.55
   5   7   3  210.91   17.19
  -5  -7  -3  204.00   18.93
  -5   7   3  240.90   15.74
  -5  -7  -3  221.75   13.32
  -5   7   3  200.56   19.77
  -5   7   3  185.56   11.47
  -5  -7  -3  191.23   23.18
   5  -8  -3  170.96   17.10
   5   8   3  143.97   13.16
   5   8   3  153.86   14.39
   5  -8  -3  157.75   13.69
  -5  -8  -3  179.56   23.36
  -5   8   3  151.32   13.97
  -5  -8  -3  161.23   18.50
  -5  -8  -3  165.16   12.10
  -5   8   3  162.35   10.95
   5   9   3  112.87   14.36
   5  -9  -3   97.65   14.64
   5   9   3  102.53   13.73
   5  -9  -3  129.57   14.69
   5   9   3   87.00   11.49
   5   9   3  104.42   14.39
   5   9   3  114.04   18.78
  -5  -9  -3  118.76   10.93
  -5   9   3   96.60    9.76
  -5   9   3  115.55   26.82
  -5  -9  -3   96.47   18.19
  -5   9   3  114.75   14.60
   5 -10  -3   18.24    8.85
   5  10   3   27.55   12.10
   5 -10  -3   13.90    8.49
   5  10   3   17.19    9.09
   5 -10  -3   16.47    9.88
   5  10   3   22.10    8.02
  -5  10   3   16.38    5.79
  -5  10   3   25.45    8.88
  -5 -10  -3   14.97    6.44
   5  11   3   85.61   14.34
   5  11   3  103.25   16.33
   5 -11  -3  113.00   17.07
   5  11   3   72.91   12.46
   5  11   3   68.29   15.39
   5 -11  -3  101.31   16.75
  -5  11   3   69.17   12.83
  -5  11   3   88.38   10.86
  -5 -11  -3   92.35   10.84
   5  12   3   34.88   12.28
   5  12   3   29.74   13.36
   5 -12  -3   37.32   11.46
   5  12   3   38.45   11.48
   5 -12  -3   36.30   12.21
   5  12   3   26.64    8.77
  -5  12   3   48.03   17.23
  -5 -12  -3   29.04    8.32
  -5  12   3   36.09   11.92
  -5  12   3   21.01    7.92
   5  13   3   13.37   10.69
   5  13   3    7.49   10.85
   5  13   3    2.03    8.27
   5 -13  -3    2.12   10.23
  -5  13   3    2.67    8.47
  -5  13   3  -12.74   13.14
  -5 -13  -3    2.36    9.73
  -5  13   3   -3.43    7.00
   5  14   3   42.87   14.45
   5  14   3   21.58   10.73
   5 -14  -3   32.95   15.32
   5  14   3   12.00   12.19
  -5 -14  -3   50.70   10.64
  -5  14   3   30.38   16.65
  -5  14   3   33.22   10.26
  -5 -14  -3   37.23   22.46
  -5  14   3   48.98   19.60
  -5  14   3   27.54   10.01
   5 -15  -3   54.79   15.16
   5  15   3   24.96   12.02
  -5  15   3   46.56   13.27
  -5  15   3   54.39   12.66
  -5  15   3   17.87   20.26
  -5 -15  -3   62.71   12.22
   5 -16  -3   23.25   17.43
   5  16   3   73.30   14.97
  -5  16   3   23.35   13.30
  -5 -16  -3   31.56   11.73
  -5  16   3   35.87   13.61
  -5  16   3   27.27   22.49
   5  17   3    8.50   15.90
   5 -17  -3    4.57   15.80
  -5  17   3   22.29   15.28
  -5  17   3  -10.57   13.69
  -5 -17  -3    1.94   12.32
  -5  17   3    7.60   24.50
   5 -18  -3   23.44   19.57
   5 -18  -3    0.52   16.57
  -5 -18  -3    0.16   14.33
  -5  18   3   25.23   17.38
   6 -17   3   -4.16   18.17
  -6  17  -3   -0.45   47.29
   6 -16   3   59.62   18.79
   6  16  -3   93.83   21.15
  -6  16  -3   28.65   28.46
   6 -15   3   16.07   17.03
   6  15  -3   10.52   21.24
  -6  15  -3   29.46   16.74
  -6  15  -3   -5.15   21.34
   6  14  -3  -12.89    9.69
   6 -14   3   11.85   15.43
  -6  14  -3  -21.77   18.79
  -6  14  -3   14.51   14.62
   6  13  -3   62.32   18.19
   6  13  -3   34.26    9.60
   6 -13   3   30.35   14.18
  -6  13  -3    3.46   13.48
  -6  13  -3   26.56   13.06
  -6  13  -3   41.73   19.80
   6 -12   3   35.45   12.65
   6  12  -3   35.08   15.75
   6 -12   3   12.90   13.87
  -6  12  -3   34.92   12.83
  -6  12  -3   38.94   13.87
  -6  12  -3   49.76   19.56
   6  11  -3    6.03    7.72
   6 -11   3    8.91   11.52
   6 -11   3    4.50    9.42
   6  11  -3   19.91   12.96
  -6  11  -3   16.53   13.91
  -6  11  -3    9.56    9.35
  -6  11  -3   -9.75   10.50
   6  10  -3   62.33   16.43
   6 -10   3   69.58   14.15
   6  10  -3   80.01   17.25
   6 -10   3   67.58   15.48
   6  10  -3   85.30   10.40
  -6  10  -3   80.21   13.73
  -6  10  -3   77.19   14.29
  -6  10  -3   76.76   18.59
   6   9  -3  267.36   26.21
   6  -9   3  239.82   21.85
   6   9  -3  279.10   20.01
   6   9  -3  254.86   14.75
   6  -9   3  287.78   22.72
   6   9  -3  253.40   23.75
  -6  -9   3  321.80   19.92
  -6   9  -3  267.34   22.93
  -6   9  -3  252.07   28.41
   6   8  -3  266.24   16.21
   6  -8   3  234.68   19.83
   6   8  -3  254.28   13.38
   6   8  -3  248.57   22.82
   6   8  -3  328.35   25.80
   6  -8   3  270.04   21.59
  -6   8  -3  281.95   20.93
  -6   8  -3  258.91   18.78
  -6  -8   3  213.56   18.70
   6   7  -3  116.15   11.19
   6  -7   3  163.73   17.95
   6   7  -3  189.22   20.96
   6  -7   3  151.50   14.69
  -6   7  -3  144.43   15.41
  -6   7  -3  169.93   15.16
   6  -6   3   32.50    9.01
   6   6  -3   38.13    6.93
   6  -6   3   58.55   11.31
   6   6  -3   51.00   11.81
  -6   6  -3   43.20    9.57
  -6   6  -3   35.59   14.61
  -6  -6   3   54.62    6.99
  -6   6  -3   49.66   11.65
  -6   6  -3   38.60    8.09
   6   5  -3  196.68   12.02
   6  -5   3  210.07   16.24
   6  -5   3  211.59   19.18
   6   5  -3  198.07   19.56
   6   5  -3  223.48   19.87
  -6   5  -3  168.70   14.97
  -6   5  -3  212.80   18.04
  -6   5  -3  205.57   14.85
  -6  -5   3  216.00   21.30
  -6  -5   3  182.22   10.70
  -6  -5   3  236.73   16.45
   6   4  -3   93.56   14.22
   6   4  -3  104.38    8.66
   6  -4   3   85.34   11.55
  -6  -4   3   79.46   13.32
  -6   4  -3   81.04   10.41
  -6  -4   3   94.81    9.62
  -6  -4   3   89.79    7.36
  -6   4  -3  104.31   14.37
  -6   4  -3   75.98   11.09
   6   3  -3   87.59   13.83
   6  -3   3   40.91    8.40
   6   3  -3   79.96    8.25
  -6   3  -3   79.02   13.46
  -6  -3   3   71.83    8.80
  -6  -3   3   71.24    7.33
  -6   3  -3   69.90   11.45
  -6  -3   3   82.56   13.17
  -6   3  -3   73.82   10.21
  -6   3  -3   64.99    8.90
   6   2  -3   10.75    4.01
   6   2  -3    6.89    6.72
   6   2  -3    0.58    3.34
  -6  -2   3    1.90    4.56
  -6   2  -3   -0.45    5.66
  -6  -2   3    3.37    3.63
  -6   2  -3    5.86    5.44
  -6   2  -3    4.22    5.54
  -6  -2   3    1.91    6.68
  -6  -2   3    4.15    6.20
  -6   2  -3    1.85    6.98
  -6   2  -3   13.11    5.23
  -6   2  -3    4.54    5.88
   6   1  -3  117.14    8.63
   6   1  -3  132.85   14.78
   6   1  -3  131.22   12.92
   6  -1   3  112.32   14.36
  -6   1  -3  121.76   10.03
  -6   1  -3  129.73   11.73
  -6  -1   3  134.46   15.52
  -6   1  -3  129.35   15.62
  -6  -1   3  103.84    9.64
  -6  -1   3  140.19   16.98
  -6  -1   3  131.01   10.07
   6   0  -3   33.36    5.56
   6   0   3   31.24    9.72
   6   0  -3   28.65    7.12
   6   0  -3   18.02    6.58
  -6   0  -3   35.56    6.76
  -6   0   3   34.76    9.78
  -6   0  -3   39.05    6.50
  -6   0  -3   27.23    6.37
  -6   0  -3   40.29   11.36
  -6   0  -3   31.49    8.54
  -6   0   3   29.75    6.80
  -6   0   3   21.83    6.47
  -6   0   3   29.08    7.97
   6  -1  -3  107.10   11.05
   6   1   3  135.38   12.40
   6  -1  -3  101.40   13.55
   6  -1  -3  106.12    9.01
   6   1   3  143.83   17.43
  -6  -1  -3  132.31   15.42
  -6   1   3  122.53   10.91
  -6  -1  -3  124.34   10.72
  -6   1   3  117.77   10.27
  -6  -1  -3  130.13   10.71
  -6   1   3  105.78   12.28
  -6   1   3  139.34   17.34
  -6  -1  -3  107.50   16.70
   6  -2  -3   -8.36    3.86
   6   2   3    2.65    5.14
   6  -2  -3    1.40    3.97
   6  -2  -3    5.30    4.16
   6   2   3    3.75    6.69
   6  -2  -3   11.49    6.04
  -6   2   3   15.95    6.29
  -6   2   3    1.45    5.31
  -6  -2  -3   12.20    7.55
  -6   2   3    3.12    7.02
  -6  -2  -3    6.49    4.75
   6  -3  -3   69.53    9.32
   6   3   3   62.17   13.06
   6  -3  -3   53.21   10.26
   6   3   3   62.75    9.78
   6  -3  -3   60.22    8.28
  -6   3   3   65.01   11.16
  -6   3   3   62.01   12.90
  -6   3   3   50.62    8.38
  -6  -3  -3   52.28   10.59
  -6  -3  -3   64.30    8.08
   6   4   3   73.36   10.78
   6  -4  -3   75.72    9.91
   6  -4  -3   69.67   13.61
   6   4   3   80.42   14.46
   6  -4  -3   89.96   10.38
  -6   4   3   83.13   14.26
  -6   4   3   94.99    7.56
  -6   4   3   72.57   12.21
  -6  -4  -3  106.13   15.07
  -6  -4  -3  101.13   16.61
  -6   4   3   80.30   10.00
  -6  -4  -3   89.71    9.25
   6  -5  -3  220.31   18.47
   6   5   3  213.09   19.90
   6   5   3  185.51   14.26
   6   5   3  191.69   14.94
   6   5   3  226.02   20.90
   6  -5  -3  199.41   14.23
  -6  -5  -3  167.58   19.18
  -6  -5  -3  171.23   21.66
  -6   5   3  187.42   13.26
  -6  -5  -3  189.18   12.23
  -6   5   3  199.62   11.83
   6   6   3   53.25   10.16
   6  -6  -3   38.18    9.47
   6   6   3   33.05   10.39
   6   6   3   53.69    7.35
   6  -6  -3   35.78    8.13
   6   6   3   49.95    9.60
  -6  -6  -3   62.51   14.33
  -6   6   3   37.47    6.77
  -6  -6  -3   47.94    7.09
  -6   6   3   37.59    7.03
  -6   6   3   28.83   15.32
  -6   6   3   53.36   12.40
   6   7   3  163.19   15.49
   6   7   3  143.99   16.95
   6   7   3  158.86   13.66
   6  -7  -3  130.38   13.83
   6   7   3  131.44   15.03
   6  -7  -3  145.93   17.16
   6  -7  -3  127.48   13.99
  -6  -7  -3  147.97   11.10
  -6  -7  -3  163.82   22.61
  -6   7   3  154.31   12.04
  -6   7   3  137.19   13.21
  -6   7   3  158.43   19.38
   6   8   3  264.66   19.47
   6  -8  -3  283.56   20.73
   6   8   3  228.01   20.30
   6  -8  -3  313.44   19.96
   6  -8  -3  242.68   22.48
   6   8   3  253.25   18.90
   6   8   3  222.40   16.79
  -6  -8  -3  277.10   27.53
  -6   8   3  235.23   14.63
  -6   8   3  251.25   26.97
  -6  -8  -3  254.83   13.98
   6   9   3  255.07   31.02
   6  -9  -3  269.34   19.42
   6   9   3  294.15   20.76
   6  -9  -3  267.36   23.82
   6   9   3  286.37   18.83
   6  -9  -3  288.64   22.25
  -6  -9  -3  339.72   36.68
  -6   9   3  231.69   27.42
  -6  -9  -3  253.43   14.49
  -6   9   3  271.67   20.43
  -6   9   3  249.11   15.38
   6  10   3   70.14   13.57
   6  10   3   55.88   11.93
   6 -10  -3   68.79   14.61
   6  10   3   76.09   11.86
   6 -10  -3  108.21   16.74
  -6 -10  -3   74.58    8.69
  -6  10   3   66.90   12.80
  -6 -10  -3   76.91    9.05
  -6  10   3   88.30   20.43
  -6  10   3   79.82   10.36
   6 -11  -3   16.44   11.45
   6  11   3   15.12    9.66
   6  11   3   -7.79    9.58
   6  11   3   17.47    9.73
   6  11   3   38.71   15.46
  -6  11   3   11.31    7.24
  -6 -11  -3   15.78    6.35
  -6  11   3   15.58   15.76
  -6  11   3    6.47    9.08
   6  12   3   41.87   12.86
   6  12   3   39.36   11.99
   6  12   3   45.22   14.32
   6  12   3   46.80   18.83
   6  12   3   22.08   15.54
   6 -12  -3   36.05   12.37
   6 -12  -3   35.79   14.99
  -6  12   3   34.38    8.52
  -6 -12  -3   54.46    8.84
  -6  12   3   41.79   12.36
  -6  12   3   56.62   18.59
   6 -13  -3   21.36   14.44
   6  13   3   24.30   13.29
   6  13   3   23.24   13.00
   6  13   3   32.04   12.54
   6  13   3   -0.72   11.97
  -6  13   3   17.66   13.03
  -6  13   3   25.82   18.58
  -6  13   3   19.81    8.89
  -6 -13  -3   20.84    7.78
   6 -14  -3  -23.83   13.09
   6  14   3   13.29   13.78
   6  14   3    4.12   11.88
   6  14   3    4.85   21.33
   6  14   3   -4.41   13.28
  -6  14   3   21.47   10.22
  -6  14   3   54.20   25.18
  -6 -14  -3   17.47    8.52
   6 -15  -3   20.20   18.63
   6  15   3   16.25   13.43
   6  15   3    6.85   14.29
   6  15   3   19.05   20.03
  -6  15   3   24.13   12.02
  -6  15   3   25.07   23.73
  -6 -15  -3    5.67    9.05
  -6  15   3   -5.94   10.87
  -6  15   3   41.69   24.30
   6 -16  -3   26.07   20.84
  -6  16   3   56.20   14.86
  -6  16   3   50.63   30.06
  -6  16   3   43.37   19.05
   6 -17  -3   14.43   19.45
  -6  17   3   -4.02   29.13
  -6  17   3  -24.59   20.24
  -6  17   3   20.09   15.67
   7 -15   3    8.27   28.92
   7 -15   3    7.11   27.93
   7  14  -3   21.01   11.98
   7 -14   3   14.17   18.84
  -7  14  -3   17.80   17.97
  -7  14  -3    4.52   24.29
   7 -13   3    9.57   16.37
   7  13  -3   17.78   10.68
  -7  13  -3   18.53   21.48
  -7  13  -3    9.93   15.55
   7 -12   3  -16.17   13.61
   7  12  -3    6.72   17.02
   7  12  -3   11.83   10.53
  -7  12  -3    8.29   18.19
  -7  12  -3  -16.53   13.16
   7  11  -3   55.00   12.20
   7 -11   3   74.33   18.08
   7  11  -3   56.63   17.95
  -7 -11   3   52.23   13.90
  -7  11  -3   41.59   21.83
  -7  11  -3   45.43   17.81
  -7  11  -3   43.47   14.83
   7 -10   3    0.10   12.39
   7  10  -3   -0.80   10.00
   7  10  -3   -9.19   14.33
  -7 -10   3    2.70   10.63
  -7  10  -3    3.98   12.39
  -7  10  -3   -4.16   14.76
  -7  10  -3  -15.54   11.48
   7   9  -3   70.45   13.81
   7   9  -3   69.40   18.65
   7  -9   3   94.15   16.28
  -7   9  -3   66.84   15.47
  -7   9  -3   53.21   18.81
  -7   9  -3   55.75   13.97
  -7   9  -3   56.92   13.70
   7   8  -3   57.90   16.39
   7  -8   3   98.80   16.81
  -7   8  -3   78.62   16.91
  -7  -8   3   71.09   19.23
  -7   8  -3   72.14   14.03
  -7   8  -3   99.71   21.11
  -7  -8   3   71.41    9.66
   7   7  -3   51.07   14.16
   7  -7   3   74.92   14.19
  -7   7  -3   68.69   13.43
  -7   7  -3   84.52   13.84
  -7  -7   3   58.80   11.22
  -7  -7   3   67.80   16.95
  -7   7  -3   64.75   18.85
  -7  -7   3   71.86    8.47
   7  -6   3   -8.45    7.77
   7  -6   3   11.53   10.29
   7   6  -3   -3.40    9.57
   7   6  -3    5.04   10.60
   7   6  -3    1.92    5.82
   7  -6   3   -5.17    7.94
  -7   6  -3   14.32    9.97
  -7  -6   3   -2.38   11.39
  -7   6  -3    0.40    8.62
  -7   6  -3    0.86    9.39
  -7  -6   3    5.92    5.28
   7  -5   3   -1.05    9.15
   7  -5   3  -15.94    6.86
   7   5  -3    0.14    5.22
   7   5  -3   -0.20   15.17
   7   5  -3    6.79   10.95
  -7   5  -3  -11.15    9.72
  -7  -5   3   -1.31    4.83
  -7   5  -3   -0.87    8.68
  -7   5  -3    2.03    8.63
  -7   5  -3    8.46    9.29
   7   4  -3    4.65    8.12
   7  -4   3    4.67    7.26
   7   4  -3   -3.85    5.02
   7  -4   3    6.25    8.32
  -7   4  -3    1.53    8.91
  -7  -4   3   -8.50    9.83
  -7  -4   3    4.64    4.93
  -7   4  -3   -8.26    7.57
  -7   4  -3    3.49    9.26
   7  -3   3   74.27   14.82
   7   3  -3   88.17    9.74
   7   3  -3   76.89   12.68
   7  -3   3  113.67   14.39
  -7  -3   3   94.20    9.31
  -7  -3   3  106.12   18.61
  -7   3  -3  105.24   15.60
  -7   3  -3  112.15   16.53
  -7   3  -3   74.17   14.64
   7  -2   3   96.17   15.32
   7   2  -3  154.22   17.66
   7   2  -3  101.21   10.55
   7   2  -3  134.32   15.92
  -7  -2   3  110.32   10.32
  -7  -2   3  110.96   15.94
  -7   2  -3  103.00   16.18
  -7   2  -3  100.65   12.16
  -7   2  -3   97.57   14.80
   7  -1   3   68.24   13.59
   7   1  -3   42.25    9.76
   7   1  -3   62.99    8.29
   7   1  -3   49.65   10.39
  -7   1  -3   60.74   11.31
  -7   1  -3   50.67   13.82
  -7   1  -3   69.85    8.68
  -7   1  -3   64.87    9.82
  -7  -1   3   74.41   10.51
  -7  -1   3   68.33   12.97
  -7  -1   3   48.82    8.70
   7   0  -3   16.69    8.38
   7   0  -3    8.79    7.07
   7   0  -3    2.53    4.98
   7   0   3    8.50    8.92
  -7   0   3    7.86    9.39
  -7   0   3    4.35    5.84
  -7   0  -3   10.03    6.29
  -7   0  -3   -7.90    9.10
  -7   0  -3    4.45    6.90
  -7   0   3    7.95    8.51
  -7   0   3   17.56    7.11
   7  -1  -3   50.10    9.98
   7  -1  -3   67.88    9.06
   7   1   3   49.10   10.35
   7   1   3   73.03   14.88
   7  -1  -3   54.60   11.42
  -7   1   3   49.69   13.17
  -7   1   3   65.11   10.94
  -7  -1  -3   56.44    8.51
  -7   1   3   67.24   10.33
   7  -2  -3  106.91   12.93
   7  -2  -3  115.46   10.71
   7   2   3   98.15   12.80
   7  -2  -3  100.55   15.36
  -7  -2  -3   92.42   10.07
  -7   2   3  105.74   14.07
  -7   2   3   95.48   16.46
  -7   2   3  105.79   12.45
   7   3   3   68.45   11.43
   7  -3  -3   67.28   10.06
   7   3   3   84.95   15.70
   7  -3  -3   92.95   12.11
   7  -3  -3  111.69   16.12
  -7   3   3   94.09   17.28
  -7   3   3  102.27   14.87
  -7  -3  -3   86.73    9.04
  -7  -3  -3   74.70   11.83
   7   4   3    3.48    9.80
   7  -4  -3    1.39    5.81
   7  -4  -3    7.65    8.01
   7  -4  -3    8.19    6.49
   7   4   3   -3.12    6.67
  -7   4   3    0.97    6.76
  -7  -4  -3   -0.92    4.80
  -7  -4  -3    0.42   18.39
  -7   4   3   15.01   10.79
  -7   4   3    2.82    3.10
  -7  -4  -3   -1.56    6.17
  -7   4   3   -7.28    8.13
  -7  -4  -3    3.77    3.62
   7   5   3   10.88   10.65
   7  -5  -3    0.93    6.20
   7   5   3    1.24    7.22
   7  -5  -3    7.47    6.91
   7  -5  -3    6.30    8.25
  -7  -5  -3   -2.89   11.01
  -7  -5  -3   -3.28    6.50
  -7   5   3    6.97    4.98
  -7  -5  -3    0.01    3.45
  -7  -5  -3    0.98    4.42
  -7   5   3    1.12    4.62
  -7   5   3   -4.82    9.07
  -7   5   3   -8.27    6.24
  -7   5   3  -11.36    9.62
   7   6   3    3.98    7.25
   7   6   3    1.24   11.22
   7  -6  -3    3.99    8.77
   7   6   3  -11.91    8.29
   7  -6  -3   -1.31    6.81
  -7   6   3   -1.51    5.65
  -7  -6  -3    3.68   17.94
  -7   6   3    3.88    6.25
  -7  -6  -3   -0.46    4.13
  -7  -6  -3    3.23    3.58
  -7   6   3    3.30    5.71
   7  -7  -3   64.27   14.35
   7   7   3   52.41   11.66
   7   7   3   80.53   17.09
   7   7   3   66.59   14.12
   7   7   3   53.43   11.66
   7  -7  -3   49.25   10.98
  -7   7   3   77.26   10.89
  -7   7   3   68.60   10.02
  -7   7   3   48.80   15.19
  -7  -7  -3   57.99    6.41
  -7   7   3   64.69   16.11
  -7   7   3   70.75   10.25
  -7  -7  -3   60.35    5.80
   7   8   3  101.82   16.97
   7  -8  -3   79.77   16.29
   7   8   3   76.37   12.96
   7   8   3   80.80   11.30
  -7   8   3   79.99   10.74
  -7  -8  -3   69.28    6.24
  -7   8   3   65.39   11.33
  -7   8   3   90.27   17.87
  -7  -8  -3   78.39    6.96
  -7   8   3   65.73   17.31
   7  -9  -3   40.08   13.41
   7  -9  -3   56.21   17.06
   7   9   3   67.10   12.18
   7   9   3   43.71   13.34
   7   9   3   89.31   15.08
  -7  -9  -3   49.69    5.03
  -7   9   3   68.14   12.32
  -7  -9  -3   60.49   20.26
  -7   9   3   50.05   17.76
  -7   9   3   61.99   11.55
  -7   9   3   71.52   10.37
  -7  -9  -3   53.82    5.62
   7  10   3   -8.48   10.86
   7 -10  -3   -1.20   11.39
   7 -10  -3    7.81   11.90
   7  10   3    6.45   10.18
   7  10   3   -0.05   10.83
  -7  10   3   23.85   16.55
  -7  10   3    9.52    7.45
  -7 -10  -3    1.62    3.64
  -7 -10  -3    6.08    3.44
  -7 -10  -3   -1.10   21.98
  -7  10   3   -4.51   10.36
  -7 -10  -3   12.46   17.55
   7 -11  -3   38.83   15.31
   7  11   3   27.85   13.22
   7 -11  -3   26.31   13.57
  -7  11   3   47.35   23.72
  -7 -11  -3   58.50    5.18
  -7  11   3   49.34   13.33
  -7  11   3   38.27    9.24
   7  12   3    1.39   11.37
  -7  12   3  -13.26   12.61
  -7  12   3    2.34    8.90
   7  13   3   -9.87   12.68
   7  13   3    8.83   13.64
  -7  13   3   16.54   14.50
  -7  13   3   15.32   10.27
   7  14   3   -6.78   18.10
   7 -14  -3    6.98   18.88
   7  14   3    5.90   16.02
  -7  14   3   12.14   28.05
  -7  14   3   14.90   11.28
  -7  14   3    0.43   10.91
  -7  14   3   24.61   17.09
   7  15   3   27.43   19.27
   7  15   3  -11.75   21.54
   7 -15  -3   43.49   22.65
  -7  15   3   43.73   45.41
  -7  15   3   12.33   12.64
  -7  15   3   12.40   19.41
  -7  15   3   -6.08   12.06
   8 -13   3   24.67   20.61
  -8  13  -3   -7.10   18.65
  -8  13  -3   16.43   28.22
   8 -12   3   -5.39   20.36
  -8  12  -3   -3.45   15.46
  -8  12  -3   27.36   23.95
  -8  12  -3  -10.02   16.55
   8 -11   3    6.49   15.93
  -8  11  -3    3.83   25.37
  -8  11  -3    8.50   17.95
  -8  11  -3    7.70   16.45
  -8  11  -3   12.75   14.00
   8 -10   3   42.31   17.26
   8  10  -3   23.27   14.35
  -8  10  -3   39.05   14.59
  -8  10  -3   39.32   17.46
  -8  10  -3   22.02   15.82
   8  -9   3   37.74   15.71
   8   9  -3   32.06   13.93
  -8   9  -3   15.04   13.00
  -8   9  -3   17.57   14.07
  -8  -9   3   38.68   18.58
   8  -8   3   29.28   16.50
   8  -8   3   33.48   13.02
   8   8  -3   36.43   17.42
  -8   8  -3   15.88   11.40
  -8   8  -3    9.17   12.39
  -8   8  -3   25.73   13.74
  -8  -8   3    3.46   18.46
  -8   8  -3   -7.59   16.97
  -8  -8   3    4.48   10.81
   8  -7   3   45.16   13.80
   8   7  -3   35.78   16.84
  -8  -7   3   27.80    7.99
  -8   7  -3   47.29   13.64
  -8   7  -3   29.96   14.32
  -8  -7   3   32.64   11.04
  -8   7  -3   36.28   16.60
  -8   7  -3   36.40   11.72
   8   6  -3   21.87   15.19
   8  -6   3   15.66   19.34
   8   6  -3   34.60   14.11
  -8   6  -3   36.93   14.35
  -8   6  -3   15.56    9.57
  -8  -6   3   17.92    6.92
  -8  -6   3   18.59   11.14
  -8   6  -3   28.09   11.16
  -8   6  -3    0.77   12.50
  -8   6  -3   -1.01   12.24
  -8   6  -3   30.30   13.90
   8   5  -3   19.30   12.32
   8   5  -3    3.35    7.32
   8  -5   3  -10.19   10.75
  -8   5  -3    7.44    8.76
  -8   5  -3   22.47   14.08
  -8  -5   3   15.16    7.46
  -8   5  -3   14.17   11.34
  -8   5  -3   16.22   15.23
  -8   5  -3   26.43   12.12
  -8   5  -3   34.02   11.30
   8   4  -3  159.25   18.87
   8   4  -3  130.32   13.31
  -8   4  -3  173.62   20.16
  -8   4  -3  156.42   16.68
  -8   4  -3  147.60   15.14
  -8   4  -3  149.38   20.82
  -8   4  -3  152.55   20.51
  -8  -4   3  159.59   12.99
   8   3  -3   30.21   10.40
   8   3  -3   27.67    8.94
  -8   3  -3   20.97    8.30
  -8   3  -3   15.96   11.90
  -8  -3   3   22.04   13.80
  -8   3  -3   24.83   11.28
  -8   3  -3   46.54   12.91
  -8  -3   3   38.55    9.09
   8  -2   3   10.82   12.04
   8   2  -3    9.72    9.56
  -8   2  -3   25.22   10.44
  -8   2  -3   10.71    6.74
  -8   2  -3   13.74    9.62
  -8  -2   3   10.44   12.16
  -8  -2   3   -3.43    7.38
  -8   2  -3    6.85    7.93
  -8   2  -3   22.35   13.16
   8   1  -3   18.99   10.75
   8  -1   3    9.03   11.96
   8   1  -3   19.12   10.30
  -8   1  -3   47.65   14.67
  -8   1  -3   30.93   11.66
  -8   1  -3   27.27    6.77
  -8   1  -3   34.74    9.94
  -8  -1   3   20.98   11.76
  -8  -1   3   23.57    9.09
  -8   1  -3   19.02    8.09
   8   0  -3    3.71    9.12
   8   0  -3   15.79    9.43
   8   0  -3    6.51    6.73
   8   0   3   -2.07   10.84
  -8   0   3   -9.42    8.03
  -8   0  -3    5.56    7.60
  -8   0  -3    2.44    7.01
  -8   0  -3   12.39   11.78
  -8   0  -3   -1.81    5.33
  -8   0   3   -0.26    9.85
   8   1   3   35.45   12.15
   8  -1  -3   30.22   10.26
  -8  -1  -3   13.93   13.62
  -8   1   3   26.04   10.28
  -8  -1  -3   27.29    6.94
  -8   1   3   23.82   10.75
  -8  -1  -3   30.72   11.82
  -8  -1  -3   24.28    6.46
   8   2   3   10.60    9.36
   8  -2  -3    6.98    8.19
  -8  -2  -3   16.93    4.73
  -8  -2  -3   14.07    9.08
  -8  -2  -3   19.19    6.05
  -8   2   3  -12.01    9.14
  -8  -2  -3   21.29   15.55
  -8   2   3   29.00   11.12
   8   3   3   24.65   10.19
  -8  -3  -3   13.21   14.76
  -8  -3  -3   38.73   11.28
  -8   3   3   15.67   10.85
  -8  -3  -3   34.12    4.95
  -8   3   3   29.94   10.76
  -8  -3  -3   22.27    5.02
   8  -4  -3  131.47   15.05
   8   4   3  131.78   16.58
  -8   4   3  114.87   18.60
  -8  -4  -3  119.93   16.25
  -8   4   3  109.66   14.70
  -8   4   3  201.26   27.17
   8  -5  -3   17.56   10.45
   8  -5  -3   28.99   12.92
   8  -5  -3   12.91    9.13
   8   5   3   24.20   10.21
  -8   5   3    6.06   13.19
  -8   5   3   14.37    9.07
  -8  -5  -3   29.37   20.13
  -8  -5  -3   15.21    9.80
  -8  -5  -3    3.83   13.22
  -8   5   3   17.05   12.36
   8  -6  -3    1.71   11.84
   8   6   3   -0.39   13.91
   8   6   3   23.47   15.41
   8  -6  -3   24.52    9.74
   8  -6  -3    7.10    9.89
  -8  -6  -3   37.23   15.04
  -8  -6  -3   26.11   10.45
  -8   6   3    8.09    9.04
  -8   6   3   18.69    5.93
  -8   6   3   19.67   14.37
  -8   6   3   13.32   14.49
  -8   6   3   13.21    5.88
  -8  -6  -3   -9.66   17.28
   8   7   3   42.92   15.17
  -8   7   3   45.61   17.61
  -8  -7  -3   30.86   10.53
  -8  -7  -3   35.29   19.09
  -8   7   3   44.78    8.41
  -8   7   3   29.49    9.47
  -8   7   3   29.47    8.32
   8  -8  -3   26.84   12.96
   8   8   3   14.23   14.96
  -8   8   3   11.24   15.46
  -8   8   3   11.74   15.15
  -8   8   3   -3.20    8.95
  -8   8   3   21.26    9.31
   8   9   3   30.26   16.04
   8  -9  -3    2.68   12.54
  -8   9   3   45.24   10.49
  -8   9   3   23.57   10.88
  -8   9   3   13.94   18.06
  -8   9   3   30.97   18.55
  -8   9   3   18.81   10.79
   8  10   3   29.16   16.14
   8  10   3   29.24   11.52
  -8  10   3   59.24   22.24
  -8  10   3   57.74   21.46
  -8  10   3   35.36   12.60
  -8  10   3   28.70   10.22
  -8  10   3   49.59   13.38
   8  11   3   21.44   15.89
   8  11   3  -14.10   11.77
  -8  11   3   39.32   22.29
  -8  11   3    3.89    9.80
  -8  11   3  -10.07   14.09
  -8  11   3   -0.71   12.87
   8  12   3   12.61   15.94
  -8  12   3   -8.24   25.29
  -8  12   3   -0.23   14.76
  -8  12   3   -0.27   10.42
   8 -13  -3    1.92   21.03
  -8  13   3   16.67   29.73
  -8  13   3   18.41   11.42
   9  10  -3   25.85   41.63
   9 -10   3   19.51   20.91
  -9 -10   3   12.85   10.98
  -9  10  -3   29.82   27.42
  -9  10  -3   22.77   17.10
   9   9  -3   28.94   22.56
  -9  -9   3   36.34   11.23
  -9   9  -3   51.11   16.22
  -9   9  -3   31.82   21.72
  -9   9  -3   57.92   22.05
  -9   9  -3   39.51   26.72
  -9   8  -3   26.81   16.65
  -9   8  -3   25.26   17.26
  -9   8  -3    7.04   18.28
  -9  -8   3   -1.55    9.32
  -9   8  -3  -12.72   12.58
  -9   8  -3  -35.85   21.20
  -9   7  -3   28.27   17.25
  -9   7  -3   16.71   19.19
  -9   7  -3   37.03   15.55
  -9  -7   3   61.91   10.70
  -9   7  -3   26.76   13.21
  -9   7  -3   89.95   20.89
   9   6  -3    2.32   10.89
  -9   6  -3   -2.44   11.29
  -9   6  -3   32.16   18.79
  -9   6  -3   10.54   13.17
  -9   6  -3   15.29   16.86
  -9  -6   3    3.57   10.03
  -9  -6   3  -13.70   19.82
  -9   6  -3    2.81   18.07
   9  -5   3    8.80   15.49
  -9   5  -3   10.18   17.00
  -9  -5   3   15.67    9.58
  -9  -5   3   22.03   26.00
  -9   5  -3    6.84   15.60
  -9   5  -3    2.30   10.54
  -9   5  -3   -2.61   12.16
  -9   5  -3   21.81   15.40
   9  -4   3   81.12   18.88
   9   4  -3   32.03   17.74
  -9   4  -3   37.68   11.22
  -9   4  -3   58.87   18.34
  -9   4  -3   66.67   19.13
  -9   4  -3   74.70   12.95
  -9   4  -3   65.85   17.73
   9   3  -3   46.10   15.51
   9  -3   3   57.73   17.41
  -9  -3   3   17.29   16.46
  -9   3  -3   59.55   17.96
  -9   3  -3   61.59   18.08
  -9  -3   3   60.74   12.46
  -9   3  -3   84.29   16.76
  -9   3  -3   53.85   12.01
   9  -2   3    1.05   13.93
  -9  -2   3   -8.75   10.01
  -9  -2   3   10.37   12.09
  -9   2  -3   13.29    8.87
  -9  -2   3   33.50   16.55
  -9   2  -3   14.17   11.44
  -9   2  -3    2.74   13.34
  -9   1  -3   16.60   10.52
  -9  -1   3   14.07   15.45
  -9   1  -3    5.91    7.63
  -9  -1   3  -11.99   12.46
   9   0  -3   15.94   12.38
  -9   0  -3   -8.33   11.57
  -9   0  -3    0.78    5.88
  -9   0   3   29.93   14.47
  -9   0  -3    2.03    6.17
  -9   0  -3   12.08    9.62
  -9   0   3   13.69   12.38
   9  -1  -3    8.38   10.26
  -9  -1  -3   -2.15   12.20
  -9   1   3   17.26   13.05
  -9   1   3    3.55   13.68
  -9   1   3   -5.03   12.31
   9  -2  -3    1.37   10.59
  -9   2   3   -4.14   12.57
  -9   2   3    8.47   12.37
  -9  -2  -3   -4.67   11.17
  -9   2   3    0.69   14.79
  -9   3   3   92.28   18.40
  -9  -3  -3   53.76   14.47
  -9   3   3   56.95   15.14
  -9   3   3   41.92   19.26
  -9   4   3   56.87   17.08
  -9   4   3   56.32   18.87
  -9   4   3   60.20   16.41
  -9   5   3   31.63   12.57
  -9  -5  -3    2.84   12.66
  -9   5   3    5.13   16.80
  -9   6   3   16.49   17.26
  -9   6   3  -25.13   11.24
  -9  -6  -3    7.59   11.93
  -9   6   3   20.45   18.75
   9  -7  -3   58.97   15.50
   9  -7  -3   38.27   22.11
  -9   7   3   34.42   19.87
  -9   7   3   23.97   12.62
  -9  -7  -3   52.22   15.64
  -9   7   3   78.82   22.54
   9  -8  -3   -6.97   14.53
  -9   8   3   22.73   24.67
  -9   8   3   -7.24    8.11
  -9   8   3    1.16    8.45
  -9   8   3   -2.24   11.68
  -9  -8  -3   14.24   14.57
  -9   9   3   37.63   12.18
  -9  -9  -3   41.56   16.84
  -9   9   3   58.34   12.46
  -9   9   3   45.26   12.49
  -9   9   3   67.40   25.10
   9 -10  -3  -27.15   18.13
  -9  10   3   13.26   12.20
  -9  10   3   -3.98   13.15
  -9  10   3    9.95   26.02
  -9  10   3   13.80   13.56
  -9 -10  -3   16.99   16.44
 -10   6  -3   12.46   15.89
 -10   6  -3   23.82   25.09
 -10  -6   3   12.88   14.04
 -10   6  -3   47.17   29.65
 -10   6  -3    3.32   20.59
 -10   5  -3   66.62   21.30
 -10   5  -3   38.14   14.79
 -10   5  -3   40.03   25.95
 -10  -5   3   52.86   13.99
  10  -4   3   18.70   25.84
 -10  -4   3  -10.10   13.28
 -10   4  -3   12.50   10.63
 -10   4  -3   11.70   11.96
 -10   4  -3   -3.05   21.43
 -10   4  -3    9.64   18.00
 -10   3  -3    6.28   15.32
 -10  -3   3    3.75   14.06
 -10   3  -3   17.03    8.61
 -10   3  -3   20.18    9.88
 -10   2  -3   13.84   14.87
 -10  -2   3   13.97   14.92
 -10   2  -3   21.82   20.94
 -10   1  -3   -8.76   12.55
 -10   1  -3    3.15   21.83
 -10   1  -3   -6.65   17.65
 -10   0  -3    0.96   16.22
 -10   0   3    8.72   17.43
 -10   0   3   21.01   17.96
 -10   0   3   -4.54   16.50
 -10   1   3   -2.78   19.01
 -10   1   3   -2.47   16.66
 -10  -1  -3  -15.20   18.58
 -10   1   3   21.45   17.08
 -10   2   3   20.63   17.36
 -10  -2  -3   29.68   17.59
 -10   2   3   -3.06   17.38
 -10   2   3   14.57   18.19
 -10   3   3  -33.39   20.36
 -10  -3  -3   -4.01   16.07
 -10   3   3   19.71   16.96
 -10   3   3   22.52   19.97
 -10  -4  -3   28.63   17.00
 -10   4   3   20.99   21.79
 -10   4   3   -4.09   21.22
 -10   4   3  -10.10   16.32
 -10  -5  -3   46.33   19.01
 -10   5   3   22.15   17.32
 -10   5   3   46.61   24.38
 -10   5   3   69.10   26.29
 -10   6   3   41.32   25.48
 -10  -6  -3   15.91   17.97
 -10   6   3   19.96   23.78
 -10   6   3   -6.01   16.01
   0  20  -4  -41.47   20.55
   0 -19   4   65.92   17.81
   0  17  -4   49.36   20.68
   0  16  -4    5.45   12.20
   0 -16   4   -0.72    9.38
   0  16  -4    9.62   13.80
   0  16  -4   15.75   13.72
   0  15  -4   40.89   13.59
   0  15  -4   17.93   12.85
   0  15  -4   24.31   10.68
   0 -15   4    6.43    7.99
   0 -15   4   49.12    9.89
   0 -15   4   31.67    5.71
   0 -14   4   22.97    7.83
   0  14  -4   13.92    8.37
   0 -14   4    0.77    6.88
   0  14  -4    6.64   11.29
   0  14  -4    3.31   11.89
   0  13  -4 1423.64   63.26
   0 -13   4 1328.93   43.77
   0  13  -4 1244.96   60.64
   0  13  -4 1294.80   53.12
   0  12  -4  146.06   15.52
   0  12  -4  158.31   19.98
   0 -12   4  124.80   16.63
   0 -12   4  125.50   11.99
   0  11  -4  142.58   13.07
   0  11  -4  155.25   15.75
   0 -11   4  158.70   15.50
   0 -11   4  169.90   12.21
   0 -11   4  146.11    7.92
   0  10  -4   41.58   10.29
   0  10  -4   10.48    4.85
   0 -10   4   23.05    3.51
   0 -10   4   27.22    7.62
   0  -9   4  211.04    8.71
   0  -9   4  233.97   15.81
   0   9  -4  238.89   17.58
   0  -8   4   24.63    4.49
   0  -8   4   21.92    2.83
   0   8  -4   20.33    6.82
   0  -8   4   21.13    5.65
   0  -7   4  132.93    8.42
   0  -7   4  124.47    5.29
   0  -7   4  118.18    9.93
   0   7  -4  118.86    8.68
   0   7  -4  124.25   10.99
   0  -6   4  249.97   13.27
   0   6  -4  258.70   14.25
   0  -6   4  228.04    7.55
   0  -6   4  244.21   10.98
   0   6  -4  246.96   11.48
   0   5  -4   75.36    7.03
   0   5  -4   72.16    5.66
   0  -5   4   71.79    5.31
   0  -5   4   64.82    6.19
   0  -5   4   66.26    3.08
   0   4  -4  515.17   16.63
   0  -4   4  512.81   18.17
   0   4  -4  501.85   18.62
   0  -4   4  541.12   13.55
   0  -4   4  542.07   16.64
   0  -3   4  216.11    6.98
   0   3  -4  219.53    9.83
   0  -3   4  238.79    9.91
   0   3  -4  228.40    8.93
   0   2  -4  261.60   10.00
   0  -2   4  256.46    8.40
   0   2  -4  254.20    8.47
   0  -2   4  270.94    9.96
   0   1  -4  784.93   24.10
   0  -1   4  791.24   24.26
   0  -1   4  810.24   21.31
   0   1  -4  773.60   21.69
   0   1  -4  795.86   21.17
   0   1  -4  788.83   22.43
   0   0  -4   63.09    4.35
   0   0  -4   59.00    4.05
   0   0  -4   58.53    4.62
   0   0  -4   66.13    4.98
   0   0  -4   72.12    5.69
   0   0   4   64.92    4.78
   0   0   4   66.50    4.10
   0   0   4   56.75    5.18
   0   0   4   64.86    4.48
   0   0   4   67.57    5.11
   0   1   4  782.68   24.03
   0  -1  -4  793.19   22.55
   0  -1  -4  824.23   24.54
   0  -1  -4  814.07   23.23
   0   1   4  799.16   24.22
   0  -1  -4  779.22   23.89
   0   1   4  813.84   23.33
   0   1   4  792.65   22.53
   0   1   4  811.10   22.31
   0   2   4  261.99   11.71
   0  -2  -4  275.60   10.50
   0   2   4  265.09   10.30
   0  -2  -4  274.80   11.05
   0   2   4  263.31   11.36
   0   2   4  292.51   11.12
   0  -2  -4  264.73   12.43
   0  -2  -4  248.23   10.94
   0   2   4  256.04   12.21
   0  -3  -4  248.48   11.99
   0   3   4  210.80   10.72
   0   3   4  242.93   12.75
   0   3   4  235.51   10.71
   0  -3  -4  245.65   12.78
   0   3   4  222.02    9.90
   0  -3  -4  234.90   10.94
   0  -3  -4  229.88   10.77
   0   4   4  498.56   18.27
   0  -4  -4  528.69   19.42
   0   4   4  529.54   22.04
   0   4   4  552.07   19.67
   0  -4  -4  549.98   22.28
   0  -4  -4  547.55   18.87
   0  -4  -4  548.76   19.70
   0   4   4  552.62   19.89
   0  -5  -4   64.96    9.10
   0   5   4   59.26    7.01
   0  -5  -4   69.91    6.59
   0   5   4   68.28    6.67
   0  -5  -4   71.82    6.95
   0   5   4   71.39    6.53
   0   5   4   69.38    9.04
   0  -6  -4  278.03   14.08
   0   6   4  237.09   13.13
   0   6   4  270.34   16.75
   0   6   4  263.70   14.21
   0  -6  -4  252.58   13.41
   0   6   4  244.21   13.58
   0  -6  -4  258.22   16.29
   0  -6  -4  248.51   13.63
   0  -7  -4  108.17   10.09
   0   7   4  136.45   10.46
   0   7   4  142.09   10.57
   0   7   4  156.03   13.68
   0  -7  -4  144.26   10.42
   0   7   4  151.19   11.65
   0  -7  -4  119.09   10.11
   0  -7  -4  117.15   12.18
   0   8   4   26.37    5.98
   0  -8  -4   18.28    5.33
   0  -8  -4   28.77    7.54
   0  -8  -4   19.77    8.27
   0   8   4   28.16    6.25
   0   8   4   16.42    5.36
   0   8   4   40.61    9.60
   0  -8  -4   21.67    5.13
   0   9   4  200.65   14.13
   0   9   4  193.94   14.23
   0  -9  -4  240.83   18.72
   0  -9  -4  230.62   14.43
   0   9   4  194.98   17.87
   0   9   4  244.52   15.88
   0 -10  -4   13.30    7.53
   0 -10  -4   15.77    5.35
   0  10   4   20.29    8.93
   0  10   4   20.09    6.62
   0  10   4   13.50    6.09
   0  10   4   26.50    6.57
   0  11   4  175.38   21.77
   0  11   4  157.08   16.96
   0  11   4  159.69   13.65
   0 -11  -4  154.35   13.06
   0  11   4  167.10   15.22
   0 -11  -4  153.51   19.32
   0  12   4  120.55   17.88
   0 -12  -4  129.46   14.64
   0  12   4  140.82   16.50
   0  12   4  133.37   16.74
   0 -12  -4  149.58   13.64
   0  12   4  151.47   20.96
   0 -13  -4 1425.43   48.22
   0  13   4 1400.52   52.10
   0  13   4 1392.87   58.93
   0  13   4 1399.11   52.61
   0  14   4    0.84   11.20
   0  14   4   13.34    9.55
   0 -14  -4   24.32    7.68
   0 -14  -4    4.34    9.50
   0  14   4    9.14    8.62
   0 -14  -4   12.35    9.08
   0 -15  -4   18.56   10.25
   0  15   4   28.40   11.05
   0  15   4   31.61   10.10
   0  15   4   34.13   13.62
   0 -15  -4   32.40    9.58
   0  15   4   17.42   13.44
   0  16   4    6.54   10.86
   0  16   4    5.19    8.69
   0 -16  -4   -9.01    7.38
   0  16   4   -9.92   14.05
   0 -16  -4   -1.47    7.74
   0 -17  -4   18.32   12.75
   0 -17  -4   44.43   10.73
   0  17   4   38.96   12.63
   0 -18  -4    9.23    9.77
   0 -18  -4   25.45   11.86
   0  18   4   24.37   12.84
   0  19   4   58.41   15.62
   0 -19  -4   38.67   13.82
   0  20   4   16.30   19.71
   0 -20  -4  -12.29   13.08
   1 -20   4    6.27    9.28
  -1  20  -4   16.58   22.73
   1 -19   4   28.05   13.30
   1 -18   4   22.60   15.15
  -1 -18   4   38.66   13.79
  -1  18  -4   35.52   17.82
   1 -17   4  -18.18   11.87
   1 -17   4    8.94    6.47
   1 -17   4   -9.48    8.24
   1  17  -4    7.68   15.82
  -1 -17   4    6.60    8.70
   1  16  -4   99.30   15.76
   1 -16   4   78.89    9.74
   1  16  -4   63.48   16.65
   1  16  -4   99.73   18.88
  -1 -16   4   85.40   12.61
   1  15  -4  108.28   16.79
   1 -15   4  129.73   11.08
   1  15  -4  118.80   20.13
   1  15  -4  133.92   21.60
  -1  15  -4  121.60   21.22
  -1 -15   4  111.38   13.36
   1  14  -4   89.41   16.82
   1  14  -4   80.35   12.81
   1  14  -4  113.64   19.87
   1 -14   4   53.62   11.25
  -1  14  -4   60.90   15.53
  -1  14  -4   97.75   18.99
  -1 -14   4   76.83   13.70
   1  13  -4   44.58    9.23
   1  13  -4   47.08   13.04
   1  13  -4   58.23   14.23
   1 -13   4   42.91   11.98
  -1  13  -4   39.31    9.86
  -1  13  -4   69.85   15.86
   1  12  -4   73.83   14.17
   1  12  -4   88.68   14.66
   1  12  -4   64.20   10.29
   1 -12   4  100.09   14.57
  -1  12  -4  100.83   12.62
  -1 -12   4   95.61   13.49
  -1  12  -4  101.50   17.12
  -1 -12   4   98.27   10.39
   1  11  -4    8.73    8.11
   1  11  -4   21.92    6.39
   1 -11   4    5.81    5.54
   1 -11   4   14.49    4.66
   1  11  -4    4.25    6.06
   1  11  -4   10.06    2.26
  -1 -11   4   13.46    6.02
  -1  11  -4   21.48    9.50
  -1  11  -4   16.10    6.18
   1  10  -4   52.25    3.58
   1 -10   4   78.23   11.84
   1  10  -4   52.53   10.82
   1  10  -4   48.27   10.55
   1  10  -4   57.98    8.42
   1 -10   4   55.15    6.63
  -1  10  -4   51.14   11.41
  -1  10  -4   36.27    7.17
  -1 -10   4   39.61    8.86
  -1 -10   4   44.92    6.37
   1  -9   4  137.73   12.92
   1   9  -4  146.65   10.35
   1   9  -4  152.25   13.64
   1  -9   4  144.19   10.57
   1  -9   4  155.75    9.18
   1   9  -4  133.61    5.13
  -1   9  -4  144.83   13.85
  -1  -9   4  128.65   12.27
  -1   9  -4  129.51   10.68
   1  -8   4   58.28    5.61
   1   8  -4   54.03    6.93
   1  -8   4   72.71    8.21
   1  -8   4   57.49    9.05
   1   8  -4   59.81    9.33
  -1  -8   4   49.78    7.77
  -1  -8   4   59.50    5.61
  -1   8  -4   62.98   10.23
  -1   8  -4   59.78   10.08
   1  -7   4  976.77   30.94
   1  -7   4  981.73   28.10
   1  -7   4 1003.52   34.76
   1   7  -4  995.36   34.15
   1   7  -4  979.08   29.79
  -1  -7   4  978.50   27.92
  -1  -7   4  971.53   32.45
  -1   7  -4 1014.51   36.47
  -1   7  -4 1013.50   32.13
   1  -6   4  112.94    9.57
   1  -6   4   92.39    7.23
   1  -6   4  116.43    6.51
   1   6  -4   89.79    8.29
  -1  -6   4   98.50    5.93
  -1  -6   4  115.27    8.50
  -1   6  -4  118.99    8.25
  -1   6  -4  117.90    9.97
   1  -5   4   38.07    5.88
   1   5  -4   46.91    6.11
   1  -5   4   41.55    5.50
   1   5  -4   48.48    4.15
  -1   5  -4   34.62    4.92
  -1  -5   4   46.85    5.56
  -1  -5   4   38.78    4.20
   1   4  -4   60.37    2.49
   1  -4   4   58.52    5.32
   1  -4   4   62.80    6.08
   1   4  -4   60.86    5.15
   1   4  -4   70.47    4.19
  -1  -4   4   61.51    4.90
  -1   4  -4   52.72    6.69
  -1   4  -4   58.45    5.25
   1  -3   4  340.57   13.96
   1   3  -4  329.86   10.06
   1  -3   4  326.92   12.68
   1   3  -4  319.23   11.36
   1   3  -4  324.58    9.68
  -1   3  -4  318.36   13.94
  -1  -3   4  343.03   11.15
  -1   3  -4  345.52   12.84
   1  -2   4 1536.06   40.91
   1   2  -4 1567.94   36.88
   1   2  -4 1548.49   37.58
   1   2  -4 1520.60   36.87
   1   2  -4 1537.58   43.86
  -1   2  -4 1509.61   41.08
  -1   2  -4 1581.95   43.42
  -1   2  -4 1539.09   39.83
  -1  -2   4 1535.73   36.72
  -1  -2   4 1513.26   37.25
   1   1  -4 8045.99  184.76
   1  -1   4 8031.71  189.06
   1   1  -4 8383.95  183.11
   1  -1   4 7998.89  186.37
   1   1  -4 8150.76  182.16
   1   1  -4 8266.67  190.38
  -1   1  -4 8418.16  188.11
  -1  -1   4 8460.06  190.70
  -1   1  -4 8250.39  188.74
  -1  -1   4 8174.24  182.67
  -1  -1   4 8130.40  184.69
   1   0   4  742.41   22.81
   1   0   4  777.43   24.31
   1   0   4  780.78   22.69
   1   0  -4  774.79   22.52
   1   0  -4  749.74   19.23
   1   0  -4  773.14   21.13
   1   0  -4  802.18   26.06
   1   0   4  736.62   23.59
  -1   0  -4  744.04   23.97
  -1   0  -4  775.20   21.20
  -1   0   4  761.84   25.52
  -1   0  -4  778.22   22.85
  -1   0   4  733.69   24.20
  -1   0  -4  780.74   23.51
  -1   0  -4  791.49   24.30
  -1   0   4  777.17   20.95
   1   1   4 7987.77  184.72
   1   1   4 7997.67  186.08
   1   1   4 8345.44  186.20
   1  -1  -4 8087.53  187.87
   1  -1  -4 8103.99  184.93
   1  -1  -4 8018.90  181.49
   1  -1  -4 8183.84  183.91
   1   1   4 8271.63  181.29
   1   1   4 8135.52  184.19
   1  -1  -4 8010.65  180.28
  -1  -1  -4 8023.10  186.68
  -1  -1  -4 8173.87  185.90
  -1  -1  -4 8227.12  184.47
  -1   1   4 8107.32  188.02
  -1  -1  -4 8161.65  181.31
  -1   1   4 7638.77  184.30
  -1  -1  -4 8097.11  185.28
  -1   1   4 8182.16  180.54
  -1   1   4 8093.94  183.88
   1   2   4 1544.05   41.46
   1   2   4 1519.03   43.53
   1  -2  -4 1595.62   42.56
   1   2   4 1597.58   42.80
   1  -2  -4 1578.89   42.32
   1   2   4 1525.73   41.63
   1  -2  -4 1542.73   42.27
   1   2   4 1492.72   38.63
   1  -2  -4 1530.48   36.40
  -1   2   4 1491.98   36.34
  -1  -2  -4 1583.63   42.86
  -1   2   4 1573.69   39.38
  -1  -2  -4 1570.04   44.23
  -1   2   4 1586.00   44.73
  -1  -2  -4 1573.76   42.15
  -1   2   4 1583.77   42.34
  -1  -2  -4 1643.71   41.99
   1  -3  -4  314.37   14.79
   1  -3  -4  339.83   10.39
   1  -3  -4  334.97   14.43
   1   3   4  330.24   13.96
   1   3   4  323.96   14.57
   1   3   4  346.54   15.77
   1  -3  -4  352.84   13.56
   1   3   4  344.30   14.03
  -1   3   4  331.50   12.99
  -1  -3  -4  353.91   14.40
  -1   3   4  314.86   14.85
  -1   3   4  351.65   14.73
  -1  -3  -4  330.22   14.82
  -1  -3  -4  324.58   15.65
  -1   3   4  327.84   10.08
  -1  -3  -4  302.77   13.61
   1  -4  -4   46.95    4.13
   1   4   4   55.30    7.79
   1  -4  -4   64.76    8.64
   1  -4  -4   59.64    7.73
   1   4   4   75.41    6.64
   1  -4  -4   59.58    6.69
   1   4   4   57.42    7.10
  -1   4   4   57.48    4.24
  -1   4   4   50.47    6.25
  -1   4   4   58.67    7.74
  -1  -4  -4   71.68    8.12
  -1   4   4   63.91    6.10
  -1  -4  -4   59.06    6.77
  -1  -4  -4   68.33    6.21
  -1  -4  -4   79.27    9.36
   1   5   4   37.33    5.40
   1   5   4   56.32    7.07
   1  -5  -4   45.51    9.25
   1  -5  -4   31.99    5.60
   1   5   4   38.17    7.32
   1  -5  -4   44.22    6.36
  -1   5   4   38.74    6.77
  -1  -5  -4   57.20    8.03
  -1  -5  -4   33.10    5.64
  -1   5   4   53.35    8.22
  -1   5   4   41.94    4.96
  -1  -5  -4   49.82    8.41
  -1  -5  -4   38.12    5.79
  -1   5   4   35.96    5.79
   1   6   4  118.62   11.57
   1  -6  -4  106.44    9.09
   1   6   4  102.61    9.63
   1   6   4  123.34    9.43
   1   6   4  119.86    9.87
   1  -6  -4  103.58   10.68
   1  -6  -4  120.94    9.43
  -1   6   4  151.02   10.32
  -1  -6  -4  114.83   13.39
  -1   6   4  115.79   11.27
  -1  -6  -4  126.63   10.04
  -1   6   4  121.32    8.02
  -1  -6  -4  114.77   10.34
  -1  -6  -4  114.49    8.90
   1  -7  -4 1012.65   38.18
   1   7   4  941.98   32.58
   1  -7  -4 1000.15   33.51
   1  -7  -4 1038.98   34.38
   1   7   4  978.59   35.34
   1   7   4 1011.31   38.30
   1   7   4  994.39   34.40
  -1  -7  -4  996.72   38.41
  -1   7   4 1004.87   38.57
  -1  -7  -4  982.51   36.25
  -1  -7  -4  957.04   33.26
  -1   7   4  996.66   31.67
  -1  -7  -4  975.27   32.45
  -1   7   4 1029.25   34.26
   1   8   4   48.87    8.12
   1  -8  -4   81.21   10.00
   1  -8  -4   75.27   11.89
   1   8   4   57.01    8.36
   1   8   4   68.92   10.27
   1  -8  -4   57.11    8.08
   1   8   4   79.64   12.18
  -1  -8  -4   40.11    8.45
  -1   8   4   54.53   10.71
  -1   8   4   63.27    8.67
  -1  -8  -4   46.74    9.99
  -1  -8  -4   59.88    7.81
  -1   8   4   62.90    8.81
  -1  -8  -4   67.32    8.80
   1  -9  -4  142.54   17.12
   1   9   4  140.44   11.51
   1  -9  -4  192.87   13.72
   1   9   4  141.52   12.44
   1   9   4  131.12   16.42
   1   9   4  149.18   13.65
  -1   9   4  135.18   11.54
  -1  -9  -4  142.33   17.38
  -1   9   4  134.72   17.64
  -1   9   4  145.55   12.56
  -1  -9  -4  148.99   14.57
  -1   9   4  138.95   12.38
  -1  -9  -4  152.53   11.21
   1  10   4   44.37    8.41
   1  10   4   60.73   10.27
   1 -10  -4   47.68    8.77
   1  10   4   61.39   11.83
   1  10   4   48.72    9.72
   1 -10  -4   44.47   11.44
  -1 -10  -4   44.84   11.04
  -1  10   4   78.39   11.69
  -1  10   4   67.98   13.68
  -1  10   4   35.43    8.18
  -1  10   4   59.33    9.27
  -1 -10  -4   50.35    7.96
  -1 -10  -4   47.18    9.14
  -1 -10  -4   65.98   12.23
   1  11   4   11.47    5.94
   1 -11  -4   18.90    9.46
   1  11   4    9.95    8.77
   1  11   4    6.20    6.22
   1  11   4   15.60    6.79
   1 -11  -4   13.89    5.91
  -1 -11  -4   15.31    5.17
  -1  11   4   18.03    6.54
  -1  11   4   18.54    7.19
  -1  11   4   10.71    6.03
  -1 -11  -4   16.17    9.30
  -1  11   4   13.41    8.77
   1  12   4   92.33   14.27
   1 -12  -4   77.72   11.25
   1 -12  -4   89.75   15.54
   1  12   4  104.82   12.75
   1  12   4   77.88   13.82
   1  12   4  103.61   18.02
   1 -12  -4  115.44   14.81
  -1  12   4  117.39   18.42
  -1  12   4   95.08   13.18
  -1 -12  -4   80.38   11.06
  -1  12   4   87.51   13.16
  -1 -12  -4   64.16   13.24
   1 -13  -4   53.59   10.92
   1  13   4   47.93   14.99
   1 -13  -4    8.25   11.82
   1  13   4   49.55   12.82
   1 -13  -4   41.99    8.95
   1  13   4   47.32   11.29
  -1  13   4   10.03   10.60
  -1  13   4   44.53   11.26
  -1  13   4   42.52   11.27
  -1 -13  -4   47.24    9.36
  -1  13   4   40.75   11.30
  -1 -13  -4   31.51   10.36
   1 -14  -4   33.35   11.70
   1  14   4   74.65   14.16
   1 -14  -4   80.29   12.79
   1  14   4   76.43   17.07
   1  14   4   83.71   17.30
   1  14   4   83.59   12.69
   1 -14  -4   78.97   14.92
  -1 -14  -4   80.80   12.28
  -1  14   4   81.37   14.45
  -1  14   4   98.86   16.88
  -1 -14  -4   63.28   13.54
  -1  14   4   78.01   19.89
   1  15   4   95.23   20.20
   1  15   4  161.88   22.32
   1  15   4   90.77   24.65
   1 -15  -4   97.91   13.98
   1  15   4  127.47   15.67
  -1 -15  -4   96.35   13.14
  -1  15   4   97.46   18.54
  -1  15   4  119.13   16.06
  -1  15   4   99.81   23.36
  -1  15   4  113.90   17.58
   1  16   4   97.75   15.79
   1 -16  -4  105.10   18.18
   1  16   4   52.38   15.96
   1  16   4   89.79   21.36
  -1 -16  -4  100.93   14.02
  -1  16   4   56.44   13.83
  -1  16   4   69.84   14.19
   1 -17  -4    9.31    9.93
   1  17   4   -9.48   12.31
   1  17   4   -3.86   10.23
  -1  17   4   19.94   11.80
  -1  17   4   12.69   21.18
  -1 -17  -4    2.99   13.26
  -1 -17  -4   -0.26    8.69
  -1  17   4   17.90   14.43
   1  18   4   13.93   15.40
   1  18   4   10.50   12.17
   1 -18  -4    5.59   11.22
   1 -18  -4    3.18   10.91
  -1  18   4    8.48   12.07
  -1 -18  -4    7.99    9.18
  -1 -18  -4   29.57   16.10
  -1 -18  -4   21.14   11.58
   1 -19  -4   10.53   13.02
   1  19   4   11.05   13.55
  -1  19   4   -7.50   15.37
  -1  19   4   16.09   13.66
  -1 -19  -4   -6.11   11.40
   1 -20  -4   -6.97   14.68
  -1 -20  -4   13.87   14.19
  -1  20   4   25.84   19.61
   2 -20   4   -0.41   11.41
   2 -19   4   36.32   11.53
  -2 -19   4   28.33   13.77
   2 -18   4   42.88   10.62
  -2  18  -4   31.65   18.76
  -2 -18   4   57.85   13.11
   2 -17   4   -0.14    6.66
   2 -17   4   18.35    8.42
  -2 -17   4    1.85    9.85
  -2  17  -4    1.57   15.33
   2  16  -4  -14.56   12.36
   2  16  -4   -8.33   12.64
   2  16  -4   18.15   12.93
   2 -16   4   -7.17    6.69
   2 -16   4   -2.13    6.88
  -2  16  -4    9.55   15.29
  -2 -16   4    5.03    7.55
   2  15  -4   40.41   14.12
   2 -15   4   25.73   10.28
   2  15  -4   54.06   12.47
   2  15  -4   69.15   18.34
   2 -15   4   61.30   10.33
  -2  15  -4   64.21   17.80
   2  14  -4  369.84   29.90
   2  14  -4  415.05   28.68
   2  14  -4  371.24   23.78
  -2  14  -4  363.39   30.31
  -2  14  -4  363.92   24.34
   2  13  -4  233.16   21.31
   2  13  -4  246.75   28.00
   2  13  -4  248.59   18.36
  -2  13  -4  262.13   20.40
  -2 -13   4  258.86   14.56
  -2  13  -4  262.33   24.32
   2 -12   4    5.98    6.61
   2  12  -4    5.40    6.51
   2  12  -4    8.16    2.80
  -2 -12   4    6.23    4.46
  -2 -12   4    7.63    7.40
  -2  12  -4    2.48    9.01
   2 -11   4   47.66    9.64
   2 -11   4   53.27   10.47
   2 -11   4   69.98    9.09
   2  11  -4   83.47   14.67
   2  11  -4   66.97    9.78
   2  11  -4   74.72   12.27
  -2 -11   4   64.65   10.46
  -2 -11   4   73.94    7.52
  -2  11  -4   74.37   11.90
  -2  11  -4   61.02   13.50
   2 -10   4  122.44   10.07
   2  10  -4   97.45   10.78
   2  10  -4  102.29   13.24
   2 -10   4  134.29   11.51
   2  10  -4  110.76   16.05
   2  10  -4  105.65    6.04
   2 -10   4  106.12   13.85
  -2 -10   4  105.66   12.61
  -2  10  -4   97.64   15.00
  -2 -10   4  119.40    8.19
  -2  10  -4  114.66   13.16
   2   9  -4   96.07   12.05
   2   9  -4   99.47    9.06
   2   9  -4  119.92   15.97
   2   9  -4   85.14    5.17
   2  -9   4  107.82   13.88
   2  -9   4   74.28    8.55
  -2   9  -4   88.76   13.88
  -2  -9   4  101.36    6.90
  -2   9  -4   85.26   10.22
  -2  -9   4  103.02   14.94
   2   8  -4   31.15    5.20
   2   8  -4   30.17    3.26
   2  -8   4   27.84    4.93
   2  -8   4   31.54    7.89
   2   8  -4   28.60    6.71
   2   8  -4   21.98    7.56
  -2  -8   4   30.31    3.77
  -2   8  -4   40.95    9.28
  -2   8  -4   39.16    6.78
  -2  -8   4   29.34    6.39
   2  -7   4  379.33   19.78
   2   7  -4  387.79   15.46
   2  -7   4  386.42   18.75
   2   7  -4  391.90   18.06
   2  -7   4  369.78   17.29
   2   7  -4  391.36   11.95
   2   7  -4  390.94   22.46
  -2  -7   4  405.19   17.68
  -2   7  -4  376.24   20.84
  -2   7  -4  368.94   17.60
   2   6  -4   15.66    2.48
   2   6  -4   15.79    3.02
   2   6  -4   17.37    6.07
   2   6  -4   18.88    4.67
   2  -6   4   10.70    4.59
   2  -6   4   17.50    4.38
  -2  -6   4   13.79    3.83
  -2   6  -4   29.77    6.88
  -2   6  -4   12.84    4.13
   2  -5   4   87.50    8.36
   2   5  -4   83.57    6.43
   2   5  -4   96.23   11.55
   2  -5   4   91.42    7.31
   2   5  -4   76.89    4.74
  -2   5  -4   62.51    8.77
  -2   5  -4   73.29    7.10
  -2   5  -4   65.11    9.08
  -2  -5   4   81.77    6.19
   2   4  -4  449.14   20.44
   2   4  -4  429.41   20.44
   2   4  -4  442.33   12.55
   2   4  -4  467.82   14.32
   2  -4   4  474.33   17.74
   2   4  -4  450.33   14.71
   2  -4   4  469.71   19.40
  -2   4  -4  460.30   20.44
  -2   4  -4  498.43   20.47
  -2   4  -4  471.66   17.64
  -2  -4   4  436.58   14.28
   2   3  -4  411.11   19.36
   2  -3   4  408.45   15.89
   2  -3   4  384.59   16.64
   2   3  -4  395.14   13.47
   2   3  -4  407.94   11.30
  -2  -3   4  400.81   11.28
  -2   3  -4  402.55   18.10
  -2   3  -4  411.95   17.35
  -2   3  -4  407.98   15.58
   2   2  -4 1022.40   34.10
   2   2  -4 1027.50   28.44
   2  -2   4 1008.75   33.09
   2  -2   4 1031.56   31.27
  -2   2  -4 1003.48   29.99
  -2  -2   4 1008.33   33.66
  -2   2  -4  977.47   31.14
  -2   2  -4 1013.37   30.58
  -2   2  -4 1075.41   33.12
   2   1  -4   -0.11    2.90
   2  -1   4    3.05    2.50
   2   1  -4    2.86    1.93
  -2   1  -4    2.40    2.23
  -2   1  -4    3.60    2.78
  -2  -1   4    0.30    2.67
  -2   1  -4    4.16    2.59
  -2   1  -4    5.30    2.00
  -2   1  -4    4.24    2.56
   2   0  -4  908.89   27.71
   2   0   4  914.36   27.76
   2   0  -4  940.45   21.65
   2   0   4  910.61   29.93
   2   0  -4  933.35   23.42
   2   0   4  929.76   28.95
   2   0  -4  910.26   31.61
  -2   0   4  929.12   27.46
  -2   0  -4  942.43   27.97
  -2   0  -4  889.46   29.31
  -2   0   4  926.34   24.14
  -2   0   4  980.68   32.27
  -2   0  -4  921.24   30.16
   2  -1  -4    3.37    1.87
   2   1   4    3.78    2.57
   2  -1  -4    1.45    2.04
   2  -1  -4    3.91    1.50
   2   1   4    3.39    2.28
   2  -1  -4    0.58    2.88
   2   1   4    2.18    2.36
   2   1   4    2.24    1.95
   2  -1  -4    0.82    1.07
  -2  -1  -4    4.08    2.93
  -2  -1  -4    2.07    2.43
  -2   1   4    3.07    2.18
  -2  -1  -4    2.02    2.33
  -2   1   4    0.64    2.72
  -2   1   4    1.45    1.76
   2   2   4 1056.60   32.34
   2   2   4 1027.85   30.77
   2  -2  -4  995.63   29.73
   2   2   4 1011.43   32.32
   2  -2  -4 1016.68   30.28
   2  -2  -4 1077.01   32.65
  -2  -2  -4 1003.84   30.54
  -2   2   4 1021.43   26.63
  -2   2   4 1025.10   34.92
  -2   2   4  972.05   30.19
  -2   2   4 1009.20   31.35
  -2  -2  -4 1068.34   33.83
  -2  -2  -4  986.90   32.74
   2   3   4  421.03   21.44
   2   3   4  408.09   17.32
   2   3   4  421.02   18.79
   2   3   4  426.27   16.95
   2  -3  -4  394.74   15.04
   2  -3  -4  394.48   16.83
   2  -3  -4  371.82   17.01
  -2   3   4  397.00   17.14
  -2   3   4  379.44   14.27
  -2  -3  -4  431.15   19.10
  -2  -3  -4  436.55   19.31
  -2  -3  -4  382.16   16.32
   2  -4  -4  449.88   19.51
   2  -4  -4  438.79   17.29
   2   4   4  448.28   20.59
   2   4   4  451.27   20.16
   2  -4  -4  477.68   20.03
   2   4   4  477.83   19.09
   2   4   4  462.38   18.84
  -2  -4  -4  447.14   20.64
  -2   4   4  465.99   11.86
  -2  -4  -4  445.60   20.83
  -2  -4  -4  442.70   19.30
  -2   4   4  440.97   19.88
  -2   4   4  436.27   11.74
  -2   4   4  448.70   17.12
  -2   4   4  469.51   19.51
  -2  -4  -4  478.78   18.80
   2  -5  -4   93.29   11.22
   2  -5  -4   75.97    9.04
   2   5   4   92.81    9.40
   2   5   4   72.05    9.36
   2   5   4   83.51    9.23
   2  -5  -4   83.17    7.91
  -2  -5  -4  102.13   11.84
  -2  -5  -4   85.52   10.98
  -2   5   4   75.58    4.74
  -2   5   4   93.12    9.32
  -2  -5  -4   58.07    7.59
  -2  -5  -4   77.85    9.22
  -2   5   4   93.22    8.83
   2  -6  -4   21.52    5.51
   2  -6  -4   18.54    5.09
   2   6   4   30.62    6.24
   2  -6  -4   25.15    8.19
   2   6   4   19.34    4.90
   2   6   4   15.57    5.75
   2   6   4   19.12    6.21
  -2  -6  -4   10.21    4.14
  -2   6   4   17.25    4.45
  -2   6   4   20.10    6.33
  -2  -6  -4   14.55    4.51
  -2  -6  -4   25.71    6.46
  -2   6   4   18.09    3.25
  -2  -6  -4   15.01    6.52
   2   7   4  402.58   22.08
   2  -7  -4  370.62   19.53
   2   7   4  381.84   21.47
   2  -7  -4  406.53   18.83
   2   7   4  395.02   18.62
   2  -7  -4  382.60   21.41
  -2  -7  -4  393.60   18.46
  -2  -7  -4  415.90   19.36
  -2   7   4  380.52   22.42
  -2   7   4  360.67   15.25
  -2  -7  -4  369.98   21.83
  -2   7   4  380.92   18.90
   2   8   4   33.41    8.40
   2  -8  -4   12.89    5.54
   2  -8  -4   52.08   10.42
   2   8   4   25.34    5.96
   2   8   4   28.43    7.09
   2  -8  -4   38.72    7.01
  -2  -8  -4   20.90    5.65
  -2  -8  -4   28.95    6.24
  -2   8   4   28.38    7.08
  -2  -8  -4   30.15    8.63
  -2   8   4   34.44    7.49
  -2   8   4   26.97    5.36
  -2   8   4   29.89    9.03
   2  -9  -4   68.74   10.58
   2   9   4  123.56   16.55
   2  -9  -4  100.64   15.05
   2   9   4   76.20   12.31
   2   9   4  120.08   13.35
   2   9   4   85.87   10.30
  -2   9   4   94.92   14.61
  -2   9   4   84.57   11.42
  -2   9   4  103.47   12.12
  -2  -9  -4   97.73   15.57
  -2  -9  -4  109.44   12.01
   2  10   4  111.36   15.25
   2 -10  -4   95.83   12.63
   2 -10  -4  110.71   16.21
   2  10   4   93.26   11.07
   2  10   4   92.82   15.26
   2  10   4   97.33   13.29
  -2  10   4  123.43   13.84
  -2  10   4  101.18   16.27
  -2  10   4  109.91   10.67
  -2 -10  -4   79.25   20.78
  -2  10   4  109.61   13.99
  -2 -10  -4  119.01   11.72
   2  11   4   75.53   14.81
   2  11   4   48.00    9.06
   2  11   4   88.77   13.46
   2 -11  -4   56.23   12.29
   2 -11  -4   79.87   11.82
   2  11   4   82.96   14.69
   2 -11  -4   77.74   12.08
  -2 -11  -4   75.63   10.89
  -2 -11  -4   45.06   12.90
  -2  11   4   79.19   14.46
  -2  11   4   60.99   11.24
  -2 -11  -4   69.54   14.29
  -2  11   4   70.05   11.37
  -2  11   4   57.44    9.98
   2  12   4    7.05    8.33
   2 -12  -4    0.02    6.73
   2 -12  -4   12.35    7.02
   2 -12  -4   15.41    8.81
   2  12   4   12.94   10.16
   2  12   4    9.67    7.77
  -2  12   4    2.17    6.89
  -2  12   4    6.33    6.32
  -2 -12  -4    7.82    9.70
  -2 -12  -4   -0.96    8.03
  -2 -12  -4    6.20    5.50
  -2  12   4    6.80    9.90
  -2  12   4    0.23    8.28
   2  13   4  202.10   18.66
   2 -13  -4  243.78   19.62
   2  13   4  187.84   26.86
   2  13   4  277.67   24.64
   2 -13  -4  215.55   22.73
  -2  13   4  225.18   23.19
  -2  13   4  231.67   18.94
  -2 -13  -4  209.12   18.44
  -2 -13  -4  265.09   18.38
   2  14   4  335.73   29.71
   2 -14  -4  396.53   25.24
   2  14   4  393.21   29.16
   2  14   4  401.92   34.32
   2  14   4  346.34   22.49
  -2 -14  -4  335.45   23.08
  -2  14   4  375.42   26.06
   2  15   4   73.35   23.70
   2 -15  -4   40.99   13.43
   2 -15  -4   47.29   11.23
   2  15   4   67.96   12.21
  -2 -15  -4   55.04   11.62
  -2 -15  -4   16.86   11.31
  -2  15   4   56.44   12.27
  -2  15   4   56.49   13.01
  -2 -15  -4   68.73   17.82
   2  16   4   -3.64    8.71
   2 -16  -4   -5.65    9.99
   2 -16  -4   -5.68    8.19
  -2  16   4   11.76   10.43
  -2 -16  -4    1.50   13.14
  -2  16   4   10.46   15.83
  -2  16   4   -2.94    9.89
  -2 -16  -4    9.69    8.96
   2 -17  -4    5.45   10.11
   2  17   4    8.64   10.63
   2 -17  -4   -4.27    9.56
  -2  17   4   14.34   11.80
  -2  17   4    7.07   12.07
  -2 -17  -4    2.40   10.21
  -2  17   4   -1.33   17.73
   2  18   4   55.41   20.34
   2  18   4   26.14   12.95
   2 -18  -4   50.29   15.25
  -2  18   4   57.17   23.46
  -2  18   4   45.19   13.85
  -2  18   4   64.71   16.68
  -2 -18  -4   34.38   13.40
   2  19   4   29.07   14.09
   2 -19  -4   34.33   15.55
  -2  19   4   27.81   15.45
  -2  19   4   39.37   17.57
  -2 -19  -4   49.45   14.88
  -2  19   4   22.96   28.00
   2  20   4  -13.13   22.44
   2 -20  -4  -15.82   14.31
  -2 -20  -4   19.77   15.83
  -2  20   4    7.79   18.29
  -2  20   4  -31.68   25.69
  -2  20   4  -24.62   17.34
   3 -20   4    7.10   14.58
  -3 -20   4   26.43   13.64
  -3  20  -4    0.81   22.92
   3 -19   4   27.54   13.29
  -3 -19   4    9.95   11.55
  -3  19  -4   -2.69   25.45
   3  18  -4   19.16   17.45
   3 -18   4    9.26   11.30
  -3 -18   4   -8.56   11.29
   3  17  -4    9.99   15.44
   3 -17   4   36.04   11.64
   3  16  -4   34.79   14.51
   3  16  -4   47.87   13.96
   3 -16   4   39.26   11.09
  -3 -16   4   27.02    7.98
   3 -15   4    9.28    8.27
   3  15  -4    5.48    9.74
   3  15  -4   -1.18   11.15
  -3  15  -4   13.26   10.14
  -3 -15   4    5.53    6.22
   3  14  -4   67.31   14.45
   3  14  -4   64.41    6.83
   3 -14   4   23.63    9.00
   3  14  -4   65.42   16.96
   3  14  -4   73.45   12.71
  -3  14  -4   40.95   11.77
  -3 -14   4   53.29    7.66
   3  13  -4    9.11    3.90
   3  13  -4   11.14    8.81
   3 -13   4    2.49    8.30
   3  13  -4   -8.39   10.00
   3  13  -4    7.25    7.26
   3 -13   4   10.41    9.05
  -3 -13   4   17.39    4.64
  -3  13  -4    3.15   11.56
  -3  13  -4    9.38    8.16
   3  12  -4    4.45    3.31
   3  12  -4   16.71    7.61
   3 -12   4   -7.74    6.93
   3  12  -4   13.39    9.66
   3 -12   4    2.47    6.46
   3  12  -4    5.46    6.03
  -3 -12   4    5.26    3.71
  -3  12  -4   -0.40    6.46
  -3  12  -4   23.13   10.89
   3  11  -4  119.40    7.99
   3  11  -4  134.75   15.88
   3  11  -4  110.93   12.49
   3 -11   4  111.96   16.07
   3 -11   4  107.06   12.38
   3  11  -4   95.74   19.60
  -3 -11   4  108.52    7.03
  -3  11  -4  115.13   18.22
  -3 -11   4  116.23   14.39
  -3  11  -4  140.90   15.57
   3 -10   4  206.22   14.56
   3  10  -4  216.02   20.15
   3 -10   4  199.87   17.83
   3  10  -4  190.05   14.85
   3  10  -4  188.40   13.23
   3  10  -4  203.40   10.00
  -3 -10   4  191.37    7.86
  -3 -10   4  188.91   15.73
  -3  10  -4  186.75   15.02
  -3  10  -4  205.73   22.77
   3   9  -4   24.37    3.99
   3  -9   4   27.27    6.89
   3   9  -4   23.58    5.56
   3   9  -4   20.66    6.62
   3   9  -4   29.60    9.59
   3  -9   4   30.62    8.51
  -3  -9   4   27.10    7.05
  -3   9  -4   18.15    5.90
  -3   9  -4   32.17    9.24
   3  -8   4   87.48   12.16
   3   8  -4  109.63    8.41
   3  -8   4   75.42    9.64
   3   8  -4  100.25    7.19
   3   8  -4   89.07    9.25
  -3   8  -4  129.58   16.77
  -3   8  -4   96.72   11.72
  -3  -8   4   89.12   10.06
   3  -7   4  298.74   18.21
   3  -7   4  326.78   16.30
   3   7  -4  335.99   13.80
   3   7  -4  325.20   15.49
   3   7  -4  314.59   15.44
  -3   7  -4  308.36   17.03
  -3  -7   4  353.92   15.80
  -3   7  -4  339.03   20.76
   3   6  -4  257.46   12.11
   3  -6   4  287.71   16.72
   3   6  -4  262.29   10.79
   3  -6   4  273.97   14.75
   3   6  -4  279.17   18.36
  -3   6  -4  255.45   16.37
  -3   6  -4  276.38   14.93
  -3   6  -4  275.35   17.44
  -3  -6   4  261.03   12.45
   3   5  -4   20.91    2.80
   3  -5   4   17.88    5.53
   3   5  -4   13.73    5.82
   3  -5   4   26.09    5.33
   3   5  -4    9.34    2.74
  -3   5  -4   20.48    5.75
  -3  -5   4   18.88    3.74
  -3   5  -4   12.29    4.01
  -3   5  -4   20.14    6.35
   3   4  -4   60.06    3.44
   3   4  -4   83.67   10.60
   3   4  -4   65.90    9.88
   3  -4   4   66.90    8.85
   3  -4   4   50.71    6.92
   3   4  -4   65.86    3.11
  -3   4  -4   64.92    9.20
  -3   4  -4   63.68    9.10
  -3  -4   4   55.32    4.31
  -3   4  -4   75.13    8.28
   3   3  -4   97.91    7.00
   3  -3   4  102.04    8.55
   3   3  -4   81.87   10.43
   3  -3   4  106.22    8.94
   3  -3   4  103.27   11.77
  -3   3  -4   85.37    7.26
  -3   3  -4  101.21    8.41
  -3   3  -4   97.21    9.08
  -3  -3   4   94.14    3.88
  -3   3  -4  101.43    9.65
   3  -2   4  377.66   18.53
   3   2  -4  400.88   20.24
   3   2  -4  398.34   16.08
   3  -2   4  372.04   16.94
   3  -2   4  372.79   16.15
  -3   2  -4  371.95   18.53
  -3   2  -4  360.70   17.36
  -3   2  -4  356.13   16.13
  -3   2  -4  413.14   16.14
  -3   2  -4  375.85   17.37
  -3  -2   4  404.70   20.53
   3  -1   4   93.10    8.90
   3   1  -4   71.24    6.74
   3   1  -4   74.30    6.76
   3   1  -4   84.22   10.68
  -3   1  -4   80.04    7.48
  -3  -1   4   74.06    7.14
  -3   1  -4   73.35    7.55
  -3   1  -4   64.06    8.69
  -3  -1   4   74.50    3.42
  -3  -1   4   75.13    3.91
  -3   1  -4   67.94    6.59
  -3   1  -4   63.47    6.89
   3   0  -4   39.89    5.72
   3   0  -4   29.05    2.68
   3   0   4   22.54    5.75
   3   0  -4   26.37    2.57
   3   0   4   23.68    4.97
   3   0  -4   31.41    7.04
   3   0  -4   30.07    4.43
  -3   0   4   11.30    5.60
  -3   0   4   26.62    3.69
  -3   0   4   24.38    4.23
  -3   0  -4   22.98    3.94
  -3   0  -4   28.26    5.04
  -3   0  -4   24.04    4.77
  -3   0  -4   25.08    5.55
  -3   0  -4   28.32    6.13
   3   1   4   76.13    8.17
   3   1   4   91.03    9.22
   3  -1  -4   75.26    5.21
   3   1   4   72.82    7.25
   3  -1  -4   76.60    4.90
   3  -1  -4   74.55    7.47
   3  -1  -4   74.01    5.31
  -3  -1  -4   90.84   10.97
  -3  -1  -4   77.04    7.33
  -3  -1  -4   81.71    9.76
  -3   1   4   72.74   10.13
  -3   1   4   79.11    6.22
  -3  -1  -4   75.51    6.65
  -3   1   4   76.03    5.45
   3  -2  -4  392.81   14.94
   3  -2  -4  378.17   11.77
   3  -2  -4  375.09   13.75
   3   2   4  359.98   16.20
   3   2   4  350.84   18.46
   3   2   4  361.60   18.25
   3  -2  -4  380.36   17.67
   3   2   4  400.43   17.99
  -3   2   4  368.65   19.92
  -3  -2  -4  355.75   18.10
  -3   2   4  374.66   11.04
  -3   2   4  366.00   12.05
  -3  -2  -4  377.48   16.24
  -3   2   4  371.66   15.87
  -3   2   4  364.84   18.46
  -3  -2  -4  404.41   20.06
  -3   2   4  368.06   11.23
   3   3   4   99.47    9.55
   3   3   4   96.91    9.95
   3   3   4   83.89    7.88
   3   3   4   94.11    8.81
   3  -3  -4  102.75    9.40
   3  -3  -4   95.92    7.20
   3  -3  -4  107.50    8.18
  -3   3   4  103.71   12.85
  -3  -3  -4   96.40    9.60
  -3   3   4   96.42    4.49
  -3  -3  -4  114.52   10.89
  -3   3   4  104.33    6.61
  -3  -3  -4   89.86    8.12
   3   4   4   62.46    8.64
   3   4   4   63.70    8.11
   3  -4  -4   70.74    8.56
   3   4   4   48.92    8.04
   3  -4  -4   55.88    6.70
   3  -4  -4   62.59    8.81
  -3  -4  -4   74.15   10.47
  -3  -4  -4   56.87    7.64
  -3  -4  -4   66.33    9.75
  -3   4   4   82.18    9.48
  -3   4   4   61.50    3.24
  -3   4   4   59.17    6.51
   3   5   4    9.90    5.60
   3  -5  -4   12.24    4.55
   3  -5  -4   17.85    4.58
   3   5   4   19.72    6.19
   3   5   4   29.60    6.75
   3  -5  -4   18.47    5.27
  -3  -5  -4   17.16    5.93
  -3   5   4   24.85    6.48
  -3  -5  -4   12.28    5.63
  -3  -5  -4   29.79    5.99
  -3   5   4   20.43    5.28
  -3   5   4   13.50    2.11
   3  -6  -4  246.25   14.33
   3   6   4  252.73   15.44
   3   6   4  243.53   17.66
   3  -6  -4  259.38   16.41
   3   6   4  308.04   17.89
   3  -6  -4  261.19   16.29
  -3  -6  -4  278.91   19.18
  -3   6   4  253.14   16.01
  -3  -6  -4  256.56   17.67
  -3   6   4  271.50   17.60
  -3   6   4  264.37    9.93
  -3   6   4  269.19   14.66
   3  -7  -4  282.56   21.40
   3  -7  -4  306.81   17.12
   3  -7  -4  349.33   19.93
   3   7   4  307.51   19.33
   3   7   4  316.58   20.59
   3   7   4  328.74   17.85
  -3  -7  -4  350.32   22.39
  -3   7   4  345.82   21.78
  -3   7   4  310.06   14.74
  -3   7   4  352.05   17.80
  -3   7   4  325.96   13.21
  -3  -7  -4  340.91   21.65
   3  -8  -4   89.32   10.56
   3   8   4  114.31   12.82
   3  -8  -4   88.64   12.90
   3   8   4   84.65    9.88
   3   8   4   99.31   13.64
   3  -8  -4   62.57   10.81
   3   8   4   66.28   12.01
  -3   8   4   78.95    7.34
  -3   8   4  128.74   16.03
  -3  -8  -4   89.10   13.56
  -3   8   4   84.81   10.82
   3   9   4   15.74    5.65
   3   9   4   14.86    6.53
   3   9   4   27.37    8.69
   3  -9  -4   29.76    7.21
   3  -9  -4   29.16    8.95
   3   9   4   23.39    8.22
   3  -9  -4   31.26    7.77
  -3   9   4   15.61    8.90
  -3  -9  -4   28.06    9.03
  -3   9   4   22.13    7.76
  -3   9   4   18.04    5.10
  -3  -9  -4    8.51    8.97
   3 -10  -4  181.71   14.97
   3 -10  -4  192.64   18.16
   3  10   4  191.97   21.56
   3  10   4  198.27   17.64
   3 -10  -4  210.76   17.76
   3  10   4  206.97   18.18
   3  10   4  218.74   17.40
  -3  10   4  202.47   19.98
  -3 -10  -4  195.64   15.74
  -3 -10  -4  205.94   15.11
  -3  10   4  180.68   12.88
  -3  10   4  214.51   16.96
  -3  10   4  229.71   17.39
  -3 -10  -4  160.93   19.88
   3 -11  -4   90.43   12.88
   3  11   4  128.83   21.10
   3  11   4  111.34   15.12
   3  11   4  146.97   19.47
   3 -11  -4  140.60   16.21
   3  11   4  124.94   18.62
   3 -11  -4  121.27   16.99
  -3 -11  -4   93.56   12.31
  -3  11   4  109.42   14.17
  -3  11   4   92.37   17.38
  -3 -11  -4  106.79   16.97
  -3  11   4  131.38   11.78
  -3 -11  -4  128.96   15.46
  -3  11   4   85.00   12.77
   3 -12  -4    1.77    7.05
   3 -12  -4    6.22    9.06
   3  12   4    8.84    8.69
   3  12   4    4.57    7.86
   3  12   4    1.23    7.74
  -3 -12  -4    2.74   11.55
  -3 -12  -4    8.94    7.17
  -3 -12  -4   -2.50    9.91
  -3  12   4   19.54    7.98
  -3  12   4    7.56   10.56
  -3  12   4    4.55    6.00
  -3 -12  -4    4.85    6.48
  -3  12   4   15.32    7.68
   3  13   4    3.51    9.57
   3 -13  -4   13.95    9.15
   3  13   4   10.51    9.37
   3  13   4   15.54    8.16
   3  13   4   13.40   11.87
  -3 -13  -4   11.33   10.72
  -3  13   4   -1.82    7.96
  -3  13   4    9.36    8.39
  -3  13   4    3.20    7.25
  -3 -13  -4   -7.23   12.16
  -3 -13  -4   12.04    8.15
  -3 -13  -4   -0.25    7.02
   3  14   4   78.81   17.85
   3  14   4   59.23   14.98
   3  14   4   67.51   12.79
   3  14   4   46.92   11.25
   3 -14  -4   58.31   12.77
   3 -14  -4   53.01   13.98
  -3  14   4   64.82   12.76
  -3 -14  -4   36.63   13.84
  -3  14   4   61.04   16.63
  -3  14   4   48.22   12.56
  -3 -14  -4   57.57   12.10
  -3 -14  -4   70.86   12.43
   3  15   4   22.23   14.56
   3  15   4   -2.90   13.15
   3 -15  -4    8.45   10.39
   3 -15  -4    1.24   12.32
   3  15   4    5.54    8.82
   3  15   4   16.20   11.52
  -3  15   4   18.58    9.80
  -3  15   4    3.59   10.64
   3  16   4   16.80   14.17
   3  16   4   17.67   11.33
   3 -16  -4   22.56   13.23
   3 -16  -4   23.43   11.61
  -3  16   4   41.00   12.64
  -3  16   4   42.19   13.36
  -3  16   4   49.81   19.92
   3  17   4   35.79   12.45
  -3  17   4   26.99   22.57
  -3  17   4   24.95   13.52
   3 -18  -4   -3.44    9.95
   3 -18  -4    6.29   13.25
   3  18   4   -8.29   12.15
  -3  18   4   17.80   23.86
  -3 -18  -4   15.65   15.54
  -3  18   4    8.29   14.61
  -3  18   4   29.95   14.30
   3 -19  -4   15.37   16.03
   3  19   4   -7.32   19.34
  -3  19   4  -36.09   26.70
  -3 -19  -4   29.12   18.73
  -3  19   4   11.90   16.13
   3  20   4   11.70   23.19
   3 -20  -4   17.37   17.41
  -3  20   4   15.95   19.52
  -3  20   4   16.51   29.58
   4 -19   4   16.73   16.00
   4 -18   4    7.17   13.82
  -4  18  -4   35.78   26.78
  -4  18  -4   -0.84   24.90
   4 -17   4  -13.45   11.54
   4  17  -4  -20.65   14.51
  -4  17  -4  -27.96   18.66
  -4  17  -4   -7.77   23.30
   4 -16   4   -0.90   13.00
   4  16  -4   14.32    5.58
   4 -16   4   27.47   11.52
  -4  16  -4   -0.91   19.82
   4  15  -4   45.60    7.59
   4  15  -4   40.46   15.24
   4 -15   4   34.88   11.29
   4  15  -4   53.59   21.86
   4  15  -4   49.49   12.92
  -4  15  -4   56.06   19.72
  -4 -15   4   28.24   10.67
   4  14  -4   10.15    9.23
   4 -14   4   16.08    8.59
   4  14  -4   18.66    5.71
   4 -14   4   25.14   11.99
  -4  14  -4   33.75   14.85
   4 -13   4   10.39   10.78
   4  13  -4   17.75   12.18
   4  13  -4   14.02    5.21
   4  13  -4   17.75    8.58
   4 -13   4   -7.30    6.85
  -4  13  -4    4.66    9.50
   4  12  -4  159.83   27.34
   4  12  -4  179.42   15.26
   4  12  -4  128.38   16.21
   4 -12   4  155.48   16.34
   4 -12   4  124.69   18.30
   4  12  -4  150.28   10.73
  -4  12  -4  136.22   17.08
  -4 -12   4  170.81   17.07
   4  11  -4  132.30   12.42
   4 -11   4  106.34   13.80
   4 -11   4  102.73   15.29
   4  11  -4  113.32    9.20
   4  11  -4  134.62   15.21
  -4  11  -4  120.81   17.11
  -4 -11   4   83.55   12.84
  -4  11  -4  104.47   14.26
   4  10  -4   51.05    7.07
   4  10  -4   58.09    9.88
   4 -10   4   58.41   10.03
   4 -10   4   72.05   13.25
   4  10  -4   67.74    9.59
  -4 -10   4   65.38   10.93
  -4  10  -4   65.79   13.01
  -4  10  -4   81.38   12.76
  -4  10  -4   85.07   16.09
   4  -9   4   30.91    7.94
   4   9  -4    8.62    5.00
   4   9  -4   26.95    9.67
   4  -9   4   28.26    7.33
   4   9  -4   23.83    6.56
   4   9  -4   29.12    5.51
   4  -9   4   16.11    8.17
  -4   9  -4   17.98    6.61
  -4  -9   4   22.47    6.93
  -4   9  -4   28.88    8.85
  -4   9  -4   21.97   10.23
   4   8  -4   64.07    7.69
   4  -8   4   69.63    9.99
   4   8  -4   61.53    8.12
   4  -8   4   56.12    9.17
   4  -8   4   55.42   10.49
   4   8  -4   55.38    7.59
  -4   8  -4   70.83   11.83
  -4   8  -4   75.53   13.77
  -4  -8   4   71.86    9.53
  -4   8  -4   56.42    9.65
   4   7  -4   24.67    8.28
   4   7  -4   18.89    4.67
   4   7  -4   13.34    6.51
   4  -7   4   17.06    6.86
   4  -7   4   21.64    5.99
  -4   7  -4    8.51    5.01
  -4   7  -4   13.63    6.91
  -4  -7   4   18.03    6.82
   4   6  -4  224.65   17.93
   4   6  -4  230.51   10.62
   4   6  -4  232.98   21.40
   4  -6   4  218.20   15.69
   4   6  -4  230.37   10.12
  -4   6  -4  265.24   15.22
  -4   6  -4  241.55   17.40
  -4  -6   4  227.01   11.67
   4  -5   4  411.47   21.02
   4   5  -4  445.73   23.81
   4   5  -4  407.67   12.76
   4   5  -4  410.79   23.28
   4   5  -4  436.99   14.09
   4  -5   4  402.40   19.21
  -4   5  -4  410.64   19.17
  -4  -5   4  414.47   15.13
  -4   5  -4  431.86   22.69
   4  -4   4  330.33   23.02
   4   4  -4  299.73   18.52
   4  -4   4  290.22   15.59
   4   4  -4  301.79   19.76
   4   4  -4  310.06   10.24
   4  -4   4  293.26   17.21
  -4  -4   4  300.13   11.09
  -4   4  -4  278.57   17.64
  -4   4  -4  317.41   15.59
  -4   4  -4  318.54   16.81
   4   3  -4  197.33    6.76
   4   3  -4  191.22   15.26
   4  -3   4  196.23   12.62
   4   3  -4  195.19    6.25
   4   3  -4  177.95   13.43
   4  -3   4  191.01   13.03
  -4   3  -4  194.06   13.63
  -4   3  -4  150.57   11.30
  -4  -3   4  195.39    6.80
  -4  -3   4  190.01    7.66
  -4  -3   4  184.16   14.87
  -4   3  -4  191.03   11.90
  -4   3  -4  189.78   13.92
  -4  -3   4  187.18   13.95
   4   2  -4  114.02   10.39
   4   2  -4  128.37    4.82
   4   2  -4  126.93    5.14
   4   2  -4  121.96   13.88
   4   2  -4  128.61    9.69
  -4  -2   4  117.08    5.55
  -4  -2   4  128.51   14.43
  -4  -2   4  120.10    5.94
  -4   2  -4  127.39   10.05
  -4   2  -4  121.21   11.77
  -4   2  -4  149.43    9.87
  -4  -2   4  127.05   11.34
  -4   2  -4  127.70   10.77
  -4   2  -4  122.70   10.57
   4   1  -4  178.78    6.89
   4   1  -4  218.78   15.12
   4   1  -4  192.48   15.44
   4   1  -4  186.04    7.21
   4   1  -4  155.93   11.27
  -4  -1   4  196.71    8.37
  -4   1  -4  176.22   11.67
  -4   1  -4  205.40   13.60
  -4  -1   4  198.38   12.41
  -4   1  -4  191.28   12.87
  -4  -1   4  194.29    7.98
  -4  -1   4  193.95   15.09
  -4   1  -4  213.11   11.55
   4   0  -4   -1.01    2.85
   4   0  -4    1.50    3.10
   4   0  -4    0.71    1.72
  -4   0  -4    3.37    2.26
  -4   0  -4    4.01    2.77
  -4   0  -4    0.94    4.46
  -4   0  -4    0.46    3.17
  -4   0   4   -1.29    4.19
  -4   0  -4    6.73    4.34
  -4   0   4   -0.22    2.58
  -4   0   4    4.59    3.05
  -4   0  -4    3.55    3.16
   4  -1  -4  181.75   10.11
   4  -1  -4  198.12   13.05
   4   1   4  188.30   12.42
   4  -1  -4  184.84    8.98
   4  -1  -4  189.94    8.85
  -4  -1  -4  201.77   12.37
  -4  -1  -4  177.79   13.03
  -4  -1  -4  160.64   13.99
  -4  -1  -4  191.68   12.03
  -4   1   4  189.81   10.71
  -4   1   4  171.90   11.81
  -4  -1  -4  185.40    7.69
  -4   1   4  182.24   15.19
  -4  -1  -4  182.74   10.48
   4  -2  -4  124.14    8.03
   4  -2  -4  126.77    7.63
   4   2   4  116.78    9.97
   4  -2  -4  122.74    7.78
   4   2   4  118.91   10.06
   4  -2  -4  120.16   11.00
  -4  -2  -4  130.48   12.50
  -4  -2  -4  142.64   12.55
  -4   2   4  102.98   13.07
  -4  -2  -4  134.49    8.90
  -4   2   4  127.86    8.06
  -4   2   4  112.17    9.19
   4   3   4  179.77   14.03
   4   3   4  190.62   13.08
   4  -3  -4  192.15   11.22
   4   3   4  186.67   17.45
   4  -3  -4  185.58   13.58
   4  -3  -4  169.61    8.38
   4   3   4  178.18   13.95
   4  -3  -4  187.02   10.45
  -4   3   4  174.61    8.44
  -4   3   4  181.22    8.90
  -4   3   4  209.27   16.69
  -4   3   4  187.29    8.18
  -4  -3  -4  198.81   14.14
  -4  -3  -4  170.82   15.39
  -4   3   4  187.95   12.77
   4   4   4  313.59   20.29
   4  -4  -4  279.62   14.29
   4   4   4  296.97   17.41
   4   4   4  315.05   10.65
   4  -4  -4  316.01   18.42
   4  -4  -4  320.31   16.10
   4   4   4  256.67   17.10
  -4   4   4  285.99   20.29
  -4  -4  -4  352.80   21.23
  -4   4   4  315.93   11.56
  -4  -4  -4  309.33   18.69
  -4   4   4  309.41   13.64
   4  -5  -4  407.43   18.37
   4  -5  -4  405.75   20.11
   4   5   4  456.83   16.98
   4  -5  -4  454.19   22.91
   4   5   4  382.69   21.28
   4   5   4  390.28   20.97
   4   5   4  405.60   23.59
  -4  -5  -4  440.44   23.41
  -4  -5  -4  438.53   25.36
  -4   5   4  436.72   22.69
  -4   5   4  411.57   13.94
   4   6   4  244.20   15.72
   4  -6  -4  258.03   16.18
   4   6   4  220.67   15.84
   4  -6  -4  210.81   13.74
   4   6   4  228.52   11.45
   4   6   4  210.73   16.00
   4  -6  -4  224.83   17.09
   4   6   4  236.15   18.73
  -4   6   4  234.61    9.80
  -4   6   4  223.81   17.35
  -4  -6  -4  282.05   35.95
  -4   6   4  219.17   13.72
   4  -7  -4   14.63    6.82
   4  -7  -4   12.84    5.88
   4   7   4   19.31    6.92
   4   7   4   21.10    6.72
   4  -7  -4   18.99    6.10
   4   7   4   10.89    6.93
   4   7   4   21.27    6.94
  -4  -7  -4   22.04    9.27
  -4   7   4   26.32    5.76
  -4   7   4   20.95    6.10
  -4  -7  -4   24.25    8.95
  -4   7   4   17.00    6.56
   4   8   4   63.13   11.58
   4  -8  -4   62.82   10.77
   4  -8  -4   62.50   11.25
   4   8   4   59.32   10.03
   4   8   4   62.28   12.34
   4   8   4   83.65   11.50
  -4  -8  -4   42.25   11.64
  -4   8   4   61.13    6.14
  -4  -8  -4   78.68   14.78
  -4   8   4   59.03   10.53
  -4   8   4   59.40    9.62
   4   9   4   20.23    8.21
   4  -9  -4    8.39    7.30
   4   9   4    1.63    8.15
   4  -9  -4    8.77    5.85
   4   9   4   27.62    8.09
   4  -9  -4   25.40    9.31
  -4   9   4   34.85   11.60
  -4  -9  -4   19.72    6.99
  -4  -9  -4   33.07   10.51
  -4   9   4   17.09    4.55
  -4  -9  -4   32.92   10.95
  -4   9   4   25.22    7.87
   4  10   4   81.00   15.36
   4 -10  -4   63.17   12.05
   4  10   4   57.33   11.01
   4  10   4   69.09   14.30
   4  10   4   85.18   17.81
   4 -10  -4   56.49   10.90
  -4 -10  -4   64.38    9.92
  -4  10   4   51.06   10.87
  -4 -10  -4   70.96   16.59
  -4  10   4   75.86    8.72
  -4  10   4   62.14   11.24
  -4 -10  -4   76.27   16.33
   4  11   4  139.90   19.27
   4  11   4  118.83   19.18
   4 -11  -4  114.79   18.03
  -4  11   4   81.99   13.15
  -4  11   4  118.59   15.56
  -4 -11  -4   61.98   15.46
  -4  11   4  117.44   11.14
   4 -12  -4  128.59   18.84
   4 -12  -4  192.80   19.11
   4  12   4  195.76   24.49
   4  12   4  152.92   18.95
   4  12   4  122.57   19.50
  -4 -12  -4  177.07   25.99
  -4 -12  -4  113.75   17.27
  -4  12   4  129.04   16.50
  -4  12   4  173.97   14.56
   4 -13  -4    5.42   10.64
   4  13   4   11.53   10.67
   4  13   4   18.05   10.63
   4  13   4    7.60   10.99
   4 -13  -4   21.70   10.17
   4  13   4   11.95    8.90
  -4  13   4   13.39    7.22
  -4  13   4   11.02   13.53
  -4  13   4   -0.64    9.31
  -4 -13  -4   -2.28    8.68
  -4  13   4    6.65    8.50
  -4 -13  -4   27.95    9.22
  -4  13   4    2.37    9.25
   4  14   4   22.31   12.44
   4  14   4   35.48   18.98
   4  14   4   29.61   15.23
   4 -14  -4    3.01   10.07
   4  14   4   10.59    9.34
   4 -14  -4   28.36   11.93
  -4  14   4   19.74    9.79
  -4  14   4   27.94    9.71
  -4 -14  -4    9.84   10.08
  -4 -14  -4    8.29   15.63
  -4  14   4   38.03   17.93
  -4  14   4   15.42   12.48
   4 -15  -4   73.31   15.81
   4  15   4   62.47   13.57
   4  15   4   40.42   15.72
   4 -15  -4   37.97   12.23
  -4  15   4   46.59   12.35
  -4 -15  -4   52.85   13.00
  -4 -15  -4   15.20   10.39
  -4  15   4   42.19   20.20
  -4  15   4   54.77   14.07
   4 -16  -4  -15.72   11.81
   4  16   4    3.41   11.60
  -4  16   4   13.94   11.70
  -4 -16  -4   -0.71   12.39
  -4  16   4   29.25   20.19
  -4  16   4    6.55   14.64
   4  17   4  -18.58   12.16
   4  17   4   -3.44   15.05
   4 -17  -4  -13.55   14.40
  -4 -17  -4   -0.98   16.73
  -4  17   4   15.32   21.52
  -4  17   4  -11.07   16.60
  -4  17   4   -7.39   11.97
   4 -18  -4   22.51   18.08
  -4  18   4   35.32   20.61
  -4  18   4  -34.19   23.98
   4 -19  -4   36.80   21.98
  -4  19   4   21.40   36.51
   5  18  -4    2.18    6.61
   5 -18   4   23.61   17.46
  -5  18  -4   21.69   28.93
   5 -17   4   30.24   15.63
   5  17  -4    6.58    7.66
  -5  17  -4    0.74   21.40
  -5  17  -4   67.59   31.17
   5 -16   4   16.83   13.47
   5 -16   4   15.23   23.36
   5  16  -4   19.77   19.97
   5  16  -4   29.55   14.23
  -5  16  -4   11.63   21.28
   5 -15   4   25.47   12.36
   5  15  -4   19.57    7.45
  -5  15  -4   15.42   16.20
  -5  15  -4   24.68   19.41
   5 -14   4   29.52   12.43
   5 -14   4   31.55   13.37
   5  14  -4   30.72   11.63
  -5  14  -4   24.00   22.73
  -5 -14   4   16.25   11.67
  -5  14  -4   15.34   14.01
   5  13  -4   47.48   11.38
   5 -13   4   65.57   14.19
   5 -13   4   42.38   14.30
  -5  13  -4  108.80   27.25
   5 -12   4    0.57   10.33
   5  12  -4   -0.11    7.50
   5  12  -4   -2.82   12.67
   5  12  -4   -2.20    5.36
   5 -12   4   -1.21    7.86
  -5  12  -4   -3.56   10.27
  -5  12  -4   -9.35    8.93
   5  11  -4   19.30   11.99
   5  11  -4   11.68    5.47
   5 -11   4   19.41   10.26
   5  11  -4   12.84    7.31
  -5 -11   4   13.06    8.43
  -5  11  -4   20.09    8.86
  -5  11  -4   20.74   10.70
   5  10  -4  133.16   23.81
   5 -10   4  144.40   16.90
   5  10  -4  123.48   11.95
   5  10  -4  121.87   11.85
   5  10  -4  166.11   22.23
  -5  10  -4  127.56   15.44
  -5 -10   4  132.36   14.46
  -5  10  -4  115.72   15.98
   5   9  -4  101.45   15.58
   5   9  -4  104.05   11.84
   5   9  -4   82.18   10.26
   5   9  -4  122.61   19.41
   5  -9   4   88.15   12.94
  -5   9  -4   98.33   16.52
  -5   9  -4  124.31   16.58
  -5   9  -4   94.50   13.35
   5  -8   4  143.33   17.33
   5   8  -4  128.68   17.45
   5  -8   4   98.11   13.31
   5   8  -4  105.61    8.63
   5   8  -4   87.78   15.27
   5  -8   4  152.13   16.28
   5   8  -4  113.76   10.30
  -5   8  -4  120.23   17.48
  -5   8  -4  125.59   14.00
  -5   8  -4   98.59   16.93
   5   7  -4  220.25   10.43
   5   7  -4  243.85   20.80
   5   7  -4  187.80   11.79
   5  -7   4  193.52   16.62
   5   7  -4  242.12   21.14
   5  -7   4  240.72   17.46
   5  -7   4  231.37   16.65
  -5   7  -4  187.80   18.02
  -5   7  -4  236.75   18.32
  -5  -7   4  229.74   13.22
  -5   7  -4  239.84   16.27
   5  -6   4    0.70    5.82
   5   6  -4    2.58    4.03
[truncated: 909,343 more chars]
