# Supplementary material for: Construction of C-B axial chirality via dynamic kinetic asymmetric cross-coupling mediated by tetracoordinate boron
Source: Nat Commun. 2023 Jul 24;14:4438. doi: 10.1038/s41467-023-40164-6 (PMC10366327; doi:10.1038/s41467-023-40164-6)
Supplement: Supplementary file 5 — Source Data [file 41467_2023_40164_MOESM5_ESM.xlsx]

## Sheet: Sheet1
Energies (in Hartree) and cartesian coordinates of DFT-computed structures
1a-C
E = -3729.52685100 G = -3729.169319
8	2.58352	7.02682	10.2492
6	5.00065	4.82142	13.3761
6	5.52801	5.80112	10.7985
6	2.43103	6.55425	14.3394
6	5.94028	4.53014	11.1177
1	6.46578	3.91581	10.3846
6	5.68687	4.00876	12.4142
6	3.25152	8.16591	10.5677
6	3.85114	7.00347	14.029
1	3.80945	8.03915	13.6635
1	4.43175	7.0413	14.9643
6	4.41234	8.00959	11.3235
6	5.19298	9.1546	11.6668
6	1.93845	6.60475	15.6524
1	2.59494	6.9401	16.4611
6	1.57415	6.11396	13.3179
1	1.94361	6.06842	12.2916
6	4.76134	4.26649	14.6674
1	4.22906	4.85003	15.4176
6	6.10618	2.69598	12.771
1	6.62946	2.09183	12.0251
6	4.75644	10.4598	11.2537
6	5.17873	2.98956	14.986
1	4.98069	2.58769	15.9828
6	5.85859	2.19404	14.031
1	6.1836	1.18469	14.2953
6	0.621912	6.23024	15.9411
1	0.258503	6.27468	16.9713
6	2.81889	9.45732	10.163
1	1.90452	9.57547	9.58261
6	6.40335	9.05375	12.4152
1	6.74951	8.06785	12.7306
6	-0.2244	5.79515	14.9165
1	-1.2525	5.49856	15.1397
6	0.258133	5.73907	13.6041
1	-0.394476	5.3982	12.7956
6	3.55755	10.5704	10.5026
1	3.21889	11.5614	10.1887
6	7.13364	10.1785	12.738
1	8.05939	10.0776	13.3104
6	5.53367	11.5995	11.6058
1	5.1886	12.5868	11.2863
6	1.40234	7.08728	9.47284
1	1.5896	7.53152	8.47987
1	0.606421	7.65819	9.98254
1	1.06772	6.04988	9.34155
6	6.69754	11.4668	12.3328
1	7.2866	12.3484	12.5972
35	5.91355	6.46051	9.04095
6	4.83955	6.63702	11.7313
6	4.58333	6.14771	13.0116
1a
E = -3732.97376088 G = -3732.61808
8	2.51707	7.18611	10.8268
7	4.58266	5.76026	12.9836
6	4.99835	4.46121	13.2818
6	5.88354	5.66174	10.8305
6	4.43308	7.47209	14.8046
6	6.2336	4.37846	11.1151
1	6.85342	3.78782	10.433
6	5.81236	3.7539	12.3409
6	3.3327	8.26261	11.0445
6	3.69864	6.48198	13.9223
1	3.14244	5.75931	14.5324
1	2.94138	7.00643	13.3295
6	4.59098	7.96366	11.555
6	5.48907	9.03561	11.8388
6	3.97056	8.79108	14.9088
1	3.0913	9.09849	14.3363
6	5.59127	7.10514	15.5074
1	5.98096	6.08821	15.4214
6	4.66574	3.80587	14.4925
1	4.08528	4.31715	15.2578
6	6.22065	2.43021	12.6311
1	6.83634	1.90759	11.8942
6	5.08683	10.3955	11.6058
6	5.08819	2.5077	14.7491
1	4.81265	2.03743	15.6963
6	5.86561	1.80339	13.8139
1	6.19223	0.782133	14.0213
6	4.64102	9.7237	15.7052
1	4.27328	10.7512	15.7635
6	2.92559	9.60116	10.7985
1	1.93733	9.81999	10.3946
6	6.79041	8.80509	12.3772
1	7.11083	7.77806	12.5671
6	5.79131	9.34841	16.4058
1	6.32303	10.0783	17.0215
6	6.26496	8.03588	16.303
1	7.16833	7.73586	16.8405
6	3.79195	10.6384	11.0783
1	3.4796	11.67	10.8938
6	7.63727	9.85169	12.672
1	8.62674	9.64939	13.09
6	5.98583	11.4551	11.918
1	5.66523	12.4851	11.737
6	1.23109	7.37047	10.2701
1	1.28029	7.83877	9.27117
1	0.584147	7.98438	10.9219
1	0.788383	6.37028	10.1721
6	7.23385	11.1935	12.4418
1	7.91478	12.014	12.6813
5	4.99846	6.45903	11.7982
35	6.49394	6.4612	9.19886
1a-Pd
E = -2285.08057184 G = -2284.498519
8	5.48579	-1.62462	8.07983
7	4.9536	1.33644	9.13253
6	4.20495	1.85172	10.1941
6	2.81766	1.0797	7.73987
6	7.1259	2.36367	8.46622
6	2.13219	1.50965	8.84164
1	1.04032	1.63365	8.82986
6	2.77996	1.89374	10.0755
6	5.78359	-0.989227	6.89886
6	6.4221	1.26846	9.24295
1	6.74937	0.288807	8.87986
1	6.72147	1.2994	10.2976
6	5.26043	0.29322	6.75285
6	5.57392	1.01293	5.55649
6	8.16454	2.04558	7.5809
1	8.45424	0.999686	7.44761
6	6.73266	3.70521	8.59167
1	5.90985	3.96679	9.26171
6	4.78763	2.35196	11.3843
1	5.86916	2.39059	11.5001
6	2.01341	2.37353	11.1626
1	0.925109	2.39131	11.0532
6	6.3976	0.414622	4.54002
6	4.00376	2.82414	12.4314
1	4.49218	3.19996	13.3342
6	2.60292	2.82818	12.3327
1	1.98938	3.19741	13.1579
6	8.80563	3.04387	6.84111
1	9.60394	2.77514	6.1445
6	6.58627	-1.59865	5.89851
1	6.97421	-2.60833	6.0304
6	5.11588	2.34771	5.34105
1	4.44232	2.80615	6.06411
6	8.4098	4.37804	6.97483
1	8.90213	5.15928	6.39002
6	7.37003	4.7054	7.8528
1	7.04875	5.74504	7.95766
6	6.87965	-0.903738	4.74315
1	7.50074	-1.36823	3.97222
6	5.46227	3.0464	4.20547
1	5.09223	4.06503	4.06585
6	6.72623	1.15924	3.37024
1	7.35301	0.687743	2.60762
6	5.95757	-2.93361	8.32216
1	5.56911	-3.65467	7.58076
1	5.59013	-3.21626	9.31779
1	7.06105	-2.98009	8.32257
6	6.27666	2.45179	3.20678
1	6.54041	3.01874	2.31019
5	4.34026	0.911287	7.89655
8	1.89898	3.03004	5.92062
1	2.24451	3.28061	6.78768
46	1.90261	0.978903	5.91483
15	1.84705	-1.29217	5.98381
15	1.03819	1.39676	3.71664
6	2.97477	-2.12987	4.79428
1	2.71658	-1.81998	3.77149
1	4.00808	-1.81831	5.00019
1	2.89484	-3.2256	4.87545
6	2.22677	-2.11791	7.57821
1	3.24624	-1.86057	7.89325
1	1.52745	-1.74745	8.34149
1	2.12795	-3.21057	7.4798
6	0.205756	-2.0251	5.5737
1	-0.09417	-1.72568	4.56078
1	0.242426	-3.1245	5.63222
1	-0.542954	-1.64723	6.28571
6	-0.41049	2.52262	3.79453
1	-1.27236	1.98719	4.22066
1	-0.126672	3.33937	4.47343
1	-0.67417	2.91688	2.80027
6	2.29314	2.39743	2.82682
1	2.57692	3.20551	3.51476
1	3.18571	1.78552	2.63098
1	1.89754	2.80111	1.88136
6	0.526472	0.1532	2.4508
1	1.34033	-0.566863	2.27799
1	-0.361498	-0.395887	2.7977
1	0.282846	0.648949	1.49756
3ak-syn-1
E = -1658.19732742 G = -1657.671542
8	0.570632	-2.13449	-2.44679
7	1.90348	0.192261	-0.735436
6	2.49986	1.42367	-1.00954
6	-0.388288	1.29054	-0.900908
6	3.501	-0.895556	0.856509
6	0.247947	2.45588	-1.17816
1	-0.323193	3.37487	-1.35626
6	1.68419	2.55899	-1.24865
6	-0.162062	-2.38611	-1.32764
6	2.78354	-0.941421	-0.477785
1	3.5118	-1.04523	-1.29724
1	2.16558	-1.8459	-0.503591
6	-0.18891	-1.37703	-0.377117
6	-0.947429	-1.59222	0.813182
6	2.90841	-0.312658	1.97917
1	1.92923	0.161051	1.88672
6	4.75796	-1.49217	0.993034
1	5.23682	-1.94649	0.120364
6	3.90109	1.58445	-1.05801
1	4.56224	0.746243	-0.848964
6	2.29075	3.79601	-1.54208
1	1.64284	4.65695	-1.7261
6	-1.67712	-2.80417	1.0007
6	4.4674	2.81433	-1.34895
1	5.55554	2.90424	-1.37699
6	3.66456	3.93419	-1.59778
1	4.11669	4.90102	-1.82596
6	3.55728	-0.328208	3.21205
1	3.079	0.131862	4.0795
6	-0.869018	-3.6019	-1.1469
1	-0.838393	-4.38467	-1.90493
6	-1.0116	-0.61433	1.84853
1	-0.457123	0.318448	1.73108
6	4.80923	-0.92808	3.34031
1	5.31804	-0.938233	4.30661
6	5.40884	-1.51168	2.22529
1	6.39152	-1.98056	2.31329
6	-1.61392	-3.79465	-0.008551
1	-2.16718	-4.72754	0.126681
6	-1.77165	-0.809056	2.97268
1	-1.81898	-0.028505	3.73507
6	-2.449	-2.98564	2.18249
1	-3.00338	-3.91959	2.30745
6	0.762078	-3.14088	-3.39871
1	1.42453	-2.723	-4.16693
1	-0.18469	-3.44489	-3.87973
1	1.24031	-4.03634	-2.96414
6	-2.50355	-2.01029	3.14501
1	-3.10576	-2.15562	4.04428
5	0.482159	0.02671	-0.690398
6	-1.86718	1.21231	-0.773097
6	-2.56692	1.8187	0.314549
6	-2.57258	0.428987	-1.67734
6	-1.91439	2.6308	1.28978
6	-3.96347	1.57379	0.480424
6	-3.95898	0.190988	-1.51493
6	-2.60317	3.16055	2.35182
1	-0.84551	2.82331	1.18889
6	-4.64963	2.14133	1.59014
6	-4.63101	0.748928	-0.456274
1	-4.49813	-0.436367	-2.22457
6	-3.9904	2.91691	2.50861
1	-2.07675	3.77637	3.08478
1	-5.71876	1.94121	1.69949
1	-5.69876	0.556097	-0.327114
1	-4.52703	3.34515	3.35782
8	-1.85995	-0.077856	-2.70861
6	-2.40226	-1.10021	-3.49307
1	-3.26924	-0.75708	-4.08464
1	-1.60959	-1.40987	-4.18524
1	-2.70193	-1.96813	-2.87897
3ak-syn-2
E = -1658.19641664 G = -1657.669382
8	-1.67159	-1.9779	0.79896
7	-1.59681	0.864312	-0.713341
6	-1.93729	2.20605	-0.525354
6	0.563034	1.25539	0.580419
6	-3.79045	-0.366849	-0.713041
6	0.166907	2.54138	0.749664
1	0.786781	3.24668	1.31595
6	-1.06586	3.05356	0.204384
6	-0.575354	-2.26215	0.050355
6	-2.52619	0.025132	-1.45582
1	-1.98791	-0.889295	-1.7361
1	-2.79669	0.518255	-2.40424
6	0.072161	-1.18298	-0.530655
6	1.23679	-1.44203	-1.31915
6	-4.04805	0.024306	0.602655
1	-3.31842	0.6335	1.13803
6	-4.72776	-1.17107	-1.36987
1	-4.5373	-1.48789	-2.39967
6	-3.13131	2.75641	-1.03855
1	-3.84052	2.13387	-1.58085
6	-1.41237	4.40648	0.388734
1	-0.72588	5.04154	0.954659
6	1.73903	-2.77039	-1.46012
6	-3.44237	4.09182	-0.843579
1	-4.37558	4.48465	-1.253
6	-2.58243	4.93178	-0.125743
1	-2.83401	5.98266	0.027641
6	-5.21989	-0.375183	1.24395
1	-5.40606	-0.05563	2.27187
6	-0.098605	-3.59027	-0.101115
1	-0.619353	-4.42354	0.370925
6	1.93329	-0.397334	-1.99399
1	1.55264	0.623484	-1.92641
6	-6.14752	-1.17979	0.58364
1	-7.06424	-1.4927	1.08815
6	-5.8953	-1.57985	-0.728306
1	-6.61292	-2.21128	-1.25711
6	1.03969	-3.82876	-0.830503
1	1.41541	-4.84995	-0.934167
6	3.07328	-0.64558	-2.71499
1	3.59672	0.181324	-3.19972
6	2.91896	-3.00103	-2.22062
1	3.29205	-4.02474	-2.31062
6	-2.54924	-3.00506	1.17041
1	-2.10369	-3.67693	1.92562
1	-2.86859	-3.60367	0.30012
1	-3.43292	-2.51848	1.60162
6	3.57986	-1.96361	-2.82767
1	4.48989	-2.14937	-3.40196
5	-0.373124	0.308157	-0.213516
6	1.85872	0.75669	1.11058
6	3.11675	1.22063	0.617309
6	1.8365	-0.271152	2.04514
6	3.22715	2.26523	-0.348567
6	4.32174	0.594787	1.05858
6	3.0327	-0.887384	2.48555
6	4.44767	2.65966	-0.835776
1	2.32015	2.75001	-0.711497
6	5.57194	1.02906	0.536112
6	4.24254	-0.462658	1.99622
1	2.99983	-1.69971	3.21144
6	5.64023	2.03768	-0.389863
1	4.50067	3.46042	-1.57709
1	6.48255	0.536184	0.886686
1	5.16435	-0.944653	2.33083
1	6.60534	2.36117	-0.785328
8	0.617157	-0.632354	2.50414
6	0.464104	-1.83438	3.20327
1	-0.613961	-1.96633	3.35458
1	0.850933	-2.69196	2.62463
1	0.960966	-1.8078	4.18902
3ak-syn-3
E = -1658.19486829 G = -1657.66825
8	-1.00145	0.067319	2.68087
7	1.7844	-0.736237	0.616855
6	2.36358	-1.97583	0.349806
6	-0.502489	-1.69066	0.01521
6	3.24817	1.26819	0.179674
6	0.11383	-2.87819	-0.206682
1	-0.467479	-3.76716	-0.476319
6	1.53979	-3.05047	-0.076907
6	-1.01811	1.10641	1.80505
6	2.609	0.332152	1.18579
1	3.37471	-0.110704	1.83981
1	1.9635	0.925544	1.84461
6	-0.247807	0.937398	0.667742
6	-0.177474	2.00655	-0.272923
6	3.77574	0.819457	-1.03597
1	3.73427	-0.240989	-1.293
6	3.28397	2.63749	0.459175
1	2.84418	3.00709	1.38933
6	3.75017	-2.20846	0.481456
1	4.42074	-1.40393	0.780182
6	2.12681	-4.30237	-0.347434
1	1.47368	-5.11693	-0.671107
6	-0.897709	3.21531	-0.039464
6	4.29619	-3.45115	0.2065
1	5.37374	-3.59358	0.314044
6	3.48558	-4.51387	-0.211152
1	3.92041	-5.49124	-0.427499
6	4.32325	1.72063	-1.94735
1	4.72273	1.35318	-2.89537
6	-1.75192	2.29494	2.0427
1	-2.36468	2.40304	2.93803
6	0.575953	1.90258	-1.47848
1	1.12493	0.981364	-1.67999
6	4.35341	3.08383	-1.65758
1	4.77445	3.78996	-2.37657
6	3.83239	3.5401	-0.448362
1	3.83385	4.60747	-0.217672
6	-1.68507	3.32247	1.13377
1	-2.24853	4.2421	1.31124
6	0.635153	2.93641	-2.37615
1	1.23338	2.83232	-3.28396
6	-0.821752	4.27146	-0.990488
1	-1.37805	5.19232	-0.795839
6	-2.01666	-0.054007	3.63569
1	-1.87326	-1.02908	4.11742
1	-3.01633	-0.028329	3.16664
1	-1.95838	0.731148	4.41005
6	-0.070242	4.14138	-2.1304
1	-0.016615	4.95983	-2.85157
5	0.383603	-0.495391	0.432032
6	-1.98514	-1.56245	-0.000631
6	-2.65116	-0.733703	-0.953942
6	-2.73533	-2.16754	1.0018
6	-1.95515	-0.135101	-2.04203
6	-4.05122	-0.487377	-0.840125
6	-4.13309	-1.94262	1.09968
6	-2.59434	0.696558	-2.92552
1	-0.89313	-0.346144	-2.16662
6	-4.68955	0.374395	-1.77508
6	-4.76709	-1.11269	0.208379
1	-4.71254	-2.41563	1.8925
6	-3.9788	0.963818	-2.78926
1	-2.0288	1.15946	-3.73704
1	-5.76163	0.559653	-1.66791
1	-5.84111	-0.933306	0.301422
1	-4.47632	1.63061	-3.49664
8	-2.067	-2.94036	1.89311
6	-2.77578	-3.6686	2.85214
1	-3.50363	-4.36108	2.39347
1	-2.03431	-4.25448	3.40975
1	-3.31223	-3.01474	3.56345
3ak-syn-4
E = -1658.19651153 G = -1657.670213
8	-0.120776	-0.336174	2.2081
7	1.74313	0.3223	-0.87344
6	2.47676	-0.580418	-1.64477
6	-0.201405	-1.32665	-0.82994
6	3.43289	1.36797	0.642621
6	0.553583	-2.15447	-1.59384
1	0.174674	-3.13796	-1.89392
6	1.88406	-1.8102	-2.03067
6	-0.773273	0.740598	1.69785
6	2.40045	1.55675	-0.451147
1	1.61876	2.23021	-0.077788
1	2.85362	2.0608	-1.31874
6	-0.447545	1.0746	0.394836
6	-1.06743	2.21836	-0.189609
6	4.63017	2.08769	0.6159
1	4.83671	2.76138	-0.22133
6	3.18323	0.508588	1.71743
1	2.24534	-0.051177	1.75978
6	3.79665	-0.311089	-2.06316
1	4.29732	0.605556	-1.75954
6	2.61853	-2.70681	-2.83114
1	2.14301	-3.64779	-3.11968
6	-2.04032	2.96062	0.542628
6	4.49281	-1.21437	-2.8492
1	5.51382	-0.975799	-3.15495
6	3.90614	-2.42245	-3.24487
1	4.4595	-3.13078	-3.86404
6	5.5661	1.95468	1.64089
1	6.49852	2.52242	1.6028
6	-1.72837	1.47653	2.44247
1	-1.9814	1.19013	3.46334
6	-0.774888	2.63378	-1.52262
1	-0.033553	2.07504	-2.09989
6	5.31327	1.09304	2.70633
1	6.04593	0.981981	3.50875
6	4.11925	0.372561	2.7403
1	3.91261	-0.302487	3.57401
6	-2.35022	2.55571	1.86484
1	-3.09865	3.11755	2.42915
6	-1.41402	3.70668	-2.09113
1	-1.17371	4.00319	-3.11474
6	-2.68844	4.06623	-0.073847
1	-3.4371	4.6201	0.498708
6	-0.592802	-0.956773	3.37026
1	0.013523	-1.86115	3.50427
1	-1.65301	-1.2479	3.26861
1	-0.473005	-0.316155	4.26131
6	-2.38774	4.43321	-1.36127
1	-2.89293	5.28299	-1.82511
5	0.411427	0.037444	-0.436609
6	-1.53391	-1.73972	-0.311731
6	-2.72568	-1.05555	-0.70163
6	-1.61776	-2.73402	0.656205
6	-2.72396	-0.07305	-1.73264
6	-3.96497	-1.34588	-0.05855
6	-2.85745	-3.04613	1.27226
6	-3.86245	0.617439	-2.06088
1	-1.79435	0.130438	-2.26465
6	-5.13183	-0.618152	-0.423939
6	-3.99503	-2.35653	0.931791
1	-2.91343	-3.82431	2.0335
6	-5.08327	0.350931	-1.39322
1	-3.82463	1.38155	-2.84032
1	-6.07136	-0.846437	0.086273
1	-4.94156	-2.59135	1.42505
1	-5.98255	0.910083	-1.66002
8	-0.462856	-3.3503	1.00923
6	-0.493525	-4.4372	1.88701
1	0.538354	-4.80103	1.96919
1	-0.845853	-4.15245	2.89507
1	-1.13021	-5.2572	1.51054
3ak-syn-5
E = -1658.19644748 G = -1657.669761
8	0.806673	1.12605	3.05902
7	2.1799	-0.373758	0.515144
6	2.87363	-1.55813	0.275608
6	-0.01338	-1.67028	0.523536
6	2.6709	1.68999	-0.761519
6	0.716979	-2.7983	0.340075
1	0.224712	-3.77366	0.246234
6	2.15396	-2.7829	0.222511
6	0.025711	1.68999	2.09455
6	2.88893	0.911703	0.518958
1	3.95795	0.756102	0.701522
1	2.52619	1.4949	1.37283
6	-0.004915	1.03495	0.875814
6	-0.769526	1.60837	-0.182574
6	2.90488	1.10004	-2.00854
1	3.28349	0.075673	-2.06243
6	2.16434	2.99082	-0.717059
1	1.93771	3.44606	0.25096
6	4.26978	-1.60433	0.063484
1	4.86294	-0.692297	0.052116
6	2.85128	-3.98809	0.006748
1	2.27467	-4.91625	-0.023524
6	-1.50617	2.81153	0.023998
6	4.92507	-2.80522	-0.151534
1	6.00583	-2.79825	-0.309574
6	4.22061	-4.01491	-0.173076
1	4.74209	-4.95893	-0.340088
6	2.63396	1.79714	-3.18372
1	2.8146	1.32089	-4.15004
6	-0.703189	2.8863	2.31634
1	-0.677309	3.38659	3.28456
6	-0.788795	1.02956	-1.48459
1	-0.204443	0.127107	-1.67267
6	2.12249	3.09351	-3.12801
1	1.89517	3.63411	-4.0493
6	1.8898	3.68981	-1.89071
1	1.47005	4.6964	-1.83631
6	-1.45613	3.42365	1.29959
1	-2.0204	4.3441	1.47046
6	-1.51333	1.5911	-2.50334
1	-1.51443	1.12112	-3.48896
6	-2.25111	3.37239	-1.051
1	-2.81527	4.29221	-0.874738
6	0.985614	1.77959	4.28215
1	1.42473	2.78501	4.15488
1	1.67815	1.16289	4.86851
1	0.039666	1.87698	4.84414
6	-2.25934	2.77653	-2.28621
1	-2.83452	3.214	-3.10508
5	0.756482	-0.340409	0.671219
6	-1.49904	-1.67233	0.521073
6	-2.24808	-1.92596	-0.668864
6	-2.17149	-1.29704	1.67636
6	-1.63077	-2.29951	-1.90004
6	-3.66624	-1.76167	-0.659155
6	-3.57839	-1.13552	1.68503
6	-2.37286	-2.49973	-3.03665
1	-0.547272	-2.41913	-1.93433
6	-4.40736	-1.98158	-1.85369
6	-4.30179	-1.36193	0.540809
1	-4.09336	-0.830504	2.59587
6	-3.78098	-2.34232	-3.01864
1	-1.87284	-2.78209	-3.96605
1	-5.49237	-1.85117	-1.8253
1	-5.38653	-1.23021	0.548031
1	-4.35991	-2.50557	-3.93008
8	-1.40658	-1.10788	2.77536
6	-1.93845	-0.444764	3.88495
1	-2.31765	0.557464	3.61531
1	-2.7478	-1.02034	4.36768
1	-1.11605	-0.335045	4.60226
3ak-6
E = -1658.19436285 G = -1657.668704
8	0.276989	0.340726	1.99931
7	1.81562	0.220826	-1.19305
6	2.70297	-0.74637	-1.66319
6	0.168123	-1.61661	-0.54899
6	2.57634	2.06318	0.279605
6	1.05024	-2.51042	-1.05974
1	0.846276	-3.58618	-1.01481
6	2.31116	-2.11278	-1.63704
6	-0.566223	1.11279	1.27535
6	2.21624	1.63031	-1.12622
1	1.38352	2.24654	-1.48708
1	3.04645	1.8253	-1.81462
6	-0.440476	0.992044	-0.098058
6	-1.25365	1.80629	-0.933316
6	2.0029	3.21297	0.826815
1	1.29635	3.79727	0.231043
6	3.43917	1.29706	1.06981
1	3.87411	0.379508	0.66529
6	3.98913	-0.435301	-2.15635
1	4.35224	0.590512	-2.15876
6	3.19076	-3.09251	-2.13844
1	2.86529	-4.13566	-2.11216
6	-2.20816	2.69755	-0.358405
6	4.83208	-1.42345	-2.63717
1	5.81871	-1.1426	-3.0123
6	4.43557	-2.76601	-2.64118
1	5.10223	-3.54089	-3.02351
6	2.28791	3.59672	2.13635
1	1.8218	4.49304	2.55161
6	-1.50369	1.99794	1.86197
1	-1.59717	2.07522	2.94525
6	-1.15263	1.76124	-2.35622
1	-0.421437	1.08733	-2.81184
6	3.15235	2.83	2.91591
1	3.37505	3.12657	3.94352
6	3.72731	1.67824	2.37781
1	4.40169	1.06851	2.98346
6	-2.30793	2.7644	1.05333
1	-3.03983	3.4416	1.50092
6	-1.95546	2.53785	-3.15254
1	-1.85934	2.48483	-4.23948
6	-3.03269	3.48398	-1.21039
1	-3.76681	4.15446	-0.755544
6	0.23325	0.357844	3.39487
1	1.02114	-0.324783	3.73658
1	-0.741211	0.004241	3.77782
1	0.444218	1.3634	3.79861
6	-2.91469	3.40803	-2.57516
1	-3.5533	4.01663	-3.21881
5	0.543818	-0.124181	-0.63239
6	-1.05709	-2.03072	0.185045
6	-2.35995	-1.72156	-0.308214
6	-0.932135	-2.60111	1.44704
6	-2.55953	-1.17631	-1.60863
6	-3.50901	-1.95078	0.504651
6	-2.07737	-2.84733	2.24757
6	-3.81173	-0.837945	-2.05396
1	-1.69381	-1.02681	-2.25449
6	-4.79657	-1.59778	0.012774
6	-3.32911	-2.51896	1.78822
1	-1.97267	-3.28903	3.23849
6	-4.94796	-1.04454	-1.23307
1	-3.93271	-0.402726	-3.04832
1	-5.6664	-1.77378	0.651216
1	-4.20384	-2.6997	2.41795
1	-5.93978	-0.769203	-1.59781
8	0.322751	-2.87537	1.87669
6	0.520575	-3.42746	3.14419
1	0.042711	-4.41797	3.24729
1	1.60444	-3.5467	3.26685
1	0.145493	-2.76959	3.9487
3ak-anti-1
E = -1658.19820354 G = -1657.671604
8	-0.613382	-0.45687	1.96235
7	1.80434	0.219239	-0.754886
6	2.4216	-0.685896	-1.62117
6	-0.43602	-0.90096	-1.21645
6	3.44368	0.536387	1.10397
6	0.211243	-1.7285	-2.07292
1	-0.332549	-2.51562	-2.60879
6	1.63225	-1.64351	-2.30841
6	-0.878244	0.826355	1.60902
6	2.65499	1.16061	-0.030212
1	2.00211	1.93636	0.388308
1	3.33328	1.67416	-0.728685
6	-0.314145	1.25982	0.420715
6	-0.529417	2.61173	0.01812
6	4.76943	0.91218	1.33451
1	5.25023	1.63323	0.666364
6	2.84254	-0.387242	1.96542
1	1.8014	-0.681424	1.80891
6	3.81407	-0.680424	-1.84593
1	4.45885	0.013807	-1.31195
6	2.25412	-2.53458	-3.20431
1	1.62712	-3.26249	-3.72567
6	-1.33062	3.48298	0.814542
6	4.39631	-1.57135	-2.7326
1	5.47772	-1.54085	-2.88251
6	3.61815	-2.506	-3.42566
1	4.08216	-3.20562	-4.12312
6	5.48787	0.377152	2.40314
1	6.52465	0.679517	2.56693
6	-1.67874	1.68231	2.40888
1	-2.12235	1.32183	3.33674
6	0.021457	3.13096	-1.19146
1	0.620746	2.47174	-1.82354
6	4.88449	-0.546501	3.25416
1	5.4451	-0.971867	4.08946
6	3.56039	-0.924859	3.03148
1	3.07912	-1.64561	3.69654
6	-1.89761	2.97757	2.01158
1	-2.51582	3.63725	2.62574
6	-0.202799	4.42909	-1.57644
1	0.231581	4.80264	-2.50665
6	-1.55187	4.82151	0.385641
1	-2.1698	5.47534	1.00694
6	-1.37667	-1.07775	2.9639
1	-2.45565	-1.01866	2.74105
1	-1.17882	-0.643527	3.95903
1	-1.08336	-2.13413	2.96843
6	-1.00146	5.28896	-0.78123
1	-1.1749	6.31916	-1.09929
5	0.394317	0.197234	-0.514613
6	-1.87903	-1.06066	-0.901734
6	-2.34923	-2.16427	-0.126373
6	-2.77324	-0.064525	-1.27415
6	-1.48622	-3.21402	0.309748
6	-3.71898	-2.21856	0.273331
6	-4.13192	-0.119335	-0.873598
6	-1.95823	-4.25078	1.0751
1	-0.431381	-3.17664	0.037507
6	-4.17663	-3.3073	1.06806
6	-4.58723	-1.1711	-0.118597
1	-4.82295	0.671508	-1.16413
6	-3.32124	-4.30449	1.46107
1	-1.2751	-5.04117	1.39491
1	-5.22968	-3.33293	1.36086
1	-5.63557	-1.20698	0.18791
1	-3.68385	-5.13603	2.06908
8	-2.27926	0.937829	-2.03323
6	-3.03693	2.1029	-2.22163
1	-3.3187	2.56331	-1.25867
1	-2.39552	2.80599	-2.76582
1	-3.94546	1.91162	-2.81875
3ak-anti-5
E = -1658.19766596 G = -1657.671581
8	-0.319372	-0.309527	1.83866
7	2.03231	0.288688	-0.776346
6	2.84339	-0.654553	-1.408
6	-0.005784	-1.16998	-1.24138
6	2.6231	1.26834	1.42133
6	0.818572	-2.02371	-1.89521
1	0.431875	-2.94975	-2.33712
6	2.23967	-1.79378	-2.00752
6	-0.774879	0.855012	1.32609
6	2.62501	1.43802	-0.083404
1	2.05025	2.33594	-0.342726
1	3.64078	1.62429	-0.449694
6	-0.28392	1.18667	0.074018
6	-0.671598	2.42502	-0.507366
6	2.11571	2.28006	2.2393
1	1.72778	3.19564	1.78442
6	3.0705	0.082412	2.01206
1	3.44647	-0.728519	1.38276
6	4.24931	-0.540834	-1.47146
1	4.76394	0.289604	-0.992376
6	3.04928	-2.73372	-2.67477
1	2.5613	-3.59799	-3.13278
6	-1.5734	3.29225	0.179801
6	5.01778	-1.48626	-2.13055
1	6.10249	-1.3615	-2.15918
6	4.42169	-2.59111	-2.74926
1	5.03072	-3.33191	-3.27014
6	2.05613	2.11468	3.62204
1	1.64416	2.9112	4.24562
6	-1.67547	1.70331	2.01802
1	-2.06161	1.42417	2.99819
6	-0.179961	2.84223	-1.78085
1	0.497388	2.17917	-2.32534
6	2.50514	0.929993	4.20312
1	2.45499	0.795528	5.28609
6	3.01384	-0.085715	3.3932
1	3.36294	-1.01932	3.84014
6	-2.06287	2.89174	1.44826
1	-2.75807	3.5472	1.97916
6	-0.55643	4.04172	-2.33047
1	-0.164348	4.34042	-3.30555
6	-1.95616	4.52352	-0.422964
1	-2.65246	5.17481	0.112335
6	-0.832831	-0.801769	3.04514
1	-1.92107	-0.977086	2.98088
1	-0.610031	-0.123662	3.88701
1	-0.336813	-1.76319	3.22257
6	-1.46084	4.89474	-1.64773
1	-1.75795	5.8442	-2.09809
5	0.616322	0.114292	-0.659373
6	-1.44102	-1.45843	-0.990929
6	-1.83816	-2.44136	-0.033752
6	-2.41082	-0.665067	-1.59023
6	-0.895828	-3.27058	0.645129
6	-3.21812	-2.58804	0.301247
6	-3.7804	-0.813243	-1.2569
6	-1.30186	-4.19129	1.57783
1	0.164922	-3.15209	0.423786
6	-3.60658	-3.55322	1.27302
6	-4.16795	-1.75227	-0.33405
1	-4.53306	-0.182142	-1.72858
6	-2.6747	-4.34096	1.89857
1	-0.558838	-4.81299	2.08304
1	-4.66854	-3.65394	1.51264
1	-5.22507	-1.85963	-0.078673
1	-2.98414	-5.07907	2.64165
8	-1.97529	0.240303	-2.4947
6	-2.8479	1.24081	-2.94599
1	-3.68715	0.823832	-3.52939
1	-3.24291	1.84203	-2.10833
1	-2.25821	1.89847	-3.59498
3ak-anti-3
E = -1658.19649438 G = -1657.670393
8	1.00461	-2.13252	-0.476724
7	1.68838	0.842858	0.624383
6	2.26007	2.0276	0.159008
6	-0.435174	1.38459	-0.671656
6	3.6085	-0.770596	0.776618
6	0.167547	2.52722	-1.08505
1	-0.356842	3.22928	-1.743
6	1.50747	2.88166	-0.687681
6	-0.025901	-2.08504	0.403883
6	2.4928	-0.018477	1.4792
1	1.81185	-0.750142	1.93392
1	2.91199	0.567632	2.31362
6	-0.347355	-0.827169	0.885949
6	-1.41644	-0.711105	1.82391
6	4.50779	-1.51325	1.54848
1	4.4028	-1.52296	2.63747
6	3.75939	-0.767901	-0.611623
1	3.06022	-0.200234	-1.22771
6	3.57314	2.41195	0.505419
1	4.19094	1.76922	1.13
6	2.08629	4.08278	-1.14352
1	1.4894	4.72767	-1.79358
6	-2.14497	-1.86701	2.23483
6	4.1122	3.60015	0.042007
1	5.13171	3.86799	0.327812
6	3.37011	4.44969	-0.788213
1	3.80117	5.38411	-1.15192
6	5.53093	-2.24479	0.948491
1	6.22137	-2.8215	1.56814
6	-0.745677	-3.24095	0.799034
1	-0.49351	-4.22047	0.393476
6	-1.78645	0.546742	2.38559
1	-1.24751	1.44535	2.07679
6	5.67446	-2.23631	-0.438428
1	6.47853	-2.8037	-0.912081
6	4.78632	-1.49266	-1.21424
1	4.89277	-1.47388	-2.30145
6	-1.78298	-3.12404	1.69068
1	-2.3433	-4.01321	1.99056
6	-2.81407	0.645547	3.29011
1	-3.07318	1.61945	3.71264
6	-3.20835	-1.73168	3.16988
1	-3.75803	-2.62725	3.47155
6	1.43762	-3.35935	-0.992737
1	0.658173	-3.83918	-1.60999
1	1.74859	-4.05352	-0.19319
1	2.31168	-3.1401	-1.61865
6	-3.5391	-0.505407	3.68843
1	-4.35491	-0.412792	4.40857
5	0.351724	0.459784	0.282752
6	-1.82873	1.03969	-1.06029
6	-2.09521	-0.094736	-1.88628
6	-2.89556	1.75051	-0.526336
6	-1.04795	-0.839253	-2.50216
6	-3.43881	-0.511817	-2.117
6	-4.2325	1.34051	-0.764513
6	-1.32025	-1.94152	-3.2733
1	-0.014948	-0.524896	-2.35155
6	-3.68883	-1.65913	-2.91974
6	-4.49131	0.233308	-1.53205
1	-5.06394	1.89333	-0.328264
6	-2.6561	-2.36481	-3.48299
1	-0.499183	-2.49294	-3.73795
1	-4.72483	-1.96838	-3.0813
1	-5.52388	-0.082776	-1.69908
1	-2.85943	-3.24392	-4.09828
8	-2.59304	2.82277	0.245754
6	-3.60973	3.47818	0.949245
1	-4.1512	2.78959	1.62124
1	-3.12102	4.25266	1.55377
1	-4.33457	3.96583	0.273917
3ak-anti-4
E = -1658.19617884 G = -1657.669978
8	-1.49405	-0.401714	-2.16176
7	1.08653	1.56877	-0.583516
6	1.06865	2.88247	-0.11462
6	-1.06142	1.09758	0.702386
6	3.37272	0.597141	-1.02163
6	-1.0322	2.3862	1.12214
1	-1.8368	2.78987	1.74831
6	0.025261	3.29735	0.754475
6	-0.693988	-1.34925	-1.60985
6	2.08761	1.17637	-1.57869
1	2.30436	2.03495	-2.2313
1	1.62413	0.422116	-2.22612
6	0.196148	-0.904175	-0.647006
6	1.08879	-1.84518	-0.054816
6	3.94253	-0.511873	-1.65422
1	3.44651	-0.945559	-2.52666
6	3.99731	1.10996	0.120359
1	3.55789	1.95604	0.652504
6	2.05912	3.82538	-0.465733
1	2.89073	3.54116	-1.10899
6	0.011743	4.62299	1.23084
1	-0.802245	4.92184	1.89639
6	1.07306	-3.21054	-0.467023
6	2.01768	5.12164	0.020486
1	2.80413	5.82257	-0.267829
6	0.989085	5.53356	0.87636
1	0.961079	6.55557	1.25818
6	5.10723	-1.0968	-1.16407
1	5.52523	-1.97341	-1.66339
6	-0.739543	-2.70999	-2.00805
1	-1.45349	-3.04573	-2.76025
6	2.00356	-1.46804	0.971659
1	1.99951	-0.436725	1.32659
6	5.72197	-0.57877	-0.025778
1	6.63027	-1.04061	0.367382
6	5.16269	0.526291	0.61376
1	5.63237	0.935489	1.51116
6	0.133056	-3.61125	-1.44926
1	0.107075	-4.65813	-1.76278
6	2.87838	-2.37284	1.51449
1	3.58095	-2.05118	2.28638
6	1.98752	-4.1307	0.119903
1	1.96873	-5.17229	-0.212155
6	-2.65447	-0.789155	-2.84923
1	-3.28667	-1.44981	-2.23108
1	-2.42044	-1.29082	-3.8044
1	-3.2156	0.129471	-3.05753
6	2.87751	-3.72305	1.0809
1	3.58019	-4.43535	1.51877
5	0.104819	0.605374	-0.181357
6	-2.21044	0.194473	0.969182
6	-3.46578	0.38799	0.314675
6	-2.02974	-0.926245	1.77006
6	-3.71951	1.50354	-0.538589
6	-4.50572	-0.577425	0.474545
6	-3.06297	-1.88454	1.92439
6	-4.92749	1.65427	-1.17221
1	-2.92911	2.23728	-0.696184
6	-5.74662	-0.39256	-0.19794
6	-4.26716	-1.7099	1.28997
1	-2.90789	-2.76504	2.54713
6	-5.95951	0.69754	-1.00218
1	-5.09395	2.51845	-1.81964
1	-6.53123	-1.14129	-0.05976
1	-5.0588	-2.45338	1.41168
1	-6.9163	0.830298	-1.51165
8	-0.833468	-1.04163	2.38652
6	-0.485691	-2.25346	3.00117
1	-1.13271	-2.47628	3.86734
1	-0.521087	-3.0945	2.28689
1	0.547349	-2.14037	3.34915
3ak-anti-5
E = -1658.19766596 G = -1657.671581
8	0.44563	-0.058965	-2.96426
7	-1.73001	-0.754657	-0.659779
6	-2.35892	-1.91423	-0.207519
6	0.407763	-1.48332	0.513065
6	-3.5609	0.957974	-0.717898
6	-0.254724	-2.59185	0.927165
1	0.245247	-3.34141	1.55116
6	-1.63176	-2.84267	0.581378
6	0.799677	0.962791	-2.13821
6	-2.50801	0.171352	-1.47303
1	-2.97125	-0.369413	-2.31334
1	-1.80229	0.881098	-1.92153
6	0.347634	0.866346	-0.832921
6	0.66437	1.91901	0.075673
6	-3.43951	1.2223	0.647806
1	-2.59149	0.815689	1.20142
6	-4.66113	1.4763	-1.40841
1	-4.77251	1.27102	-2.47729
6	-3.70878	-2.19834	-0.505774
1	-4.30671	-1.49538	-1.08249
6	-2.27103	-4.01624	1.02778
1	-1.69276	-4.71969	1.6324
6	1.43144	3.04086	-0.358401
6	-4.30782	-3.36118	-0.051731
1	-5.35508	-3.55014	-0.297602
6	-3.59099	-4.28458	0.719823
1	-4.06933	-5.19878	1.07582
6	-4.39419	1.99345	1.3084
1	-4.2833	2.19037	2.37698
6	1.57495	2.06438	-2.57917
1	1.93666	2.11813	-3.60581
6	0.233753	1.89034	1.43497
1	-0.326072	1.02438	1.79509
6	-5.48478	2.51111	0.612038
1	-6.23314	3.11424	1.13063
6	-5.61599	2.2495	-0.751382
1	-6.46926	2.64613	-1.30625
6	1.87946	3.07571	-1.70165
1	2.47791	3.92539	-2.03974
6	0.534848	2.91383	2.298
1	0.185526	2.87263	3.33259
6	1.73071	4.08509	0.560371
1	2.31814	4.93823	0.210762
6	0.993583	-0.134633	-4.25042
1	2.09651	-0.158832	-4.22086
1	0.667512	0.704611	-4.88953
1	0.629755	-1.07145	-4.69087
6	1.29169	4.02895	1.85867
1	1.52288	4.83813	2.55471
5	-0.364575	-0.463056	-0.350039
6	1.81862	-1.21391	0.900484
6	2.8684	-1.28831	-0.064101
6	2.11284	-0.779797	2.18599
6	2.64221	-1.7738	-1.38485
6	4.18936	-0.879615	0.283932
6	3.42803	-0.377599	2.53309
6	3.66228	-1.83126	-2.30181
1	1.64093	-2.10599	-1.66122
6	5.22271	-0.943867	-0.691402
6	4.43362	-0.419856	1.60072
1	3.64782	-0.02056	3.5388
6	4.9695	-1.40554	-1.95801
1	3.46793	-2.2196	-3.30466
1	6.22841	-0.621023	-0.409634
1	5.44148	-0.09771	1.87359
1	5.77128	-1.45511	-2.69791
8	1.08415	-0.738648	3.0683
6	1.2785	-0.168982	4.33168
1	1.62214	0.877796	4.25967
1	0.303988	-0.188893	4.83575
1	1.99934	-0.74343	4.9396
3ak-anti-6
E = -1658.19610898 G = -1657.669504
8	-1.4984	-0.421531	-2.15545
7	1.0826	1.56919	-0.584319
6	1.06298	2.88248	-0.114362
6	-1.06485	1.09439	0.700984
6	3.37067	0.602766	-1.02641
6	-1.03664	2.3824	1.12266
1	-1.84183	2.7846	1.74901
6	0.019916	3.295	0.756198
6	-0.690037	-1.36109	-1.60206
6	2.08368	1.18019	-1.58095
1	2.29817	2.04099	-2.23141
1	1.62126	0.426478	-2.22973
6	0.199998	-0.906562	-0.643714
6	1.0992	-1.84008	-0.049156
6	3.99813	1.11835	0.112756
1	3.5592	1.96476	0.644788
6	3.94016	-0.506361	-1.65905
1	3.44211	-0.942066	-2.52932
6	2.05162	3.82721	-0.465736
1	2.88267	3.54487	-1.11054
6	0.005315	4.61993	1.23444
1	-0.808336	4.91692	1.90122
6	1.09142	-3.20704	-0.456206
6	2.00916	5.12276	0.022329
1	2.79433	5.8251	-0.266068
6	0.981208	5.53217	0.880174
1	0.9525	6.55356	1.26361
6	5.16589	0.537167	0.603398
1	5.63781	0.948489	1.49865
6	-0.727764	-2.72372	-1.99487
1	-1.44164	-3.06635	-2.74408
6	2.01166	-1.454	0.976034
1	2.00162	-0.421518	1.3274
6	5.72479	-0.568067	-0.036175
1	6.63506	-1.02787	0.354804
6	5.10737	-1.08874	-1.17176
1	5.52515	-1.96541	-1.67114
6	0.152106	-3.61727	-1.43523
1	0.132152	-4.66542	-1.74497
6	2.89181	-2.35166	1.5221
1	3.59226	-2.02318	2.29303
6	2.01195	-4.11949	0.133342
1	1.99945	-5.16229	-0.195217
6	-2.66456	-0.820465	-2.82673
1	-3.23367	0.093355	-3.03468
1	-3.28522	-1.48032	-2.19622
1	-2.43897	-1.32735	-3.78116
6	2.89951	-3.70315	1.09281
1	3.60671	-4.4096	1.53286
5	0.102777	0.603772	-0.181987
6	-2.21463	0.191351	0.964615
6	-3.46951	0.388242	0.309961
6	-2.03564	-0.931903	1.76232
6	-3.7217	1.50595	-0.541008
6	-4.5108	-0.576218	0.467003
6	-3.06998	-1.88962	1.913
6	-4.92941	1.65973	-1.17446
1	-2.93089	2.23941	-0.697449
6	-5.75139	-0.388093	-0.20512
6	-4.27384	-1.71154	1.27892
1	-2.91604	-2.77221	2.53309
6	-5.96284	0.704187	-1.00671
1	-5.09444	2.52558	-1.82002
1	-6.53698	-1.13614	-0.068754
1	-5.06644	-2.45437	1.39821
1	-6.91941	0.83954	-1.51591
8	-0.84026	-1.05031	2.37991
6	-0.492193	-2.26656	2.98576
1	-1.13899	-2.49576	3.85041
1	-0.527827	-3.10223	2.26523
1	0.540857	-2.15592	3.33449
IM0
E = -2822.91284038 G = -2822.10995
46	2.13043	0.55014	5.71433
15	1.01599	-1.19602	6.66549
8	-1.63119	-1.30005	7.17892
8	1.67291	-0.333315	3.3903
8	1.40433	-5.00418	4.11309
6	-0.485774	-0.547952	7.59445
1	-0.383335	-0.626118	8.68488
1	-0.629217	0.511422	7.32386
6	-1.44517	-1.90223	5.9735
6	-2.51635	-2.44222	5.26095
1	-3.52847	-2.37423	5.66319
6	-2.24402	-3.05131	4.03191
1	-3.06773	-3.47592	3.45235
6	-0.941453	-3.11737	3.52628
1	-0.752014	-3.59615	2.56388
6	0.140227	-2.57735	4.24355
6	-0.128228	-1.97596	5.48241
6	1.52219	-2.69179	3.68952
6	2.23709	-1.57757	3.21083
6	3.48444	-1.72418	2.57386
6	4.03751	-3.00579	2.51574
1	5.02368	-3.12563	2.0551
6	3.39653	-4.13707	3.0265
6	2.11653	-3.9661	3.58382
6	1.85692	-6.33034	3.84184
1	1.55139	-6.61329	2.81621
1	1.31717	-6.97528	4.5495
6	2.03379	0.657287	2.39613
1	1.58795	1.59206	2.75036
1	1.57765	0.348944	1.43799
6	1.67414	-2.5947	7.76465
6	2.67088	-3.40821	6.92434
1	3.20825	-4.11284	7.58042
1	3.41461	-2.76185	6.43799
1	2.15441	-3.99696	6.15618
6	2.38226	-1.95669	8.97264
1	3.25571	-1.36854	8.66713
1	2.73351	-2.75958	9.64304
1	1.71316	-1.30613	9.55746
6	0.533004	-3.51074	8.23762
1	-0.20387	-2.98309	8.86127
1	0.959519	-4.32504	8.84781
1	0.001848	-3.97124	7.391
6	3.36632	-6.44666	3.99391
1	3.64075	-6.17017	5.02639
1	3.67747	-7.49127	3.83689
6	4.04237	-5.50669	2.99351
1	5.12024	-5.41651	3.20414
1	3.96184	-5.93424	1.97727
6	3.54348	0.785312	2.29638
1	3.90413	1.12945	3.27446
1	3.79768	1.56936	1.56587
6	4.17392	-0.550688	1.91025
1	4.1125	-0.694796	0.815846
1	5.2455	-0.556331	2.16205
8	5.40517	-1.70317	7.57761
7	4.92344	1.30004	8.97442
6	4.13084	1.89058	9.96377
6	2.89045	1.13315	7.44763
6	7.25357	2.13863	8.61645
6	2.15466	1.70015	8.44443
1	1.07801	1.88265	8.34286
6	2.73858	2.09239	9.70599
6	5.77931	-0.930243	6.50921
6	6.35978	1.07479	9.22374
1	6.62151	0.095175	8.80905
1	6.54021	0.991652	10.3033
6	5.37856	0.400674	6.55239
6	5.82449	1.27106	5.51162
6	8.3531	1.76374	7.83211
1	8.54848	0.702632	7.65468
6	6.9885	3.50526	8.79597
1	6.12304	3.81788	9.38442
6	4.64777	2.32236	11.2088
1	5.70879	2.22615	11.4318
6	1.93213	2.68086	10.7078
1	0.868922	2.82177	10.4935
6	6.59226	0.760264	4.41054
6	3.82728	2.90161	12.1703
1	4.26431	3.22439	13.1187
6	2.45553	3.08019	11.9281
1	1.81321	3.53512	12.6857
6	9.1779	2.72838	7.24633
1	10.023	2.4164	6.62732
6	6.5429	-1.45081	5.43069
1	6.82136	-2.50391	5.40311
6	5.56154	2.67402	5.54595
1	5.03347	3.09116	6.40608
6	8.90872	4.08747	7.43412
1	9.54599	4.84405	6.96927
6	7.81008	4.47233	8.2104
1	7.58654	5.53247	8.35562
6	6.92352	-0.619132	4.39834
1	7.50028	-1.02109	3.56095
6	5.98705	3.50838	4.53389
1	5.77366	4.57873	4.58723
6	7.00834	1.64459	3.37512
1	7.57831	1.23657	2.53546
6	5.96554	-2.98907	7.74867
1	5.6629	-3.68456	6.94743
1	5.58033	-3.36906	8.70414
1	7.06834	-2.94737	7.79178
6	6.70691	2.98865	3.42683
1	7.03139	3.65847	2.62676
5	4.40148	0.934614	7.68562
8	2.5131	2.31241	4.83958
1	3.40615	2.62853	5.02555
IM1
E = -2822.89795498 G = -2822.096257
46	2.24831	0.555886	6.5699
15	1.26883	-1.05805	7.75021
8	-1.03672	-1.3673	9.09007
8	0.766598	0.224644	4.6636
8	0.925534	-4.49744	4.65928
6	0.171191	-0.608252	9.20038
1	0.640328	-0.824072	10.1689
1	-0.060405	0.468478	9.14611
6	-1.25032	-1.83885	7.83159
6	-2.47541	-2.39998	7.4715
1	-3.28723	-2.44957	8.19883
6	-2.61425	-2.88151	6.16654
1	-3.56529	-3.32291	5.85821
6	-1.56519	-2.79704	5.24524
1	-1.70016	-3.17244	4.22939
6	-0.328594	-2.23054	5.60276
6	-0.182463	-1.76209	6.91802
6	0.747241	-2.15536	4.56933
6	1.18104	-0.932514	4.0267
6	2.01899	-0.866336	2.90295
6	2.4964	-2.0752	2.38918
1	3.17095	-2.04852	1.52835
6	2.18759	-3.31535	2.95163
6	1.28662	-3.34298	4.03334
6	1.27974	-5.73499	4.03777
1	0.562882	-5.94416	3.221
1	1.14703	-6.5007	4.81471
6	0.633842	1.38367	3.81283
1	0.335986	2.20138	4.48263
1	-0.185619	1.19056	3.09821
6	2.33599	-2.5183	8.33425
6	3.19107	-2.98281	7.14315
1	3.82346	-2.17313	6.75244
1	2.56964	-3.37673	6.32756
1	3.85771	-3.79513	7.47717
6	3.24302	-2.02954	9.47552
1	3.8562	-1.16811	9.18229
1	3.92163	-2.85029	9.76134
1	2.66981	-1.75187	10.3742
6	1.43144	-3.66466	8.81758
1	0.817726	-4.07027	7.99969
1	0.760031	-3.35533	9.63379
1	2.06631	-4.48117	9.19991
6	2.70215	-5.70179	3.49977
1	3.39445	-5.50475	4.33592
1	2.96321	-6.68503	3.07858
6	2.8163	-4.59706	2.44698
1	3.87081	-4.4123	2.1867
1	2.31636	-4.92044	1.51582
6	1.947	1.66619	3.10337
1	2.70716	1.88336	3.86849
1	1.84503	2.56975	2.48252
6	2.36047	0.4596	2.25144
1	1.84811	0.504303	1.27379
1	3.43854	0.503239	2.02763
8	5.91467	0.182371	9.35967
7	5.52387	2.49994	7.8951
6	5.25266	2.96193	9.16085
6	3.39551	1.1322	8.03668
6	6.69133	4.36294	6.67399
6	3.10401	1.64288	9.24048
1	2.15508	1.48599	9.76815
6	4.08314	2.52306	9.88213
6	6.24632	-0.478408	8.21682
6	6.72857	2.94229	7.22266
1	6.8994	2.25671	6.3748
1	7.62104	2.82457	7.86737
6	5.66311	-0.004391	7.02813
6	5.93561	-0.779326	5.84308
6	5.49227	4.91694	6.20069
1	4.5797	4.32039	6.26614
6	7.86365	5.12885	6.59731
1	8.80314	4.71311	6.97524
6	6.10335	3.88281	9.82803
1	6.97966	4.27883	9.31737
6	3.8553	2.98307	11.1883
1	2.95662	2.63212	11.7064
6	6.83324	-1.91601	5.88421
6	5.85022	4.31342	11.1312
1	6.54449	5.01751	11.5996
6	4.72646	3.86437	11.8329
1	4.52585	4.20282	12.8522
6	5.47	6.20524	5.65805
1	4.52696	6.62433	5.29574
6	7.1156	-1.60019	8.2687
1	7.55323	-1.91684	9.21505
6	5.33101	-0.521837	4.56807
1	4.57555	0.252042	4.48699
6	6.64571	6.96096	5.58052
1	6.62641	7.96994	5.16002
6	7.84499	6.41738	6.05278
1	8.76831	7.00133	6.0046
6	7.41386	-2.29258	7.11878
1	8.09381	-3.14848	7.1519
6	5.63215	-1.25854	3.44201
1	5.14437	-1.0144	2.49683
6	7.12145	-2.66035	4.70419
1	7.81342	-3.50443	4.78149
6	6.46451	-0.163196	10.6073
1	6.18417	-1.18732	10.9162
1	6.04794	0.554108	11.3277
1	7.56637	-0.07823	10.6151
6	6.54697	-2.33823	3.49523
1	6.77755	-2.91218	2.59405
5	4.73064	1.37326	7.19641
8	4.10231	1.8845	5.88644
1	4.71947	1.95612	5.14793
IM2
E = -2822.90803704 G = -2822.104631
46	2.49008	0.579267	6.49974
15	1.09191	-1.05406	7.12442
8	-1.46586	-0.944696	7.99443
8	1.63559	0.502539	4.14161
8	0.459826	-4.06532	3.75976
6	-0.157639	-0.601905	8.4578
1	0.028271	-1.11839	9.40779
1	-0.101245	0.48558	8.62544
6	-1.51407	-1.16894	6.65587
6	-2.73404	-1.30613	5.99069
1	-3.66896	-1.20756	6.54456
6	-2.70698	-1.56939	4.61878
1	-3.64998	-1.67679	4.07691
6	-1.49678	-1.70117	3.92777
1	-1.49722	-1.92422	2.85939
6	-0.270071	-1.56403	4.59591
6	-0.292255	-1.28784	5.97089
6	1.00762	-1.78015	3.8594
6	1.90851	-0.737334	3.58855
6	3.05695	-0.935767	2.80359
6	3.33147	-2.23909	2.37948
1	4.2419	-2.41737	1.79819
6	2.50793	-3.32676	2.68027
6	1.32536	-3.07643	3.40209
6	0.633039	-5.35631	3.17149
1	0.201652	-5.34662	2.15253
1	0.036581	-6.04132	3.78999
6	2.08171	1.62363	3.34805
1	1.81464	2.51592	3.92944
1	1.50759	1.62634	2.40451
6	1.8013	-2.76544	7.56202
6	3.00249	-3.02765	6.636
1	3.80544	-2.29611	6.80084
1	2.72256	-3.00269	5.57461
1	3.41235	-4.02752	6.85442
6	2.28502	-2.73675	9.02215
1	2.98113	-1.90738	9.20677
1	2.82713	-3.67311	9.23165
1	1.45208	-2.67345	9.73919
6	0.718951	-3.84009	7.37175
1	0.427286	-3.94411	6.31653
1	-0.185266	-3.62418	7.9636
1	1.11677	-4.81065	7.71317
6	2.10004	-5.75461	3.12262
1	2.4987	-5.76874	4.15134
1	2.19525	-6.77315	2.71554
6	2.86593	-4.73988	2.27098
1	3.95342	-4.88984	2.36199
1	2.61965	-4.89447	1.2046
6	3.57723	1.52762	3.10181
1	4.08426	1.56042	4.07283
1	3.91727	2.40543	2.53062
6	3.92884	0.226062	2.37454
1	3.80776	0.360467	1.28472
1	4.989	-0.027349	2.53611
8	6.2123	1.79769	5.10392
7	5.4432	2.1545	8.73159
6	5.06105	2.13426	10.0578
6	3.39661	0.73393	8.22626
6	6.4553	4.42523	8.36549
6	2.97286	0.839857	9.49288
1	1.98387	0.531839	9.85052
6	3.86516	1.45015	10.4819
6	6.34613	0.517203	5.62101
6	6.62411	2.91199	8.34992
1	6.8793	2.61811	7.32134
1	7.50019	2.63465	8.96528
6	5.77068	0.276907	6.87086
6	6.0549	-1.00814	7.45388
6	5.25432	5.01149	7.93626
1	4.43607	4.35933	7.62169
6	7.50601	5.26049	8.77038
1	8.44334	4.8152	9.11889
6	5.81923	2.77845	11.0716
1	6.71172	3.34168	10.8059
6	3.52171	1.42223	11.8439
1	2.6044	0.89756	12.1303
6	6.73528	-2.03597	6.70608
6	5.45098	2.7262	12.4156
1	6.07607	3.23567	13.1548
6	4.29941	2.04262	12.8215
1	4.00891	2.00414	13.874
6	5.11302	6.40186	7.91022
1	4.17055	6.84425	7.57516
6	7.03404	-0.475024	4.87424
1	7.42688	-0.252422	3.88216
6	5.70189	-1.32035	8.80403
1	5.24344	-0.555356	9.42396
6	6.16873	7.22891	8.31279
1	6.05488	8.31615	8.29637
6	7.36817	6.65281	8.74306
1	8.19695	7.28832	9.06727
6	7.19498	-1.73829	5.39865
1	7.70352	-2.51315	4.81853
6	5.94779	-2.56287	9.35001
1	5.66724	-2.75937	10.3882
6	6.95279	-3.31786	7.28887
1	7.45362	-4.08488	6.69063
6	6.95121	2.2073	3.9706
1	8.0331	2.04679	4.11545
1	6.75994	3.28205	3.8503
1	6.62933	1.68556	3.05288
6	6.56038	-3.5856	8.58232
1	6.73673	-4.57038	9.02281
5	4.74314	1.35264	7.62395
8	4.05146	2.21815	6.5243
1	4.67909	2.38464	5.80049
IM3
E = -2822.91535394 G = -2822.111753
46	2.15926	0.420735	5.68369
15	0.895177	-1.21053	6.66084
8	-1.77479	-1.18206	7.04923
8	1.70747	-0.495761	3.4217
8	1.3021	-5.13886	4.2843
6	-0.620661	-0.448633	7.47495
1	-0.574082	-0.464304	8.57187
1	-0.705709	0.596765	7.13344
6	-1.5571	-1.86076	5.89019
6	-2.61187	-2.40742	5.15859
1	-3.63889	-2.28551	5.50666
6	-2.30298	-3.09459	3.97995
1	-3.11293	-3.52713	3.387
6	-0.981953	-3.22672	3.53886
1	-0.765327	-3.76197	2.61269
6	0.082898	-2.67839	4.27486
6	-0.223145	-2.00569	5.46693
6	1.48406	-2.84437	3.7867
6	2.24138	-1.76394	3.29555
6	3.5003	-1.96026	2.69817
6	4.03292	-3.25086	2.7182
1	5.03475	-3.40531	2.30674
6	3.35715	-4.34542	3.26111
6	2.05758	-4.13255	3.75421
6	1.75867	-6.4795	4.1049
1	1.51062	-6.81083	3.07821
1	1.17341	-7.08567	4.81071
6	2.10507	0.442152	2.38929
1	1.66991	1.40047	2.69187
1	1.64938	0.102231	1.44166
6	1.42751	-2.58258	7.86393
6	2.35177	-3.53822	7.09278
1	2.84577	-4.22306	7.80322
1	3.13535	-3.00402	6.53908
1	1.78475	-4.1498	6.37925
6	2.17998	-1.92792	9.035
1	3.07369	-1.38496	8.70107
1	2.49597	-2.71235	9.74296
1	1.55273	-1.21182	9.58861
6	0.213668	-3.36558	8.3926
1	-0.469488	-2.74196	8.988
1	0.572881	-4.17759	9.04748
1	-0.361568	-3.82715	7.576
6	3.25588	-6.59605	4.34978
1	3.47315	-6.26382	5.37936
1	3.56647	-7.64942	4.26861
6	3.99623	-5.71553	3.34116
1	5.05788	-5.60926	3.61673
1	3.97989	-6.19899	2.34731
6	3.61889	0.532464	2.29886
1	3.97435	0.929019	3.25968
1	3.8892	1.26767	1.52361
6	4.22436	-0.835284	1.99017
1	4.17572	-1.03549	0.903743
1	5.29118	-0.85286	2.25985
8	5.40765	2.93426	5.92496
7	5.06242	1.23489	8.80525
6	4.29746	1.70148	9.87871
6	2.9504	1.02011	7.39729
6	7.33827	2.26925	8.50954
6	2.24608	1.48251	8.46818
1	1.15492	1.59067	8.44821
6	2.88343	1.83626	9.7154
6	5.86075	1.71148	5.51949
6	6.51707	1.07698	8.96556
1	6.82625	0.19665	8.38969
1	6.74759	0.835267	10.0131
6	5.44824	0.633026	6.29564
6	5.88244	-0.67265	5.92349
6	8.56948	2.05223	7.87405
1	8.90963	1.02798	7.69611
6	6.89989	3.58873	8.6935
1	5.9305	3.77919	9.15708
6	4.86706	2.07513	11.119
1	5.94481	2.03203	11.2667
6	2.10882	2.30316	10.8026
1	1.02786	2.39311	10.662
6	6.71797	-0.862924	4.76748
6	4.07637	2.53534	12.166
1	4.55206	2.81868	13.1083
6	2.68425	2.64661	12.0168
1	2.06562	3.00744	12.8418
6	9.3542	3.12628	7.44356
1	10.3076	2.93599	6.94375
6	6.68633	1.54165	4.378
1	6.9932	2.39982	3.78109
6	5.5253	-1.8277	6.68117
1	4.9013	-1.69997	7.56745
6	8.91234	4.43894	7.63873
1	9.52024	5.28124	7.29844
6	7.68119	4.66486	8.26373
1	7.32108	5.68648	8.41075
6	7.10265	0.277664	4.01638
1	7.73638	0.145027	3.13532
6	5.94386	-3.08916	6.31266
1	5.64355	-3.95639	6.90595
6	7.12998	-2.17768	4.40972
1	7.7546	-2.30632	3.52095
6	5.83364	4.10843	5.26135
1	6.93058	4.21602	5.29892
1	5.37944	4.94867	5.80218
1	5.48952	4.12664	4.21263
6	6.75122	-3.27097	5.16027
1	7.07061	-4.27591	4.87301
5	4.4863	0.9514	7.51762
8	2.79602	2.09801	4.78495
1	3.39834	2.58604	5.36236
TS1
Imaginary Freq. = -131.74
E = -2822.89475612 G = -2822.091315
46	0.289621	-0.919388	-0.983241
15	2.04435	-2.13461	-0.221406
8	3.86701	-3.88415	-1.1305
8	1.87	0.226098	-2.58732
8	4.48645	1.58659	1.10261
6	2.44762	-3.81984	-0.933814
1	2.14473	-4.64583	-0.276631
1	1.93343	-3.92403	-1.90423
6	4.43329	-2.64948	-1.22664
6	5.75967	-2.48411	-1.62613
1	6.36655	-3.35363	-1.88373
6	6.26602	-1.18099	-1.6825
1	7.30294	-1.02517	-1.99096
6	5.46547	-0.073062	-1.38237
1	5.87324	0.935631	-1.46882
6	4.12443	-0.236554	-0.991377
6	3.63368	-1.54623	-0.881456
6	3.26152	0.966918	-0.805145
6	2.22359	1.23861	-1.71617
6	1.53834	2.46238	-1.73641
6	1.81865	3.36429	-0.705841
1	1.25005	4.29718	-0.657406
6	2.76666	3.10595	0.288907
6	3.51706	1.91643	0.202685
6	4.87848	2.57026	2.06249
1	5.59918	3.26457	1.5899
1	5.40558	2.0153	2.85145
6	1.43401	0.663953	-3.89085
1	1.1693	-0.254458	-4.43174
1	2.29913	1.1341	-4.39229
6	2.34946	-2.30811	1.64641
6	2.33813	-0.886582	2.23099
1	1.40622	-0.356429	1.99458
1	3.18323	-0.287205	1.864
1	2.4276	-0.945654	3.32891
6	1.20581	-3.14705	2.23908
1	0.230127	-2.67464	2.07272
1	1.36138	-3.24464	3.32644
1	1.17925	-4.16657	1.82128
6	3.70206	-2.97881	1.9402
1	4.54677	-2.38821	1.55643
1	3.77204	-3.99301	1.51969
1	3.8236	-3.06255	3.03324
6	3.68109	3.33883	2.6009
1	2.9823	2.62948	3.07641
1	4.0141	4.04811	3.37467
6	2.98731	4.0588	1.44361
1	2.02044	4.47598	1.76247
1	3.60531	4.91496	1.11673
6	0.255566	1.6176	-3.77995
1	-0.598453	1.05686	-3.37479
1	-0.023704	1.96495	-4.78729
6	0.592905	2.81156	-2.8711
1	1.07333	3.60773	-3.4678
1	-0.328798	3.25682	-2.46393
8	-1.03027	-0.767931	2.99043
7	-3.47349	-0.74254	0.658321
6	-3.94429	-2.05984	0.573079
6	-1.16181	-1.61922	0.132522
6	-5.29717	0.700937	-0.286179
6	-1.6335	-2.87886	0.059948
1	-1.03695	-3.72727	-0.296752
6	-3.03393	-3.1446	0.359522
6	-0.931415	0.538664	2.60116
6	-4.45499	0.306324	0.917667
1	-3.90857	1.19324	1.26489
1	-5.11467	0.022879	1.75469
6	-1.48811	0.859818	1.35921
6	-1.4941	2.24882	0.991207
6	-4.7981	0.581324	-1.59273
1	-3.79723	0.170789	-1.75142
6	-6.5796	1.23734	-0.097791
1	-6.98308	1.32586	0.915839
6	-5.31553	-2.37401	0.717272
1	-6.05178	-1.58135	0.832761
6	-3.52334	-4.46481	0.344262
1	-2.80826	-5.27578	0.175771
6	-0.833257	3.23243	1.8131
6	-5.76908	-3.693	0.699828
1	-6.83801	-3.88858	0.820423
6	-4.87374	-4.75367	0.520936
1	-5.22777	-5.7873	0.505054
6	-5.56811	0.998164	-2.68372
1	-5.16589	0.899347	-3.69577
6	-0.275646	1.49917	3.41841
1	0.188467	1.20127	4.35815
6	-2.19261	2.74073	-0.157946
1	-2.76261	2.04506	-0.769369
6	-6.84425	1.53697	-2.48767
1	-7.44481	1.85876	-3.34257
6	-7.34874	1.65564	-1.18809
1	-8.34718	2.06951	-1.02258
6	-0.209969	2.81358	3.01526
1	0.305107	3.55143	3.63624
6	-2.19265	4.07863	-0.496184
1	-2.74898	4.40906	-1.37729
6	-0.840254	4.60385	1.43022
1	-0.324595	5.32544	2.07061
6	-0.740929	-1.13885	4.32116
1	0.330949	-1.03077	4.56072
1	-1.01179	-2.19905	4.41171
1	-1.33196	-0.551197	5.04591
6	-1.49479	5.02656	0.293467
1	-1.49686	6.08284	0.013499
5	-2.05763	-0.402587	0.524029
8	-1.4097	0.210514	-1.45025
1	-1.1409	1.13793	-1.3984
TS2
Imaginary Freq. = -10.17
E = -2822.89795498 G = -2822.087899
46	2.24831	0.555886	6.5699
15	1.26883	-1.05805	7.75021
8	-1.03672	-1.3673	9.09007
8	0.766598	0.224644	4.6636
8	0.925534	-4.49744	4.65928
6	0.171191	-0.608252	9.20038
1	0.640328	-0.824072	10.1689
1	-0.060405	0.468478	9.14611
6	-1.25032	-1.83885	7.83159
6	-2.47541	-2.39998	7.4715
1	-3.28723	-2.44957	8.19883
6	-2.61425	-2.88151	6.16654
1	-3.56529	-3.32291	5.85821
6	-1.56519	-2.79704	5.24524
1	-1.70016	-3.17244	4.22939
6	-0.328594	-2.23054	5.60276
6	-0.182463	-1.76209	6.91802
6	0.747241	-2.15536	4.56933
6	1.18104	-0.932514	4.0267
6	2.01899	-0.866336	2.90295
6	2.4964	-2.0752	2.38918
1	3.17095	-2.04852	1.52835
6	2.18759	-3.31535	2.95163
6	1.28662	-3.34298	4.03334
6	1.27974	-5.73499	4.03777
1	0.562882	-5.94416	3.221
1	1.14703	-6.5007	4.81471
6	0.633842	1.38367	3.81283
1	0.335986	2.20138	4.48263
1	-0.185619	1.19056	3.09821
6	2.33599	-2.5183	8.33425
6	3.19107	-2.98281	7.14315
1	3.82346	-2.17313	6.75244
1	2.56964	-3.37673	6.32756
1	3.85771	-3.79513	7.47717
6	3.24302	-2.02954	9.47552
1	3.8562	-1.16811	9.18229
1	3.92163	-2.85029	9.76134
1	2.66981	-1.75187	10.3742
6	1.43144	-3.66466	8.81758
1	0.817726	-4.07027	7.99969
1	0.760031	-3.35533	9.63379
1	2.06631	-4.48117	9.19991
6	2.70215	-5.70179	3.49977
1	3.39445	-5.50475	4.33592
1	2.96321	-6.68503	3.07858
6	2.8163	-4.59706	2.44698
1	3.87081	-4.4123	2.1867
1	2.31636	-4.92044	1.51582
6	1.947	1.66619	3.10337
1	2.70716	1.88336	3.86849
1	1.84503	2.56975	2.48252
6	2.36047	0.4596	2.25144
1	1.84811	0.504303	1.27379
1	3.43854	0.503239	2.02763
8	5.91467	0.182371	9.35967
7	5.52387	2.49994	7.8951
6	5.25266	2.96193	9.16085
6	3.39551	1.1322	8.03668
6	6.69133	4.36294	6.67399
6	3.10401	1.64288	9.24048
1	2.15508	1.48599	9.76815
6	4.08314	2.52306	9.88213
6	6.24632	-0.478408	8.21682
6	6.72857	2.94229	7.22266
1	6.8994	2.25671	6.3748
1	7.62104	2.82457	7.86737
6	5.66311	-0.004391	7.02813
6	5.93561	-0.779326	5.84308
6	5.49227	4.91694	6.20069
1	4.5797	4.32039	6.26614
6	7.86365	5.12885	6.59731
1	8.80314	4.71311	6.97524
6	6.10335	3.88281	9.82803
1	6.97966	4.27883	9.31737
6	3.8553	2.98307	11.1883
1	2.95662	2.63212	11.7064
6	6.83324	-1.91601	5.88421
6	5.85022	4.31342	11.1312
1	6.54449	5.01751	11.5996
6	4.72646	3.86437	11.8329
1	4.52585	4.20282	12.8522
6	5.47	6.20524	5.65805
1	4.52696	6.62433	5.29574
6	7.1156	-1.60019	8.2687
1	7.55323	-1.91684	9.21505
6	5.33101	-0.521837	4.56807
1	4.57555	0.252042	4.48699
6	6.64571	6.96096	5.58052
1	6.62641	7.96994	5.16002
6	7.84499	6.41738	6.05278
1	8.76831	7.00133	6.0046
6	7.41386	-2.29258	7.11878
1	8.09381	-3.14848	7.1519
6	5.63215	-1.25854	3.44201
1	5.14437	-1.0144	2.49683
6	7.12145	-2.66035	4.70419
1	7.81342	-3.50443	4.78149
6	6.46451	-0.163196	10.6073
1	6.18417	-1.18732	10.9162
1	6.04794	0.554108	11.3277
1	7.56637	-0.07823	10.6151
6	6.54697	-2.33823	3.49523
1	6.77755	-2.91218	2.59405
5	4.73064	1.37326	7.19641
8	4.10231	1.8845	5.88644
1	4.71947	1.95612	5.14793
TS3
Imaginary Freq. = -190.38
E = -2822.89661795 G = -2822.09415
46	2.47212	0.517116	6.6563
15	1.12664	-1.20374	7.22012
8	-1.43859	-1.16329	8.08247
8	1.71818	0.426594	4.27035
8	0.4793	-4.11419	3.79072
6	-0.140965	-0.784957	8.54862
1	0.053193	-1.28712	9.50447
1	-0.116069	0.305762	8.70557
6	-1.48082	-1.33076	6.7347
6	-2.69686	-1.44525	6.05908
1	-3.63484	-1.37427	6.61207
6	-2.66214	-1.64711	4.67661
1	-3.6018	-1.73359	4.12521
6	-1.44788	-1.74433	3.98822
1	-1.44141	-1.92241	2.91136
6	-0.224298	-1.63382	4.66873
6	-0.253738	-1.41417	6.05293
6	1.05301	-1.83669	3.92703
6	1.96553	-0.798229	3.67601
6	3.09882	-0.996315	2.8657
6	3.34803	-2.29169	2.40439
1	4.2465	-2.46593	1.80347
6	2.51644	-3.37657	2.69186
6	1.34963	-3.12657	3.43741
6	0.62174	-5.38949	3.1631
1	0.174763	-5.34444	2.15168
1	0.024296	-6.08293	3.77125
6	2.21949	1.57221	3.5464
1	2.01279	2.4343	4.19221
1	1.64015	1.66631	2.61074
6	1.80846	-2.92454	7.63824
6	2.969	-3.21253	6.66944
1	3.76527	-2.46099	6.7539
1	2.63185	-3.24282	5.62544
1	3.40979	-4.19329	6.91203
6	2.33566	-2.87914	9.08375
1	3.00924	-2.02616	9.24775
1	2.90804	-3.79885	9.28615
1	1.52005	-2.83092	9.82156
6	0.70877	-3.98795	7.49374
1	0.382234	-4.09085	6.44815
1	-0.173057	-3.75713	8.11298
1	1.10459	-4.96306	7.82517
6	2.08126	-5.80966	3.07888
1	2.49574	-5.85852	4.10028
1	2.15367	-6.81803	2.64265
6	2.84966	-4.78376	2.24295
1	3.93617	-4.95078	2.31524
1	2.58742	-4.90842	1.17641
6	3.70601	1.41667	3.27493
1	4.21823	1.34042	4.24124
1	4.08636	2.31936	2.77196
6	3.98158	0.161067	2.44962
1	3.79962	0.366944	1.37917
1	5.04187	-0.125966	2.53466
8	6.10302	2.26353	5.584
7	5.44919	2.04889	9.02607
6	4.85568	2.29597	10.2705
6	3.38419	0.719625	8.38748
6	6.73473	4.114	8.38808
6	2.84565	0.950988	9.602
1	1.81342	0.697901	9.86891
6	3.60217	1.68922	10.606
6	6.27713	0.920578	5.80294
6	6.75853	2.64051	8.75972
1	7.20019	2.08491	7.9221
1	7.43426	2.48127	9.61602
6	5.73484	0.402742	6.97849
6	6.01031	-0.978562	7.26678
6	5.65487	4.66461	7.68023
1	4.80036	4.03203	7.42685
6	7.82836	4.93353	8.70324
1	8.67064	4.51676	9.26473
6	5.47081	3.1195	11.2408
1	6.39783	3.64028	11.0092
6	3.05959	1.89631	11.8893
1	2.10009	1.42549	12.1239
6	6.67968	-1.81638	6.30616
6	4.90688	3.30453	12.5026
1	5.41784	3.9473	13.2245
6	3.69767	2.68561	12.8417
1	3.25414	2.83085	13.8296
6	5.68008	6.00766	7.29175
1	4.83153	6.42478	6.74209
6	6.95078	0.10891	4.85089
1	7.32367	0.54339	3.92343
6	5.66957	-1.56914	8.52281
1	5.19766	-0.950896	9.28608
6	6.77855	6.8186	7.60203
1	6.79264	7.86874	7.29821
6	7.85494	6.27643	8.31139
1	8.71507	6.90122	8.56728
6	7.11949	-1.23728	5.08842
1	7.62002	-1.86582	4.34689
6	5.93316	-2.89542	8.79336
1	5.66162	-3.31273	9.76627
6	6.91156	-3.1897	6.60362
1	7.4045	-3.81104	5.85023
6	6.85713	2.94249	4.60033
1	7.93832	2.75519	4.71851
1	6.65968	4.01205	4.75356
1	6.55203	2.66198	3.57681
6	6.54447	-3.72499	7.81972
1	6.73406	-4.77844	8.04062
5	4.81064	1.22042	8.01534
8	3.53447	2.31346	6.53331
1	4.16971	2.41223	5.81079
TSB
Imaginary Freq. = -22.11
E = -3732.92318889 G = -3732.567373
8	2.8288	7.24502	11.552
7	4.89853	6.39984	13.084
6	5.15435	5.04327	13.2542
6	7.14666	6.71884	12.1106
6	4.39661	6.94787	15.4564
6	7.40544	5.40123	12.3385
1	8.4294	5.01563	12.3021
6	6.37439	4.49205	12.7643
6	3.48857	8.39953	11.3002
6	3.93655	7.01264	14.0089
1	2.93621	6.56853	13.9089
1	3.8326	8.06939	13.7331
6	4.90664	8.37653	11.3374
6	5.54071	9.49362	10.6519
6	5.73986	7.16904	15.7977
1	6.4764	7.3425	15.0091
6	3.46998	6.7085	16.4802
1	2.42192	6.52263	16.2262
6	4.23962	4.17623	13.8975
1	3.31309	4.56604	14.3149
6	6.61017	3.10422	12.8749
1	7.55655	2.70565	12.4992
6	4.81267	10.7069	10.3866
6	4.4928	2.81209	13.9829
1	3.75464	2.1634	14.4615
6	5.67806	2.26217	13.4639
1	5.86904	1.18939	13.5391
6	6.14388	7.1558	17.1351
1	7.1942	7.32721	17.3848
6	2.75751	9.5859	11.0089
1	1.6723	9.59699	11.0959
6	6.85258	9.42535	10.1103
1	7.37717	8.4768	10.1234
6	5.2107	6.92206	18.1518
1	5.52827	6.90908	19.1976
6	3.87088	6.69885	17.8205
1	3.13539	6.50819	18.6064
6	3.41703	10.7321	10.6372
1	2.85645	11.6538	10.459
6	7.4527	10.5073	9.49424
1	8.45938	10.3975	9.08236
6	5.46268	11.8252	9.79411
1	4.88679	12.7426	9.64368
6	1.41576	7.19652	11.5963
1	0.96436	7.48512	10.6315
1	1.00581	7.83934	12.3949
1	1.15586	6.15183	11.8123
6	6.7724	11.7409	9.371
1	7.26304	12.5976	8.90276
5	5.65222	7.21837	12.123
35	8.71692	7.85287	12.1831
TS-C
Imaginary Freq. = -31.40
E = -3732.92318889 G = -3729.093071
8	2.8288	7.24502	11.552
7	4.89853	6.39984	13.084
6	5.15435	5.04327	13.2542
6	7.14666	6.71884	12.1106
6	4.39661	6.94787	15.4564
6	7.40544	5.40123	12.3385
1	8.4294	5.01563	12.3021
6	6.37439	4.49205	12.7643
6	3.48857	8.39953	11.3002
6	3.93655	7.01264	14.0089
1	2.93621	6.56853	13.9089
1	3.8326	8.06939	13.7331
6	4.90664	8.37653	11.3374
6	5.54071	9.49362	10.6519
6	5.73986	7.16904	15.7977
1	6.4764	7.3425	15.0091
6	3.46998	6.7085	16.4802
1	2.42192	6.52263	16.2262
6	4.23962	4.17623	13.8975
1	3.31309	4.56604	14.3149
6	6.61017	3.10422	12.8749
1	7.55655	2.70565	12.4992
6	4.81267	10.7069	10.3866
6	4.4928	2.81209	13.9829
1	3.75464	2.1634	14.4615
6	5.67806	2.26217	13.4639
1	5.86904	1.18939	13.5391
6	6.14388	7.1558	17.1351
1	7.1942	7.32721	17.3848
6	2.75751	9.5859	11.0089
1	1.6723	9.59699	11.0959
6	6.85258	9.42535	10.1103
1	7.37717	8.4768	10.1234
6	5.2107	6.92206	18.1518
1	5.52827	6.90908	19.1976
6	3.87088	6.69885	17.8205
1	3.13539	6.50819	18.6064
6	3.41703	10.7321	10.6372
1	2.85645	11.6538	10.459
6	7.4527	10.5073	9.49424
1	8.45938	10.3975	9.08236
6	5.46268	11.8252	9.79411
1	4.88679	12.7426	9.64368
6	1.41576	7.19652	11.5963
1	0.96436	7.48512	10.6315
1	1.00581	7.83934	12.3949
1	1.15586	6.15183	11.8123
6	6.7724	11.7409	9.371
1	7.26304	12.5976	8.90276
5	5.65222	7.21837	12.123
35	8.71692	7.85287	12.1831
TS-Pd
Imaginary Freq. = -13.55
E = -2285.05387160 G = -2284.471835
46	3.62319	-0.325569	6.42714
15	3.14829	-2.27548	7.43573
8	8.97531	1.12638	7.05754
7	6.53163	2.07963	7.28143
6	6.79021	2.08701	8.62801
6	5.22572	-0.039286	7.5733
6	6.07417	4.4421	6.6138
6	5.38721	0.032682	8.90718
1	4.78811	-0.532332	9.63442
6	6.31271	1.01876	9.46898
6	8.67312	0.088188	6.22685
6	6.94746	3.20483	6.4715
1	6.89713	2.88373	5.41877
1	8.00643	3.46247	6.65088
6	7.33533	-0.07966	5.82142
6	7.09863	-1.19007	4.91934
6	4.67954	4.3151	6.71841
1	4.24939	3.31161	6.72834
6	6.63265	5.72757	6.60489
1	7.71929	5.84002	6.5352
6	7.51149	3.13127	9.26492
1	7.85286	3.98568	8.68261
6	6.62076	1.01836	10.8386
1	6.23562	0.196774	11.4521
6	8.16313	-2.07661	4.5036
6	7.80613	3.09528	10.6281
1	8.37983	3.91687	11.0678
6	7.3764	2.0318	11.4316
1	7.60755	2.00484	12.4992
6	3.86608	5.44764	6.80582
1	2.78132	5.33184	6.88685
6	9.72693	-0.771178	5.80232
1	10.7468	-0.58869	6.13937
6	5.80836	-1.50745	4.38344
1	4.95859	-0.882475	4.64056
6	4.43297	6.72849	6.79234
1	3.79645	7.61444	6.86544
6	5.82096	6.86488	6.69184
1	6.27541	7.85956	6.68888
6	9.47763	-1.83163	4.96741
1	10.2916	-2.4907	4.65264
6	5.5763	-2.58868	3.55797
1	4.56252	-2.77287	3.19076
6	7.90191	-3.1834	3.64519
1	8.74137	-3.82594	3.36292
6	10.1864	1.16319	7.77614
1	10.3717	0.220166	8.32161
1	10.0785	1.97689	8.50619
1	11.0565	1.37597	7.1276
6	6.63386	-3.45008	3.17789
1	6.44646	-4.3038	2.5217
5	6.09907	0.814127	6.52246
8	5.03759	1.25149	5.47227
1	5.35644	1.1342	4.56857
15	1.87718	0.138803	4.80273
6	4.6052	-3.35808	7.69874
1	5.11836	-3.48659	6.73405
1	5.29635	-2.85717	8.38965
1	4.30091	-4.33811	8.09887
[truncated: 168 more rows]
